# Supplementary material for: Identification of birch lncRNAs and mRNAs responding to salt stress and characterization of functions of lncRNA
Source: Hortic Res. 2022 Dec 9;10(2):uhac277. doi: 10.1093/hr/uhac277 (PMC9926155; doi:10.1093/hr/uhac277)
Supplement: Web_Material_uhac277 [file web_material_uhac277.zip › Table S1.xlsx]

## Sheet: Sheet1
Supplementary Table S1: The characteristics of the high throughput sequencing results
#SampleID	BMK-ID	ReadSum	BaseSum	GC(%)	N(%)	Q30(%)	Total Reads	Mapped Reads	Uniq Mapped Reads	Multiple Mapped Reads	Reads Map to '+'	Reads Map to '-'
Y1	L07	41007358	12270355658	41.97	0.01	93.75	82014716	73648406(89.80%)	70571244(86.05%)	3077162(3.75%)	36014252(43.91%)	36251128(44.20%)
Y2	L08	47572358	14257153212	41.26	0.01	93.43	95144716	84902864(89.24%)	81867160(86.04%)	3035704(3.19%)	41647115(43.77%)	41948135(44.09%)
Y4	L09	47852345	14336669830	40.95	0.01	93.64	95704690	85255446(89.08%)	82200569(85.89%)	3054877(3.19%)	41746760(43.62%)	42044882(43.93%)
NY1	L10	52623947	15756185480	43.75	0.01	93.39	105247894	79575639(75.61%)	77965316(74.08%)	1610323(1.53%)	39538556(37.57%)	39710278(37.73%)
NY2	L11	49875476	14912071794	41.27	0.01	93.88	99750952	89649036(89.87%)	85980221(86.19%)	3668815(3.68%)	43919496(44.03%)	44215657(44.33%)
NY4	L12	40626484	12158101384	43.17	0.01	93.78	81252968	72879385(89.69%)	69762552(85.86%)	3116833(3.84%)	35456262(43.64%)	35694615(43.93%)
G1	L13	43966590	13158182196	41.8	0.01	93.2	87933180	72299369(82.22%)	70883193(80.61%)	1416176(1.61%)	35911647(40.84%)	36071053(41.02%)
G2	L14	48470277	14504926586	46.31	0.01	92.35	96940554	70265178(72.48%)	68349762(70.51%)	1915416(1.98%)	34876383(35.98%)	34998952(36.10%)
G4	L15	42456932	12700406246	46.31	0.01	92.82	84913864	63536576(74.82%)	62140098(73.18%)	1396478(1.64%)	31556369(37.16%)	31700228(37.33%)
NG1	L16	50223454	15029827002	44.25	0.01	93.74	100446908	76595188(76.25%)	74669589(74.34%)	1925599(1.92%)	38023575(37.85%)	38203799(38.03%)
NG2	L17	54019771	16154191818	44.63	0.01	92.93	108039542	73552197(68.08%)	71664911(66.33%)	1887286(1.75%)	36483251(33.77%)	36698206(33.97%)
NG4	L18	43980136	13163360986	44.99	0.01	93.22	87960272	57106769(64.92%)	55837262(63.48%)	1269507(1.44%)	28352427(32.23%)	28501353(32.40%)
