# Supplementary material for: Identification of birch lncRNAs and mRNAs responding to salt stress and characterization of functions of lncRNA
Source: Hortic Res. 2022 Dec 9;10(2):uhac277. doi: 10.1093/hr/uhac277 (PMC9926155; doi:10.1093/hr/uhac277)
Supplement: Web_Material_uhac277 [file web_material_uhac277.zip › Table S2.xlsx]

## Sheet: Leaves
Table S2 The differentially expressed genes (DEGs) in the leaves of birch in response to salt stress.
ID	log2FC	regulated	NR_annotation
gene4862	2.10235	up	PREDICTED: non-specific lipid-transfer protein 4 [Prunus mume]
gene9461	1.74641	up	PREDICTED: calmodulin-7 isoform X1 [Vitis vinifera]
gene8421	2.6826	up	Methionyl-tRNA synthetase [Theobroma cacao]
gene16494	-3.16921	down	PREDICTED: spermidine hydroxycinnamoyl transferase [Nelumbo nucifera]
gene14449	1.17989	up	4-coumarate:CoA ligase [Betula platyphylla]
gene27215	2.47082	up	PREDICTED: isoflavone 2&apos;-hydroxylase-like [Fragaria vesca subsp. vesca]
gene29597	1.81772	up	hypothetical protein CICLE_v10030476mg [Citrus clementina]
gene20176	3.33121	up	PREDICTED: putative UPF0481 protein At3g02645 [Malus domestica]
gene26629	2.28506	up	EC protein III, putative [Ricinus communis]
gene13958	-1.35021	down	PREDICTED: uncharacterized oxidoreductase At4g09670 isoform X1 [Malus domestica]
gene19170	3.65504	up	hypothetical protein JCGZ_22027 [Jatropha curcas]
White_Birch_newGene_24056	1.32589	up	Pentatricopeptide repeat-containing protein [Medicago truncatula]
gene13339	-1.58348	down	PREDICTED: potassium channel AKT2/3 [Vitis vinifera]
gene20454	-1.70157	down	PREDICTED: bifunctional 3-dehydroquinate dehydratase/shikimate dehydrogenase, chloroplastic-like isoform X1 [Citrus sinensis]
White_Birch_newGene_15636	#NAME?	down	--
White_Birch_newGene_14710	-2.4309	down	hypothetical protein POPTR_0279s00200g [Populus trichocarpa]
gene28373	-1.9623	down	hypothetical protein JCGZ_17578 [Jatropha curcas]
gene16597	1.4696	up	60S acidic ribosomal P2 [Gossypium arboreum]
gene28320	1.05158	up	hypothetical protein L484_024881 [Morus notabilis]
gene8588	3.10496	up	WRKY transcription factor, putative [Theobroma cacao]
gene3015	3.91021	up	PREDICTED: uncharacterized protein LOC104882181 [Vitis vinifera]
gene7979	3.65602	up	PREDICTED: transcription factor DIVARICATA [Prunus mume]
gene3001	-3.66808	down	unnamed protein product [Vitis vinifera]
White_Birch_newGene_37702	1.75753	up	unnamed protein product [Coffea canephora]
gene19861	1.38155	up	Ribosomal protein L18ae/LX family protein [Theobroma cacao]
gene3246	-2.93971	down	PREDICTED: spermidine hydroxycinnamoyl transferase [Nelumbo nucifera]
gene22871	-2.68457	down	PREDICTED: pentatricopeptide repeat-containing protein At3g09650, chloroplastic [Vitis vinifera]
gene22511	2.00502	up	PREDICTED: cationic amino acid transporter 1 [Vitis vinifera]
gene5589	3.60989	up	hypothetical protein PRUPE_ppa011496mg [Prunus persica]
gene9958	2.74023	up	PREDICTED: F-box protein At1g30790-like [Prunus mume]
gene19587	3.50871	up	sinapyl alcohol dehydrogenase-like protein [Populus tremula x Populus tremuloides]
gene27271	1.49052	up	PREDICTED: calmodulin-binding transcription activator 2 [Prunus mume]
gene1048	2.45418	up	PREDICTED: crocetin glucosyltransferase, chloroplastic-like [Vitis vinifera]
gene10693	-3.4186	down	hypothetical protein PRUPE_ppa015051mg [Prunus persica]
gene12334	-1.9328	down	conserved hypothetical protein [Ricinus communis]
gene16132	1.44891	up	PREDICTED: amino-acid permease BAT1-like isoform X1 [Citrus sinensis]
gene6120	3.78801	up	hypothetical protein PRUPE_ppa018602mg, partial [Prunus persica]
gene26135	1.5158	up	PREDICTED: signal recognition particle 9 kDa protein [Pyrus x bretschneideri]
gene25870	-5.17688	down	PREDICTED: probable ATP-dependent DNA helicase HFM1 [Vitis vinifera]
gene27273	2.92793	up	PREDICTED: 7-deoxyloganetin glucosyltransferase [Populus euphratica]
gene29532	-2.94221	down	plant myosin MYS1 family protein [Populus trichocarpa]
gene3024	4.90701	up	PREDICTED: calmodulin-like protein 11 [Malus domestica]
gene11411	3.31937	up	mitochondrial phosphate translocator [Betula pendula]
White_Birch_newGene_92066	1.31955	up	polyubiquitin (ubq10) [Arabidopsis thaliana]
gene8120	4.55583	up	PREDICTED: uncharacterized protein YraH-like [Fragaria vesca subsp. vesca]
gene30088	-1.67027	down	PREDICTED: interleukin-1 receptor-associated kinase-like 2 [Prunus mume]
gene13389	2.67297	up	PREDICTED: UPF0483 protein AGAP003155 [Vitis vinifera]
gene11276	5.19354	up	PREDICTED: uncharacterized protein LOC104418128 [Eucalyptus grandis]
gene7360	6.32587	up	Uncharacterized protein TCM_031181 [Theobroma cacao]
gene28457	-5.58884	down	PREDICTED: cytochrome P450 93A1-like [Citrus sinensis]
gene13009	2.95533	up	hypothetical protein POPTR_0003s21900g [Populus trichocarpa]
gene15736	3.07037	up	PREDICTED: AFP homolog 2 [Prunus mume]
gene21950	-1.41792	down	PREDICTED: probable aminotransferase ACS10 [Pyrus x bretschneideri]
gene8266	-3.28081	down	PREDICTED: disease resistance protein RPM1-like isoform X2 [Pyrus x bretschneideri]
gene5875	4.3772	up	PREDICTED: translocator protein homolog [Vitis vinifera]
gene3647	1.07424	up	PREDICTED: VIN3-like protein 1 isoform X1 [Prunus mume]
gene23066	1.3571	up	Kinase superfamily protein isoform 1 [Theobroma cacao]
gene20833	3.26543	up	PREDICTED: U-box domain-containing protein 27 [Vitis vinifera]
gene22670	-1.81395	down	microsomal omega-3 fatty acid desaturase [Betula pendula]
gene17662	1.37202	up	PREDICTED: luminal-binding protein 5-like [Cucumis sativus]
gene24841	-1.45066	down	hypothetical protein POPTR_0006s03190g [Populus trichocarpa]
White_Birch_newGene_34899	9.66084	up	PREDICTED: uncharacterized GPI-anchored protein At1g61900-like [Eucalyptus grandis]
gene10569	3.67907	up	Phosphatidylethanolamine-binding protein, putative isoform 1 [Theobroma cacao]
gene18185	4.0353	up	Receptor protein kinase 1 [Theobroma cacao]
gene1931	-2.04546	down	Type-a response regulator [Theobroma cacao]
gene20000	-1.5977	down	PREDICTED: uncharacterized protein LOC100249838 [Vitis vinifera]
gene4567	-2.04518	down	unnamed protein product [Vitis vinifera]
gene11938	3.39222	up	unnamed protein product [Vitis vinifera]
gene22601	1.92889	up	hypothetical protein MIMGU_mgv1a024272mg, partial [Erythranthe guttata]
White_Birch_newGene_41862	-2.00553	down	Phototropic-responsive NPH3 family protein isoform 2 [Theobroma cacao]
gene7110	-1.837	down	PREDICTED: uncharacterized protein LOC103330297 [Prunus mume]
White_Birch_newGene_69891	-2.52561	down	hypothetical protein VITISV_011746 [Vitis vinifera]
gene4416	5.87614	up	PREDICTED: tropinone reductase homolog At1g07440-like [Prunus mume]
gene3869	5.71608	up	hypothetical protein PRUPE_ppa022041mg [Prunus persica]
gene25275	2.77885	up	PREDICTED: uncharacterized protein LOC103333213 [Prunus mume]
White_Birch_newGene_21302	-5.64684	down	--
White_Birch_newGene_30734	2.13132	up	--
gene25455	2.14007	up	hypothetical protein JCGZ_13970 [Jatropha curcas]
gene2872	1.37513	up	hypothetical protein L484_014224 [Morus notabilis]
gene5671	2.62964	up	PREDICTED: caffeic acid 3-O-methyltransferase 1 [Nelumbo nucifera]
gene20731	3.32594	up	PREDICTED: probable receptor-like protein kinase At5g24010 [Vitis vinifera]
gene12867	-3.94822	down	hypothetical protein PRUPE_ppa005365mg [Prunus persica]
gene13901	2.14691	up	hypothetical protein JCGZ_05032 [Jatropha curcas]
gene20377	-1.83965	down	Cytochrome P450, family 71, subfamily A, polypeptide 25, putative [Theobroma cacao]
gene13689	3.72919	up	PREDICTED: chitotriosidase-1-like [Glycine max]
White_Birch_newGene_60530	3.89392	up	Casein kinase II subunit alpha-2 [Morus notabilis]
gene9121	1.34718	up	Phytochrome interacting factor 3, putative [Theobroma cacao]
gene27817	1.8988	up	Kinase superfamily protein, putative isoform 2 [Theobroma cacao]
White_Birch_newGene_93633	3.06239	up	hypothetical protein VITISV_021447 [Vitis vinifera]
gene5467	-1.6015	down	PREDICTED: putative E3 ubiquitin-protein ligase LIN-1 isoform X2 [Vitis vinifera]
gene25758	-1.47116	down	PREDICTED: myosin-3 [Vitis vinifera]
gene17357	3.06066	up	PREDICTED: uncharacterized protein LOC100262017 [Vitis vinifera]
gene13991	3.26208	up	Beta-carotene hydroxylase, putative [Ricinus communis]
gene4312	1.79757	up	PREDICTED: uncharacterized protein LOC103952043 [Pyrus x bretschneideri]
gene23468	-1.5766	down	PREDICTED: squalene epoxidase 3 [Vitis vinifera]
gene16553	-4.15273	down	unnamed protein product [Vitis vinifera]
gene26751	2.74006	up	hypothetical protein JCGZ_11850 [Jatropha curcas]
gene12419	8.92962	up	PREDICTED: tropinone reductase homolog At1g07440-like [Prunus mume]
White_Birch_newGene_56944	4.25033	up	PREDICTED: TMV resistance protein N-like [Prunus mume]
gene20580	4.42574	up	ankyrin repeat protein [Medicago truncatula]
gene17147	1.13177	up	DEAD-box ATP-dependent RNA helicase 38 [Morus notabilis]
gene13927	6.20545	up	NADP-dependent alkenal double bond reductase P1 [Morus notabilis]
gene2891	-1.50852	down	Myb domain protein 106 [Theobroma cacao]
gene20507	3.46565	up	Uncharacterized protein TCM_040942 [Theobroma cacao]
gene20415	3.66768	up	hypothetical protein POPTR_0019s07280g [Populus trichocarpa]
gene28309	-1.25794	down	PREDICTED: serine hydroxymethyltransferase, mitochondrial [Vitis vinifera]
gene6724	1.28742	up	PREDICTED: pre-mRNA-splicing factor SF2-like isoform X2 [Glycine max]
gene22296	-3.7106	down	--
gene25959	-1.75068	down	hypothetical protein PHAVU_011G155700g [Phaseolus vulgaris]
gene17591	-1.19865	down	PREDICTED: triosephosphate isomerase, chloroplastic [Sesamum indicum]
gene18399	-1.53598	down	PREDICTED: chromosome-associated kinesin KIF4A isoform X3 [Vitis vinifera]
gene9533	4.7022	up	FAD-binding domain-containing family protein [Populus trichocarpa]
White_Birch_newGene_41679	3.5003	up	PREDICTED: TMV resistance protein N-like [Prunus mume]
gene15671	-1.50482	down	PREDICTED: uncharacterized protein LOC103320725 [Prunus mume]
gene20883	-3.18791	down	expansin 2 [Ziziphus jujuba]
White_Birch_newGene_8720	-2.42479	down	PREDICTED: uncharacterized protein LOC104891937 [Beta vulgaris subsp. vulgaris]
gene26229	-1.80502	down	DUF247 domain protein [Medicago truncatula]
gene29972	-1.28635	down	--
gene23919	-1.34056	down	PREDICTED: uncharacterized protein LOC105142434 [Populus euphratica]
White_Birch_newGene_50718	4.92901	up	PREDICTED: TMV resistance protein N-like [Cicer arietinum]
gene29067	-2.69965	down	hypothetical protein PRUPE_ppa000836mg [Prunus persica]
gene4792	1.62152	up	PREDICTED: uncharacterized protein LOC103327621 [Prunus mume]
gene23591	1.65262	up	--
gene22548	3.35729	up	PREDICTED: putative transcription factor bHLH041 [Malus domestica]
gene5877	3.67646	up	PREDICTED: cinnamoyl-CoA reductase 1 [Vitis vinifera]
gene21283	-2.37415	down	integral membrane family protein [Populus trichocarpa]
gene22141	3.65008	up	PREDICTED: MATE efflux family protein 5-like [Pyrus x bretschneideri]
gene30424	-1.59564	down	hypothetical protein PRUPE_ppa010039mg [Prunus persica]
gene7526	2.12685	up	PREDICTED: putative E3 ubiquitin-protein ligase LIN-1 [Populus euphratica]
gene14879	-1.83693	down	PREDICTED: G-box-binding factor 4-like [Malus domestica]
gene19744	4.71064	up	PREDICTED: G-type lectin S-receptor-like serine/threonine-protein kinase At2g19130 [Malus domestica]
gene27008	-1.98142	down	Uncharacterized protein TCM_011176 [Theobroma cacao]
gene13248	-3.78533	down	Leucine-rich repeat receptor-like protein kinase family protein, putative isoform 1 [Theobroma cacao]
gene17999	-2.16739	down	Fructose-1,6-bisphosphatase [Morus notabilis]
gene18021	1.79068	up	hypothetical protein POPTR_0008s18400g [Populus trichocarpa]
gene18316	2.61503	up	PREDICTED: disease resistance protein RPS2-like [Eucalyptus grandis]
gene12758	5.52171	up	PREDICTED: uncharacterized protein LOC104597417 isoform X1 [Nelumbo nucifera]
White_Birch_newGene_5749	1.34403	up	PREDICTED: SUMO-conjugating enzyme SCE1 [Nelumbo nucifera]
gene19768	3.22302	up	unnamed protein product [Vitis vinifera]
gene17612	-5.3193	down	Phytochrome E isoform 1 [Theobroma cacao]
gene1208	-1.83143	down	hypothetical protein L484_018547 [Morus notabilis]
gene2394	-2.75492	down	hypothetical protein CICLE_v10029871mg [Citrus clementina]
gene15480	2.20095	up	PREDICTED: UDP-glycosyltransferase 74B1-like [Prunus mume]
gene7575	2.63748	up	PREDICTED: uncharacterized protein LOC104450764 [Eucalyptus grandis]
gene13780	1.45028	up	PREDICTED: 40S ribosomal protein SA-like [Cucumis sativus]
gene790	1.3038	up	S-adenosylmethionine synthetase 3 [Betula luminifera]
gene29801	1.42467	up	hypothetical protein JCGZ_00629 [Jatropha curcas]
gene3225	-1.678	down	PREDICTED: uncharacterized protein LOC103483661 [Cucumis melo]
gene2724	1.24617	up	PREDICTED: probable aldo-keto reductase 2 [Elaeis guineensis]
gene30258	1.28753	up	elongation factor tu, putative [Ricinus communis]
gene13276	2.02412	up	Synaptosomal associated protein, putative [Theobroma cacao]
gene11195	1.72229	up	PREDICTED: expansin-like A2 [Populus euphratica]
gene6822	1.67776	up	PREDICTED: XIAP-associated factor 1 [Malus domestica]
gene14329	-2.87248	down	hypothetical protein JCGZ_06788 [Jatropha curcas]
gene11602	-2.00935	down	Peroxidase superfamily protein isoform 1 [Theobroma cacao]
gene8647	2.25612	up	PREDICTED: LOW QUALITY PROTEIN: uncharacterized protein LOC103324604 [Prunus mume]
gene8559	-2.53786	down	glycosyl hydrolase family 17 family protein [Populus trichocarpa]
gene18811	-1.41634	down	PREDICTED: L-arabinokinase-like isoform X1 [Pyrus x bretschneideri]
gene13378	-1.70455	down	PREDICTED: DEAD-box ATP-dependent RNA helicase ISE2, chloroplastic [Vitis vinifera]
gene9259	3.41212	up	hypothetical protein VITISV_043611 [Vitis vinifera]
gene7922	1.5631	up	PREDICTED: 55 kDa erythrocyte membrane protein [Malus domestica]
gene7699	5.26171	up	protein binding protein, putative [Ricinus communis]
gene3232	-1.84449	down	PREDICTED: uncharacterized protein LOC104877276 [Vitis vinifera]
gene5610	3.12495	up	putative Cys2-His2 zinc finger transcription factor [Juglans regia]
gene29127	-3.80238	down	adenylate isopentenyltransferase [Malus domestica]
gene27078	#NAME?	down	F-box family protein [Morella rubra]
gene18170	1.17205	up	Calcium-dependent protein kinase 19 [Theobroma cacao]
gene189	2.82014	up	WRKY transcription factor 40 family protein [Populus trichocarpa]
gene28921	-1.82567	down	PREDICTED: primase homolog protein isoform X1 [Populus euphratica]
gene7678	-2.31292	down	PREDICTED: receptor-like protein kinase HSL1 [Prunus mume]
White_Birch_newGene_37425	-4.07616	down	--
gene15045	-1.60986	down	Leucine-rich repeat protein kinase family protein isoform 2 [Theobroma cacao]
gene1685	1.86308	up	PREDICTED: shaggy-related protein kinase theta-like [Prunus mume]
gene3052	-4.05349	down	PREDICTED: serine/threonine protein phosphatase 2A 57 kDa regulatory subunit B&apos; beta isoform-like [Fragaria vesca subsp. vesca]
gene20209	3.40464	up	Uncharacterized protein TCM_001500 [Theobroma cacao]
gene19359	2.03069	up	Trehalose-phosphatase/synthase 9 isoform 1 [Theobroma cacao]
gene6807	1.556	up	ATP binding protein, putative [Ricinus communis]
gene13921	1.73341	up	hypothetical protein PRUPE_ppa000729mg [Prunus persica]
gene953	1.1672	up	hypothetical protein PRUPE_ppa004811mg [Prunus persica]
gene25305	-4.01148	down	PREDICTED: O-acyltransferase WSD1 [Vitis vinifera]
gene7144	3.47229	up	phenylalanine ammonialyase [Betula platyphylla]
gene5946	3.06339	up	PREDICTED: receptor-like serine/threonine-protein kinase At3g01300 [Vitis vinifera]
gene6844	1.55939	up	PREDICTED: putative serine/threonine-protein kinase-like protein CCR3 [Pyrus x bretschneideri]
gene27683	-1.6745	down	hypothetical protein PRUPE_ppa003513mg [Prunus persica]
White_Birch_newGene_2942	2.88618	up	hypothetical protein CICLE_v10006377mg [Citrus clementina]
gene28638	-1.65279	down	Cysteine/Histidine-rich C1 domain family protein, putative [Theobroma cacao]
gene209	1.84204	up	PREDICTED: protein kinase 2A, chloroplastic-like [Vitis vinifera]
gene12915	1.53148	up	PREDICTED: prostaglandin E synthase 2-like [Prunus mume]
gene8423	3.17919	up	PREDICTED: WAT1-related protein At5g07050 [Populus euphratica]
gene4501	3.79009	up	PREDICTED: UDP-glycosyltransferase 85A3-like [Fragaria vesca subsp. vesca]
gene17375	-2.03176	down	hypothetical protein CICLE_v10012434mg [Citrus clementina]
gene3301	-1.76744	down	PREDICTED: cannabidiolic acid synthase-like 1-like isoform 1 [Glycine max]
gene6802	1.53727	up	conserved hypothetical protein [Ricinus communis]
gene4926	2.27875	up	PREDICTED: 6-phosphofructokinase 3-like [Malus domestica]
White_Birch_newGene_28275	1.40803	up	--
gene11290	3.17428	up	PREDICTED: cytokinin riboside 5&apos;-monophosphate phosphoribohydrolase LOG5-like [Vitis vinifera]
gene23840	3.69939	up	Homeobox 7, putative [Theobroma cacao]
gene24763	-2.32323	down	Leucine-rich repeat protein kinase family protein [Theobroma cacao]
gene12299	1.13933	up	hypothetical protein L484_001438 [Morus notabilis]
gene19415	3.25137	up	hypothetical protein JCGZ_11855 [Jatropha curcas]
gene27743	-3.7293	down	unnamed protein product [Vitis vinifera]
White_Birch_newGene_87563	4.51404	up	--
gene23833	-1.84259	down	PREDICTED: uncharacterized protein LOC100243950 [Vitis vinifera]
gene21109	4.95954	up	PREDICTED: putative UPF0481 protein At3g02645 [Malus domestica]
gene20809	-2.27457	down	hypothetical protein PHAVU_005G164800g [Phaseolus vulgaris]
gene13940	3.9211	up	unnamed protein product [Vitis vinifera]
gene19858	-2.00172	down	--
gene17013	-1.41843	down	hypothetical protein JCGZ_07597 [Jatropha curcas]
gene13148	1.14973	up	hypothetical protein POPTR_0003s15960g, partial [Populus trichocarpa]
gene25083	1.76075	up	PREDICTED: cytochrome P450 CYP73A100 [Vitis vinifera]
White_Birch_newGene_53040	1.47895	up	PREDICTED: TMV resistance protein N-like [Prunus mume]
gene23703	2.81076	up	hypothetical protein CICLE_v10016828mg [Citrus clementina]
gene12396	-1.77272	down	PREDICTED: KUP2 isoform X1 [Vitis vinifera]
gene29128	1.50638	up	hypothetical protein PRUPE_ppa007158mg [Prunus persica]
gene8274	1.42941	up	Uncharacterized protein TCM_029972 [Theobroma cacao]
gene23248	-1.35509	down	PREDICTED: uncharacterized protein LOC103324693 [Prunus mume]
gene11701	3.5073	up	NAC domain containing protein 25 [Theobroma cacao]
gene17396	-3.80225	down	PREDICTED: chitin-binding lectin 1-like [Populus euphratica]
gene24591	4.46544	up	PREDICTED: alcohol-forming fatty acyl-CoA reductase isoform X1 [Vitis vinifera]
gene20676	-1.73222	down	hypothetical protein PRUPE_ppa002536mg [Prunus persica]
gene18428	2.61584	up	Heat Stress Transcription Factor family protein [Populus trichocarpa]
gene15361	4.47248	up	CAP160 protein, putative [Theobroma cacao]
gene6060	3.84754	up	ATP binding protein, putative [Ricinus communis]
gene10070	4.67309	up	Kinase superfamily protein, putative isoform 2 [Theobroma cacao]
gene11425	1.82531	up	PREDICTED: H/ACA ribonucleoprotein complex subunit 2-like protein [Sesamum indicum]
gene12528	7.23998	up	Seven transmembrane MLO family protein, putative isoform 1 [Theobroma cacao]
gene19045	7.07417	up	PREDICTED: UDP-glycosyltransferase 85A5-like isoform X1 [Prunus mume]
gene2829	1.54552	up	PREDICTED: uncharacterized protein LOC104585621 [Nelumbo nucifera]
gene12799	1.96319	up	AMP-dependent synthetase and ligase family protein [Theobroma cacao]
gene20513	1.13825	up	hypothetical protein PRUPE_ppa006315mg [Prunus persica]
gene3249	1.76899	up	PREDICTED: 60S ribosomal protein L9 [Cucumis melo]
gene20200	1.48065	up	Arginine decarboxylase [Morus notabilis]
gene5189	3.27514	up	PREDICTED: calcium-transporting ATPase 12, plasma membrane-type [Populus euphratica]
White_Birch_newGene_6174	-4.23642	down	PREDICTED: zinc finger MYM-type protein 1-like [Malus domestica]
gene18774	-2.68247	down	PREDICTED: probable methyltransferase PMT13 [Pyrus x bretschneideri]
White_Birch_newGene_87521	1.70936	up	--
gene30481	1.37707	up	Chaperonin CPN60-2, mitochondrial [Gossypium arboreum]
gene17632	3.92724	up	RAP2-like protein [Juglans nigra]
gene11891	4.22302	up	leucine-rich repeat-containing protein, putative [Ricinus communis]
gene40	-2.37821	down	PREDICTED: protein ECERIFERUM 26-like [Vitis vinifera]
gene4484	-1.67944	down	putative serine/threonine-protein kinase WNK5 [Gossypium arboreum]
gene21826	1.49846	up	Uncharacterized protein TCM_027160 [Theobroma cacao]
gene25137	-1.76621	down	hypothetical protein CICLE_v10011376mg [Citrus clementina]
gene5098	-2.79745	down	beta-galactosidase, putative [Ricinus communis]
gene19950	-1.59733	down	Chromatin remodeling complex subunit isoform 1 [Theobroma cacao]
gene27942	3.58386	up	PREDICTED: endoglucanase 12 [Eucalyptus grandis]
White_Birch_newGene_50489	-2.91992	down	PREDICTED: TMV resistance protein N-like [Pyrus x bretschneideri]
gene26685	-1.45385	down	PREDICTED: expansin-A6-like [Cicer arietinum]
gene2450	-1.20193	down	auxin influx transport protein [Casuarina glauca]
gene16347	1.15252	up	hypothetical protein CICLE_v10016165mg [Citrus clementina]
gene15562	5.42706	up	PREDICTED: probable WRKY transcription factor 75 [Populus euphratica]
gene7488	-2.77618	down	hypothetical protein PRUPE_ppa001057mg [Prunus persica]
gene11088	2.20288	up	Uncharacterized protein TCM_037996 [Theobroma cacao]
gene537	-1.17488	down	PREDICTED: photosystem I reaction center subunit psaK, chloroplastic [Malus domestica]
gene29668	4.1604	up	PREDICTED: pathogen-related protein-like [Pyrus x bretschneideri]
gene11238	-2.4921	down	PREDICTED: pentatricopeptide repeat-containing protein At3g04760, chloroplastic [Prunus mume]
White_Birch_newGene_55014	#NAME?	down	hypothetical protein VITISV_021305 [Vitis vinifera]
gene6461	-1.56408	down	Putative inactive purple acid phosphatase 27 [Glycine soja]
gene2043	4.88473	up	hypothetical protein POPTR_0004s09790g [Populus trichocarpa]
gene431	-1.26615	down	PREDICTED: uncharacterized protein LOC103455361 [Malus domestica]
gene29467	1.41244	up	hypothetical protein CICLE_v10030962mg [Citrus clementina]
gene25513	1.2794	up	hypothetical protein PHAVU_003G094500g [Phaseolus vulgaris]
gene19038	3.69559	up	PREDICTED: sugar transport protein 13-like [Cucumis sativus]
gene16664	2.57345	up	glyceraldehyde-3-phosphate dehydrogenase [Panax notoginseng]
gene27468	2.04258	up	PREDICTED: probable polyamine oxidase 4-like [Cicer arietinum]
gene10130	3.3874	up	hypothetical protein POPTR_0011s12430g [Populus trichocarpa]
gene27385	2.50647	up	hypothetical protein CISIN_1g008291mg [Citrus sinensis]
gene1015	2.85656	up	unnamed protein product [Vitis vinifera]
gene28302	-1.63622	down	indole-3-acetic acid-amido synthetase GH3.5 [Betula platyphylla]
gene26054	-1.85558	down	hypothetical protein CICLE_v10000652mg [Citrus clementina]
gene7064	-1.37222	down	PREDICTED: uncharacterized protein LOC103329490 [Prunus mume]
gene23195	-2.02684	down	NIMA-related serine/threonine kinase 1 isoform 1 [Theobroma cacao]
gene16486	-1.86559	down	unnamed protein product [Vitis vinifera]
gene24893	-1.29592	down	glutamyl-tRNA reductase 1 protein [Ziziphus jujuba]
gene8470	1.70517	up	hypothetical protein JCGZ_16048 [Jatropha curcas]
gene15222	1.32712	up	Cytochrome b5 isoform 1 [Morus notabilis]
gene21727	-2.60362	down	hypothetical protein PRUPE_ppa007442mg [Prunus persica]
gene2842	-1.47465	down	PREDICTED: phosphoribulokinase, chloroplastic-like [Populus euphratica]
gene29835	2.2506	up	P-loop nucleoside triphosphate hydrolase superfamily protein [Medicago truncatula]
White_Birch_newGene_77234	-4.09273	down	hypothetical protein L484_002109 [Morus notabilis]
gene17592	3.44054	up	hypothetical protein JCGZ_22461 [Jatropha curcas]
gene9522	-2.27184	down	PREDICTED: uncharacterized protein LOC103324389 [Prunus mume]
gene28604	-2.76974	down	hypothetical protein CICLE_v10022963mg [Citrus clementina]
gene25622	2.72294	up	embryo-abundant family protein [Populus trichocarpa]
White_Birch_newGene_2138	-4.09266	down	hypothetical protein POPTR_0019s105502g, partial [Populus trichocarpa]
gene12979	-1.40663	down	DOF domain class transcription factor [Corylus heterophylla]
gene8553	-1.98235	down	hypothetical protein CICLE_v10015105mg [Citrus clementina]
gene27569	-1.59216	down	ThiaminC isoform 4 [Theobroma cacao]
gene19171	-3.25497	down	hypothetical protein CISIN_1g018353mg [Citrus sinensis]
gene14141	3.14928	up	UDP-Glycosyltransferase superfamily protein [Theobroma cacao]
gene28344	-2.80319	down	PREDICTED: non-specific phospholipase C1 isoform X2 [Vitis vinifera]
gene5202	3.27408	up	PREDICTED: probable disease resistance protein At5g66900 [Vitis vinifera]
gene25529	-1.50792	down	PREDICTED: probable inactive leucine-rich repeat receptor-like protein kinase At3g03770 [Vitis vinifera]
gene23031	1.2484	up	hypothetical protein PRUPE_ppa012862mg [Prunus persica]
gene27568	2.59462	up	PREDICTED: uncharacterized protein LOC105141503 [Populus euphratica]
gene3432	2.41624	up	PREDICTED: probable mitochondrial chaperone BCS1-B [Prunus mume]
gene10943	1.29538	up	hypothetical protein PRUPE_ppa008394mg [Prunus persica]
gene8214	-3.2638	down	Uncharacterized protein isoform 3 [Theobroma cacao]
White_Birch_newGene_39294	5.79831	up	--
gene25284	4.23655	up	PREDICTED: dynein light chain LC6, flagellar outer arm-like [Malus domestica]
White_Birch_newGene_53602	-2.56422	down	LRR and NB-ARC domains-containing disease resistance protein, putative [Theobroma cacao]
gene24176	2.16675	up	hypothetical protein PRUPE_ppa005711mg [Prunus persica]
gene25151	3.64743	up	hypothetical protein JCGZ_16106 [Jatropha curcas]
gene28244	-1.72119	down	Secologanin synthase [Morus notabilis]
gene3491	-1.82435	down	hypothetical protein PRUPE_ppa000995mg [Prunus persica]
gene9583	2.06285	up	HSF20 [Gossypium hirsutum]
gene16929	7.69537	up	thaumatin-like protein [Pyrus pyrifolia]
gene7907	1.67346	up	Helicase protein with RING/U-box domain isoform 1 [Theobroma cacao]
gene27212	Inf	up	hypothetical protein PRUPE_ppa014642mg [Prunus persica]
gene5207	1.32892	up	PREDICTED: cytochrome c [Eucalyptus grandis]
gene6080	2.77391	up	sinapyl alcohol dehydrogenase-like protein [Populus tremula x Populus tremuloides]
gene9332	3.2407	up	--
gene3416	5.44105	up	hypothetical protein JCGZ_09256 [Jatropha curcas]
gene16367	1.15195	up	PREDICTED: pyruvate kinase, cytosolic isozyme-like isoform 1 [Fragaria vesca subsp. vesca]
gene26851	1.30575	up	PREDICTED: ubiquinol oxidase 4, chloroplastic/chromoplastic [Vitis vinifera]
gene26115	1.31372	up	hypothetical protein PRUPE_ppa007090mg [Prunus persica]
gene274	-2.24503	down	PREDICTED: probable beta-1,3-galactosyltransferase 2 isoform X1 [Nelumbo nucifera]
gene16393	4.86044	up	PREDICTED: 7-deoxyloganetin glucosyltransferase [Populus euphratica]
gene8868	2.6571	up	nam-like protein [Corylus heterophylla]
gene18892	5.00861	up	Rhicadhesin receptor precursor, putative [Ricinus communis]
White_Birch_newGene_31966	4.20842	up	hypothetical protein PRUPE_ppa025235mg, partial [Prunus persica]
gene12905	1.55838	up	PREDICTED: UDP-glycosyltransferase 73C1-like [Fragaria vesca subsp. vesca]
gene18411	5.57199	up	PREDICTED: uncharacterized protein LOC100246308 [Vitis vinifera]
gene7705	4.75428	up	hypothetical protein PRUPE_ppa003061mg [Prunus persica]
White_Birch_newGene_32841	3.43964	up	--
White_Birch_newGene_58594	2.50675	up	hypothetical protein JCGZ_22404 [Jatropha curcas]
White_Birch_newGene_11267	#NAME?	down	hypothetical protein POPTR_0001s03990g [Populus trichocarpa]
gene20281	-3.0053	down	hypothetical protein CISIN_1g048561mg, partial [Citrus sinensis]
gene28989	1.52948	up	ATPase E1-E2 type family protein / haloacid dehalogenase-like hydrolase family protein isoform 3 [Theobroma cacao]
gene24606	-2.05721	down	Transcription factor [Theobroma cacao]
gene8414	-3.41356	down	PREDICTED: receptor-like protein kinase [Vitis vinifera]
gene18646	-5.12476	down	tRNA-specific adenosine deaminase subunit TAD2, putative [Ricinus communis]
gene25249	3.1987	up	PREDICTED: LOW QUALITY PROTEIN: probable leucine-rich repeat receptor-like protein kinase At1g35710 [Eucalyptus grandis]
gene20239	-1.74075	down	PREDICTED: NHL repeat-containing protein 2 [Prunus mume]
gene15040	2.50847	up	PPPDE peptidase domain-containing 2 [Gossypium arboreum]
gene3137	3.73721	up	PREDICTED: putative leucine-rich repeat receptor-like protein kinase At2g19210-like [Cucumis sativus]
White_Birch_newGene_17403	-1.31465	down	PREDICTED: uncharacterized protein LOC103330298 [Prunus mume]
gene11033	7.01976	up	PREDICTED: glycine-rich cell wall structural protein 1.8-like [Nelumbo nucifera]
gene8631	1.84992	up	remorin-3 protein [Dimocarpus longan]
gene24488	-2.12624	down	hypothetical protein JCGZ_11435 [Jatropha curcas]
gene21602	3.35856	up	hypothetical protein JCGZ_03382 [Jatropha curcas]
gene11211	-2.41194	down	PREDICTED: dentin sialophosphoprotein [Prunus mume]
gene3421	3.86797	up	hypothetical protein PRUPE_ppa016689mg, partial [Prunus persica]
gene30003	1.69729	up	PREDICTED: probable mannitol dehydrogenase-like [Fragaria vesca subsp. vesca]
gene4918	-1.5596	down	transcription factor, putative [Ricinus communis]
White_Birch_newGene_31396	-4.21649	down	--
gene11683	1.64834	up	Cytochrome P450 superfamily protein isoform 1 [Theobroma cacao]
gene13661	2.38496	up	PREDICTED: putative pentatricopeptide repeat-containing protein At5g13230, mitochondrial [Vitis vinifera]
White_Birch_newGene_47538	1.58428	up	Phosphatase 2C family protein isoform 2 [Theobroma cacao]
gene22619	1.45931	up	PREDICTED: uncharacterized protein LOC103321766 [Prunus mume]
gene309	3.05327	up	PREDICTED: protein NIM1-INTERACTING 1-like [Eucalyptus grandis]
gene15335	1.632	up	Phosphatase 2C 49 [Theobroma cacao]
gene12119	-1.29552	down	PREDICTED: uncharacterized protein LOC105124247 [Populus euphratica]
gene13827	-1.76469	down	PREDICTED: uncharacterized protein LOC100258552 isoform X1 [Vitis vinifera]
gene15048	-1.34348	down	PREDICTED: uncharacterized protein LOC103333182 [Prunus mume]
gene28804	1.39843	up	PREDICTED: 60S ribosomal protein L8 [Musa acuminata subsp. malaccensis]
gene3504	-1.64381	down	PREDICTED: uncharacterized protein LOC103329669 [Prunus mume]
White_Birch_newGene_35147	-4.44024	down	Retrotransposon gag protein [Asparagus officinalis]
gene17595	1.30722	up	RING/U-box superfamily protein [Theobroma cacao]
gene12166	2.03294	up	PREDICTED: chaperone protein dnaJ 11, chloroplastic-like [Vitis vinifera]
gene29920	-1.21077	down	Uridine kinase-like 3 isoform 1 [Theobroma cacao]
gene29750	-7.77093	down	Concanavalin A-like lectin protein kinase family protein, putative [Theobroma cacao]
gene10652	3.2341	up	hypothetical protein PRUPE_ppa017634mg [Prunus persica]
gene18669	2.63428	up	PREDICTED: lipase-like PAD4 [Populus euphratica]
gene13837	1.2072	up	Amino-acid acetyltransferase [Glycine soja]
gene14904	4.49631	up	Uncharacterized protein TCM_034658 [Theobroma cacao]
gene6521	1.86635	up	PREDICTED: UDP-glucose 4-epimerase GEPI48 [Eucalyptus grandis]
gene5246	3.34351	up	unnamed protein product [Vitis vinifera]
gene7722	1.34804	up	Prohibitin 3 isoform 1 [Theobroma cacao]
gene7564	6.73572	up	--
White_Birch_newGene_36883	#NAME?	down	--
gene12546	4.15547	up	hypothetical protein JCGZ_22027 [Jatropha curcas]
gene29280	1.97569	up	PREDICTED: uncharacterized protein LOC101220065 [Cucumis sativus]
gene14528	-2.01305	down	2-oxoglutarate and Fe(II)-dependent oxygenase superfamily protein, putative [Theobroma cacao]
gene1022	1.55909	up	2,4-dienoyl-CoA reductase isoform 2 [Theobroma cacao]
gene15852	-1.70504	down	PREDICTED: probable LRR receptor-like serine/threonine-protein kinase At2g24230-like [Citrus sinensis]
gene16026	1.61747	up	Actin 7 isoform 1 [Ornithogalum saundersiae]
gene24558	-3.74121	down	PREDICTED: protein P21-like [Malus domestica]
gene9518	1.15116	up	PREDICTED: uncharacterized protein LOC100247481 [Vitis vinifera]
gene14127	Inf	up	cysteine-rich receptor-like protein kinase 25 [Arabidopsis thaliana]
gene22294	-2.36602	down	PREDICTED: pentatricopeptide repeat-containing protein MRL1, chloroplastic [Vitis vinifera]
gene8965	3.49017	up	hypothetical protein CISIN_1g010345mg [Citrus sinensis]
gene22090	1.62044	up	hypothetical protein L484_008465 [Morus notabilis]
White_Birch_newGene_50585	-1.86834	down	PREDICTED: uncharacterized protein LOC103336208 [Prunus mume]
gene25739	4.14142	up	hypothetical protein PRUPE_ppa003771mg [Prunus persica]
gene21775	-2.23904	down	hypothetical protein JCGZ_22366 [Jatropha curcas]
gene16352	-1.82784	down	PREDICTED: putative laccase-9-like [Fragaria vesca subsp. vesca]
gene20645	5.51134	up	PREDICTED: WRKY transcription factor 55-like [Pyrus x bretschneideri]
gene17391	1.81347	up	PREDICTED: uncharacterized protein LOC100855285 [Vitis vinifera]
gene10412	2.95301	up	mitochondrial alternative oxidase 1A [Corylus heterophylla]
gene639	-1.80115	down	hypothetical protein PRUPE_ppa001469mg [Prunus persica]
gene28969	2.51387	up	T1.1 [Malus x robusta]
gene2748	1.87926	up	putative pyridoxal biosynthesis protein [Morus notabilis]
gene16810	-1.28331	down	hypothetical protein CICLE_v10018801mg [Citrus clementina]
gene9761	1.59508	up	PREDICTED: heat shock 70 kDa protein, mitochondrial [Cucumis melo]
gene19168	-1.84818	down	PREDICTED: protein IQ-DOMAIN 14 [Pyrus x bretschneideri]
gene27959	4.01614	up	PREDICTED: uncharacterized protein LOC101209719 [Cucumis sativus]
gene23348	-1.8817	down	NAD(P)H-quinone oxidoreductase subunit L [Morus notabilis]
gene10286	1.33713	up	hypothetical protein CICLE_v10012552mg [Citrus clementina]
White_Birch_newGene_43255	-2.19741	down	PREDICTED: TMV resistance protein N-like [Fragaria vesca subsp. vesca]
gene22259	1.32012	up	PREDICTED: 40S ribosomal protein S18 [Prunus mume]
gene28603	2.20136	up	conserved hypothetical protein [Ricinus communis]
White_Birch_newGene_22921	3.90182	up	Cupredoxin superfamily protein, putative isoform 2, partial [Theobroma cacao]
gene3802	2.24409	up	hypothetical protein POPTR_0002s14190g [Populus trichocarpa]
gene7840	-2.08024	down	PREDICTED: peroxidase P7-like [Malus domestica]
gene11630	3.82248	up	CUB and sushi domain-containing protein 3 [Theobroma cacao]
gene26300	2.21848	up	--
gene5051	-1.45506	down	hypothetical protein PRUPE_ppa001060mg [Prunus persica]
gene18938	-1.46014	down	PREDICTED: chromosome-associated kinesin KIF4A-like isoform X2 [Vitis vinifera]
gene2522	-1.58702	down	PREDICTED: uncharacterized protein LOC103342665 [Prunus mume]
gene4228	4.44488	up	Integrase-type DNA-binding superfamily protein, putative [Theobroma cacao]
gene16937	-1.64038	down	squalene epoxidase 1 protein [Azadirachta indica]
gene29735	-3.784	down	hypothetical protein POPTR_0001s31880g [Populus trichocarpa]
White_Birch_newGene_41108	4.79605	up	PREDICTED: TMV resistance protein N-like, partial [Citrus sinensis]
gene27564	5.37574	up	PREDICTED: 2-alkenal reductase (NADP(+)-dependent) [Vitis vinifera]
gene2021	2.68439	up	Major facilitator superfamily protein [Theobroma cacao]
gene23978	-2.31015	down	hypothetical protein JCGZ_26028 [Jatropha curcas]
gene9343	-2.46915	down	PREDICTED: probable glycosyltransferase At5g20260-like [Fragaria vesca subsp. vesca]
gene27324	-1.47755	down	hypothetical protein JCGZ_07530 [Jatropha curcas]
gene17212	5.17903	up	hypothetical protein MIMGU_mgv1a017010mg [Erythranthe guttata]
gene2478	-2.17571	down	RecName: Full=Nitrate reductase [NAD(P)H]; Short=NR [Betula pendula]
gene7237	-2.06348	down	hypothetical protein POPTR_0016s14070g [Populus trichocarpa]
gene7432	1.59227	up	hypothetical protein CISIN_1g003458mg [Citrus sinensis]
gene10784	-3.79827	down	PREDICTED: UDP-glycosyltransferase 87A1-like [Vitis vinifera]
White_Birch_newGene_26773	Inf	up	--
gene9203	4.53381	up	Uncharacterized protein TCM_029258 [Theobroma cacao]
gene29301	-1.76105	down	Glucosyltransferase [Medicago truncatula]
gene17679	-2.25113	down	hypothetical protein PRUPE_ppa001529mg [Prunus persica]
gene17109	1.54924	up	Ocs element-binding factor 1 [Morus notabilis]
gene28907	-1.29096	down	Polypeptide deformylase, putative isoform 1 [Theobroma cacao]
gene23880	3.90292	up	putative mitochondrial chaperone bcs1 [Morus notabilis]
gene30097	6.98433	up	PREDICTED: 2-alkenal reductase (NADP(+)-dependent)-like [Eucalyptus grandis]
gene13657	5.36402	up	hypothetical protein PRUPE_ppa025066mg [Prunus persica]
gene29349	-1.64804	down	PREDICTED: uncharacterized protein LOC103333262 [Prunus mume]
gene18681	-2.7007	down	hypothetical protein JCGZ_26028 [Jatropha curcas]
gene29248	7.71032	up	UDP-glucosyl transferase 85A2 [Theobroma cacao]
gene11778	-2.70218	down	hypothetical protein F383_23866 [Gossypium arboreum]
gene29660	1.34071	up	PREDICTED: 60S ribosomal protein L8-3 [Populus euphratica]
gene4827	5.16994	up	PREDICTED: 18 kDa seed maturation protein-like [Fragaria vesca subsp. vesca]
gene25834	-4.08068	down	hypothetical protein glysoja_035836 [Glycine soja]
gene18701	-3.40606	down	hypothetical protein L484_018560 [Morus notabilis]
gene21552	Inf	up	--
gene4239	-1.92736	down	PsbP-like protein 2 [Theobroma cacao]
gene28068	1.67948	up	PREDICTED: uncharacterized protein LOC104608631 [Nelumbo nucifera]
White_Birch_newGene_58439	Inf	up	--
gene18540	-2.21372	down	PREDICTED: pentatricopeptide repeat-containing protein At2g35130 isoform X1 [Vitis vinifera]
gene3625	3.59518	up	UPF0706 protein, putative isoform 1 [Theobroma cacao]
gene17158	-2.06805	down	PREDICTED: histone deacetylase 14 [Vitis vinifera]
gene23375	1.18687	up	PREDICTED: arogenate dehydratase/prephenate dehydratase 1, chloroplastic [Vitis vinifera]
gene14029	-1.29269	down	PREDICTED: malate dehydrogenase, glyoxysomal [Vitis vinifera]
gene7228	3.47544	up	hypothetical protein POPTR_0007s05910g [Populus trichocarpa]
gene4947	3.89414	up	hypothetical protein PHAVU_003G139800g [Phaseolus vulgaris]
gene16511	-1.63608	down	Photosystem II reaction center PSB28, chloroplastic [Gossypium arboreum]
gene25764	5.35877	up	PREDICTED: disease resistance protein RPM1-like isoform X2 [Pyrus x bretschneideri]
gene23803	-2.37716	down	eukaryotic translation initiation factor 3 subunit, putative [Ricinus communis]
gene8320	-1.79236	down	Vicianin hydrolase, putative [Theobroma cacao]
gene7572	5.23051	up	hypothetical protein VITISV_033706 [Vitis vinifera]
gene6328	-1.96997	down	hypothetical protein POPTR_0001s06980g [Populus trichocarpa]
gene22676	-1.49698	down	PREDICTED: ADP-ribosylation factor-like protein 8B-like [Glycine max]
gene24525	3.61992	up	hypothetical protein POPTR_0014s13080g [Populus trichocarpa]
gene15564	2.0231	up	hypothetical protein PRUPE_ppa000723mg [Prunus persica]
gene18029	-2.25871	down	PREDICTED: nudix hydrolase 8 [Vitis vinifera]
gene10009	-2.20019	down	hypothetical protein PHAVU_008G238100g [Phaseolus vulgaris]
gene4716	2.21506	up	--
gene20656	3.21548	up	hypothetical protein CICLE_v10014868mg [Citrus clementina]
White_Birch_newGene_74927	5.59879	up	hypothetical protein PRUPE_ppa017450mg [Prunus persica]
gene7320	4.31642	up	hypothetical protein POPTR_0006s04280g [Populus trichocarpa]
gene22391	-1.36732	down	PREDICTED: cyclic dof factor 1-like [Prunus mume]
gene10620	2.11394	up	hypothetical protein ARALYDRAFT_312360 [Arabidopsis lyrata subsp. lyrata]
gene11275	-2.55474	down	Pathogenesis-related thaumatin superfamily protein [Theobroma cacao]
gene17828	2.8438	up	PREDICTED: probable WRKY transcription factor 41 [Populus euphratica]
gene9392	-2.87518	down	catalytic, putative [Ricinus communis]
gene3809	2.62172	up	PREDICTED: UDP-glycosyltransferase 74E2-like [Citrus sinensis]
White_Birch_newGene_56746	1.16856	up	PREDICTED: dolichyl-diphosphooligosaccharide--protein glycosyltransferase subunit 4A-like [Musa acuminata subsp. malaccensis]
gene14848	-1.95965	down	PREDICTED: potassium transporter 8-like [Citrus sinensis]
gene11707	3.16988	up	PREDICTED: uncharacterized protein LOC104596014 [Nelumbo nucifera]
gene28113	6.86247	up	putative LRR receptor-like serine/threonine-protein kinase [Morus notabilis]
gene9571	3.23269	up	TolB protein-related isoform 1 [Theobroma cacao]
gene12005	-1.61485	down	PREDICTED: tyrosine decarboxylase 1-like isoform X2 [Populus euphratica]
gene10500	2.89575	up	MADS-box protein, partial [Betula platyphylla]
gene15730	2.9432	up	PREDICTED: probable receptor-like protein kinase At1g67000 isoform X1 [Vitis vinifera]
gene27037	3.62993	up	PREDICTED: uncharacterized protein LOC103319023 [Prunus mume]
gene21144	2.73862	up	Plant U-box 23 [Theobroma cacao]
gene18821	1.78079	up	hypothetical protein CICLE_v10012447mg [Citrus clementina]
gene26180	1.32762	up	PREDICTED: RNA polymerase II transcriptional coactivator KELP-like [Pyrus x bretschneideri]
gene13579	5.48137	up	unnamed protein product [Vitis vinifera]
gene26951	1.201	up	hypothetical protein CICLE_v10017877mg [Citrus clementina]
gene18138	-1.44662	down	hypothetical protein CICLE_v10025631mg [Citrus clementina]
gene9944	4.29923	up	PREDICTED: bark storage protein A isoform X2 [Populus euphratica]
gene25310	-2.39942	down	Serine/threonine-protein kinase WNK-related isoform 1 [Theobroma cacao]
gene2244	4.165	up	PREDICTED: uncharacterized protein LOC104587101 [Nelumbo nucifera]
gene17106	1.27223	up	Eukaryotic translation initiation factor 3 subunit, putative [Ricinus communis]
gene30053	2.86795	up	Nitrate transporter 1.5 [Theobroma cacao]
gene4635	-1.66701	down	PREDICTED: GDT1-like protein 1, chloroplastic [Prunus mume]
gene21419	3.96316	up	PREDICTED: heat shock protein 83-like [Cucumis sativus]
gene23635	2.48254	up	Lysine histidine transporter-like protein [Medicago truncatula]
gene16121	2.01697	up	PREDICTED: NAC transcription factor NAM-B1-like isoform X3 [Vitis vinifera]
gene24167	2.34533	up	PREDICTED: ethylene-responsive transcription factor ERF114, partial [Vitis vinifera]
gene12501	2.29864	up	hypothetical protein PRUPE_ppa004132mg [Prunus persica]
gene8768	-1.85796	down	PREDICTED: uncharacterized protein LOC100264638 isoform X1 [Vitis vinifera]
gene20178	-6.68603	down	PREDICTED: L-type lectin-domain containing receptor kinase IV.1-like [Pyrus x bretschneideri]
gene1752	-1.61839	down	UDP-galactose/UDP-glucose transporter 4 [Morus notabilis]
gene27562	-1.30111	down	hypothetical protein VITISV_022322 [Vitis vinifera]
gene1146	-1.68076	down	PREDICTED: uncharacterized protein LOC105126557 [Populus euphratica]
gene16468	-1.39112	down	PREDICTED: formyltetrahydrofolate deformylase 1, mitochondrial isoform X1 [Vitis vinifera]
gene11296	-1.62746	down	EXORDIUM like 3 [Theobroma cacao]
gene27152	-4.33586	down	PREDICTED: serine carboxypeptidase-like 34-like [Glycine max]
gene10189	2.0195	up	Heat shock cognate 70 kDa protein, putative, expressed [Oryza sativa Japonica Group]
gene6817	3.57923	up	PREDICTED: exocyst complex component EXO70A1 [Vitis vinifera]
gene4292	-2.20429	down	hypothetical protein VITISV_029120 [Vitis vinifera]
gene29884	-2.21954	down	Tetrapyrrole-binding family protein [Populus trichocarpa]
gene647	-1.85716	down	PREDICTED: protein CHLOROPLAST IMPORT APPARATUS 2-like [Malus domestica]
gene21406	6.06249	up	PREDICTED: probable calcium-binding protein CML45-like [Fragaria vesca subsp. vesca]
gene19688	1.36685	up	hypothetical protein PRUPE_ppa003943mg [Prunus persica]
gene26377	-1.33964	down	cellulose synthase-like protein [Populus tomentosa]
gene22937	-4.78809	down	Acid phosphatase/vanadium-dependent haloperoxidase-related protein [Theobroma cacao]
gene21331	2.55491	up	protein with unknown function [Ricinus communis]
gene26913	4.10579	up	PREDICTED: uncharacterized protein LOC105108579 [Populus euphratica]
gene23485	-2.51754	down	PREDICTED: uncharacterized protein LOC103930594 [Pyrus x bretschneideri]
gene13194	-2.70517	down	cytokinin receptor 1 [Betula pendula]
gene28034	-1.29132	down	PREDICTED: probable galacturonosyltransferase 4 [Prunus mume]
gene13415	2.17658	up	Heat shock cognate 70 kDa protein, putative, expressed [Oryza sativa Japonica Group]
gene2594	2.613	up	PREDICTED: probable L-type lectin-domain containing receptor kinase VI.1-like isoform X1 [Citrus sinensis]
gene25936	1.42077	up	unnamed protein product [Coffea canephora]
gene8619	4.57554	up	GDSL lipase 1, putative [Theobroma cacao]
gene29890	-1.59647	down	PREDICTED: sugar transporter ERD6-like 6 [Vitis vinifera]
gene13184	3.50231	up	hypothetical protein CICLE_v10001869mg [Citrus clementina]
gene27524	-1.96421	down	hypothetical protein POPTR_0001s35130g [Populus trichocarpa]
gene29268	2.56653	up	hypothetical protein PRUPE_ppa005662mg [Prunus persica]
gene236	3.46535	up	hypothetical protein EUGRSUZ_E04294 [Eucalyptus grandis]
gene2066	1.81928	up	Phosphoribosyltransferase family protein [Theobroma cacao]
gene17488	-1.82702	down	hypothetical protein PRUPE_ppa000665mg [Prunus persica]
White_Birch_newGene_52332	-2.7413	down	--
White_Birch_newGene_59957	-1.63235	down	PREDICTED: geraniol 8-hydroxylase-like isoform X1 [Vitis vinifera]
gene9572	2.97005	up	PREDICTED: uncharacterized protein LOC100820571 [Glycine max]
gene10815	-1.69237	down	PREDICTED: auxin-responsive protein IAA14 [Vitis vinifera]
gene19289	1.25328	up	60S ribosomal protein L34 [Morus notabilis]
gene16135	1.5592	up	ef-hand calcium binding protein, putative [Ricinus communis]
gene16052	3.35226	up	PREDICTED: pentatricopeptide repeat-containing protein At5g61800 [Prunus mume]
gene16065	-1.34515	down	Receptor-like protein kinase HSL1 [Morus notabilis]
gene24036	1.82669	up	Heat shock protein 89.1 isoform 2 [Theobroma cacao]
gene21726	-2.17444	down	unnamed protein product [Vitis vinifera]
gene6775	-4.95708	down	PREDICTED: pentatricopeptide repeat-containing protein At1g55890, mitochondrial-like isoform X1 [Vitis vinifera]
gene802	1.30013	up	hypothetical protein PRUPE_ppa005771mg [Prunus persica]
White_Birch_newGene_40497	1.98994	up	Kinase superfamily protein, putative [Theobroma cacao]
gene15456	1.26887	up	AP-1 complex subunit mu-1 [Morus notabilis]
White_Birch_newGene_82715	#NAME?	down	--
gene19330	1.54629	up	Ribosomal protein L22p/L17e family protein [Theobroma cacao]
gene14261	6.10662	up	PREDICTED: major allergen Pru ar 1-like [Pyrus x bretschneideri]
gene23756	-1.80882	down	PREDICTED: alpha-xylosidase 1 [Prunus mume]
gene17889	-1.4343	down	Phytochrome interacting factor 3-like 5, putative isoform 1 [Theobroma cacao]
gene26982	-2.04506	down	PREDICTED: uncharacterized protein LOC104610291 isoform X1 [Nelumbo nucifera]
gene19022	4.24076	up	PREDICTED: probable WRKY transcription factor 72 [Vitis vinifera]
gene28971	2.52658	up	hypothetical protein JCGZ_07222 [Jatropha curcas]
White_Birch_newGene_40052	4.18991	up	PREDICTED: receptor-like protein 12 isoform X1 [Prunus mume]
White_Birch_newGene_29525	6.86294	up	--
White_Birch_newGene_39111	2.97817	up	--
gene17264	-1.59977	down	Carotene epsilon-monooxygenase [Morus notabilis]
gene8241	1.32238	up	Metaxin-related isoform 1 [Theobroma cacao]
gene8765	2.16316	up	Late embryogenesis abundant (LEA) hydroxyproline-rich glycoprotein family, putative [Theobroma cacao]
gene924	1.79956	up	hypothetical protein PRUPE_ppa008037mg [Prunus persica]
gene3177	-1.87823	down	hypothetical protein CISIN_1g010521mg [Citrus sinensis]
gene30438	3.67438	up	hypothetical protein JCGZ_03382 [Jatropha curcas]
gene15454	-2.54969	down	PREDICTED: uncharacterized protein LOC103947818 isoform X2 [Pyrus x bretschneideri]
gene4348	-1.40169	down	Rho GTPase activating protein with PAK-box/P21-Rho-binding domain [Theobroma cacao]
gene5159	Inf	up	PREDICTED: putative disease resistance protein RGA4 [Populus euphratica]
gene2721	-1.20334	down	PREDICTED: uncharacterized protein LOC105135454 [Populus euphratica]
gene23189	2.77197	up	--
gene7528	5.89952	up	PREDICTED: 21 kDa protein-like [Pyrus x bretschneideri]
gene1191	2.57417	up	UDP-glucosyl transferase 74B1 [Theobroma cacao]
gene4010	-2.01425	down	PREDICTED: BTB/POZ domain-containing protein At1g67900 [Vitis vinifera]
gene14279	3.3	up	PREDICTED: glutathione S-transferase-like [Fragaria vesca subsp. vesca]
gene7467	3.4108	up	G-type lectin S-receptor-like serine/threonine-protein kinase RLK1 [Morus notabilis]
gene25511	-1.2985	down	PREDICTED: protein SQS1-like [Prunus mume]
gene25713	-3.53152	down	PREDICTED: receptor-like protein 12 [Vitis vinifera]
gene3168	4.0588	up	PREDICTED: uncharacterized protein LOC103333213 [Prunus mume]
gene22844	4.97314	up	PREDICTED: dirigent protein 22-like [Populus euphratica]
gene9661	5.18243	up	monoxygenase, putative [Ricinus communis]
gene25935	1.69734	up	kinase family protein [Populus trichocarpa]
gene12141	2.60966	up	PREDICTED: equilibrative nucleotide transporter 3-like [Eucalyptus grandis]
gene21556	3.05598	up	putative protein phosphatase 2C 2 [Morus notabilis]
gene1764	-1.91935	down	GDSL-like Lipase/Acylhydrolase superfamily protein [Theobroma cacao]
gene4339	1.70497	up	hypothetical protein JCGZ_18316 [Jatropha curcas]
gene16532	-1.44289	down	PREDICTED: haloacid dehalogenase-like hydrolase domain-containing protein At3g48420 [Nelumbo nucifera]
White_Birch_newGene_29605	2.65204	up	conserved hypothetical protein [Ricinus communis]
White_Birch_newGene_39696	#NAME?	down	DSR6 [Capsicum annuum]
gene22921	2.47403	up	WRKY DNA-binding protein 33 isoform 1 [Theobroma cacao]
gene23041	-2.31929	down	PREDICTED: protein disulfide-isomerase LQY1 [Prunus mume]
gene26835	2.14249	up	hypothetical protein PRUPE_ppa002462mg [Prunus persica]
gene16985	1.53804	up	PREDICTED: 2-amino-3-ketobutyrate coenzyme A ligase, mitochondrial isoform X2 [Malus domestica]
gene19944	1.20138	up	--
White_Birch_newGene_32508	-3.57717	down	--
gene5445	-4.80717	down	3-ketoacyl-CoA synthase [Theobroma cacao]
gene46	2.60733	up	PREDICTED: protein LYK5 isoform X1 [Populus euphratica]
gene8346	2.84493	up	Calmodulin-binding family protein [Theobroma cacao]
gene16647	-1.34026	down	PREDICTED: MLO-like protein 11 [Prunus mume]
gene24839	1.75984	up	PREDICTED: protein TRANSPARENT TESTA 12-like, partial [Prunus mume]
gene8357	-2.07015	down	conserved hypothetical protein [Ricinus communis]
gene9170	-1.65743	down	Two-component response regulator [Morus notabilis]
gene24845	2.34185	up	hypothetical protein JCGZ_20541 [Jatropha curcas]
gene25670	-2.39353	down	LRR and NB-ARC domains-containing disease resistance protein, putative [Theobroma cacao]
gene4516	1.25991	up	PREDICTED: probable ADP-ribosylation factor GTPase-activating protein AGD5 [Vitis vinifera]
gene30125	4.39637	up	hypothetical protein JCGZ_07227 [Jatropha curcas]
gene19445	-3.47051	down	hypothetical protein CISIN_1g0101682mg, partial [Citrus sinensis]
gene4184	2.93123	up	alpha amylase
gene23095	-1.2045	down	phosphoglucomutase [Morella rubra]
gene9558	-2.39828	down	Transcription factor [Theobroma cacao]
gene22458	6.54491	up	PREDICTED: uncharacterized protein LOC103422839 [Malus domestica]
gene20749	-4.59455	down	PREDICTED: protein NRT1/ PTR FAMILY 5.2-like [Prunus mume]
gene17165	-1.56919	down	inorganic phosphate transporter, putative [Ricinus communis]
gene20542	3.89632	up	PREDICTED: receptor-like protein kinase FERONIA [Vitis vinifera]
gene26843	3.86722	up	hypothetical protein POPTR_0005s16490g [Populus trichocarpa]
gene29774	-1.65709	down	PREDICTED: protein notum homolog [Prunus mume]
gene3595	3.04674	up	--
gene21837	3.78855	up	PREDICTED: gibberellin receptor GID1B-like [Prunus mume]
gene29892	1.42739	up	40S ribosomal protein S21-2 [Morus notabilis]
gene3102	1.35163	up	PREDICTED: bifunctional epoxide hydrolase 2-like [Malus domestica]
gene12276	1.1487	up	PREDICTED: dihydrolipoyllysine-residue succinyltransferase component of 2-oxoglutarate dehydrogenase complex 2, mitochondrial-like [Fragaria vesca subsp. vesca]
gene6987	#NAME?	down	hypothetical protein CISIN_1g001897mg [Citrus sinensis]
gene16563	1.42391	up	Copine family isoform 6 [Theobroma cacao]
gene5990	2.28988	up	PREDICTED: BTB/POZ domain-containing protein At5g41330 [Prunus mume]
gene26284	2.95068	up	alcohol dehydroge family protein [Populus trichocarpa]
gene27754	-1.3586	down	Cellulose synthase like G3, putative [Theobroma cacao]
White_Birch_newGene_20213	-2.25924	down	PREDICTED: SPX and EXS domain-containing protein 5-like [Nicotiana sylvestris]
White_Birch_newGene_36015	3.98107	up	PREDICTED: probable leucine-rich repeat receptor-like serine/threonine-protein kinase At3g14840 [Prunus mume]
White_Birch_newGene_363	-2.4287	down	hypothetical protein PRUPE_ppa022362mg [Prunus persica]
gene17528	2.4041	up	PREDICTED: MATE efflux family protein 5-like [Prunus mume]
gene24569	3.30497	up	Flavonol synthase/flavanone 3-hydroxylase, putative [Ricinus communis]
gene5753	1.24115	up	hypothetical protein PRUPE_ppa006778mg [Prunus persica]
gene28388	1.69929	up	PREDICTED: tropinone reductase homolog At1g07440-like [Prunus mume]
White_Birch_newGene_32304	4.70394	up	--
gene21125	1.69564	up	glucose-regulated protein 78, partial [Solanum lycopersicum]
gene23219	-1.56166	down	hypothetical protein L484_009428 [Morus notabilis]
gene4727	1.21155	up	Amino acid permease 6 [Theobroma cacao]
gene13931	-5.2342	down	PREDICTED: trimethylguanosine synthase [Prunus mume]
gene13320	-1.43666	down	PREDICTED: auxin-responsive protein IAA27 [Vitis vinifera]
gene15369	3.17201	up	PREDICTED: UDP-glycosyltransferase 74E2-like isoform X1 [Citrus sinensis]
gene14305	-2.66093	down	hypothetical protein JCGZ_12592 [Jatropha curcas]
gene15752	2.28892	up	hypothetical protein CISIN_1g010345mg [Citrus sinensis]
gene12291	-1.7408	down	Leucine-rich receptor-like protein kinase family protein [Theobroma cacao]
gene28268	1.94036	up	hypothetical protein PHAVU_005G055400g [Phaseolus vulgaris]
gene2998	3.42441	up	phenylalanine ammonialyase [Betula platyphylla]
gene5068	4.05509	up	hypothetical protein PRUPE_ppa005342mg [Prunus persica]
gene24661	1.20573	up	PREDICTED: ABC transporter F family member 1 [Prunus mume]
gene12212	-3.61737	down	PREDICTED: phosphatidylinositol 4-phosphate 5-kinase 6-like [Vitis vinifera]
gene25894	-2.59619	down	Peptide chain release factor 1 isoform 2 [Theobroma cacao]
gene9834	2.33792	up	putative xyloglucan endotransglucosylase/hydrolase 23 -like protein [Gossypium arboreum]
gene22800	1.1902	up	Alpha-aminoadipic semialdehyde synthase [Glycine soja]
gene13177	4.45258	up	PREDICTED: uncharacterized protein LOC103324630 [Prunus mume]
gene2951	3.91495	up	Brassinosteroid insensitive 1-associated receptor kinase 1 precursor [Theobroma cacao]
gene5979	2.03602	up	PREDICTED: isoflavone reductase homolog A622-like [Eucalyptus grandis]
gene68	-1.48333	down	PREDICTED: thioredoxin-like 4, chloroplastic [Vitis vinifera]
gene9419	-1.97048	down	PREDICTED: kinesin-like protein KIF22 [Prunus mume]
gene18353	1.32142	up	Receptor-like protein kinase HAIKU2 [Morus notabilis]
gene3573	1.68978	up	PREDICTED: transcription factor bHLH35-like [Pyrus x bretschneideri]
gene17894	-1.60961	down	hypothetical protein CICLE_v10007412mg [Citrus clementina]
gene779	-4.24642	down	PREDICTED: uncharacterized protein LOC101300482 [Fragaria vesca subsp. vesca]
gene17570	-2.55381	down	PREDICTED: uncharacterized protein LOC100257111 isoform X1 [Vitis vinifera]
gene9048	Inf	up	Serine-threonine protein kinase, plant-type, putative [Theobroma cacao]
gene26770	1.81665	up	hypothetical protein JCGZ_18911 [Jatropha curcas]
White_Birch_newGene_52210	3.45885	up	ribosomal protein L32 (chloroplast) [Gossypium bickii]
gene24144	3.47154	up	Zinc finger family protein [Theobroma cacao]
gene23134	3.07725	up	hypothetical protein MTR_3g103290 [Medicago truncatula]
gene3414	-1.69052	down	PREDICTED: GDSL esterase/lipase At2g04570 [Pyrus x bretschneideri]
gene20205	1.30297	up	hypothetical protein PRUPE_ppa010485mg [Prunus persica]
gene26616	-1.75504	down	hypothetical protein CISIN_1g046578mg [Citrus sinensis]
gene6402	4.87753	up	--
gene10808	3.97643	up	hypothetical protein PRUPE_ppa000927mg [Prunus persica]
gene7030	3.27614	up	PREDICTED: glutamate receptor 2.7-like [Prunus mume]
gene25915	3.74229	up	Nine-cis-epoxycarotenoid dioxygenase 3 [Theobroma cacao]
gene5039	-1.82084	down	hypothetical protein PRUPE_ppa003696mg [Prunus persica]
gene15198	1.96725	up	hypothetical protein PRUPE_ppa012560mg [Prunus persica]
gene22235	-1.4681	down	PREDICTED: MATE efflux family protein ALF5 [Vitis vinifera]
gene19478	1.52856	up	hypothetical protein JCGZ_09478 [Jatropha curcas]
gene25300	2.77755	up	hypothetical protein VITISV_009284 [Vitis vinifera]
gene6729	-1.60246	down	Sucrose-phosphate synthase family protein isoform 1 [Theobroma cacao]
gene15758	4.23653	up	cinnamoyl-CoA reductase 1 [Betula platyphylla]
gene6003	2.1869	up	hypothetical protein L484_019483 [Morus notabilis]
White_Birch_newGene_8134	1.68191	up	putative LysM domain containing receptor kinase [Cercis chinensis]
gene15114	3.04847	up	P21 family protein [Populus trichocarpa]
gene15834	-1.48007	down	hypothetical protein L484_027758 [Morus notabilis]
gene12296	-2.02837	down	PREDICTED: mini-chromosome maintenance complex-binding protein [Malus domestica]
gene5556	4.6157	up	PREDICTED: UDP-glycosyltransferase 85A5-like [Prunus mume]
gene9012	4.05386	up	putative protein phosphatase 2C 8 [Morus notabilis]
gene13099	2.44387	up	bacterial-induced peroxidase precursor [Gossypium hirsutum]
gene5741	6.65103	up	arabinogalactan protein 13 [Populus trichocarpa]
gene22738	-1.61559	down	galacturonokinase [Camellia sinensis]
gene14898	-5.47237	down	Cysteine/Histidine-rich C1 domain family protein, putative [Theobroma cacao]
gene29604	-1.63784	down	hypothetical protein PRUPE_ppa002326mg [Prunus persica]
White_Birch_newGene_68771	6.78133	up	--
gene6172	-1.57645	down	PREDICTED: uncharacterized protein LOC103325482 [Prunus mume]
gene794	-1.80208	down	PREDICTED: nitrate transporter 1.7-like [Glycine max]
gene2952	3.68514	up	Uncharacterized protein TCM_040311 [Theobroma cacao]
White_Birch_newGene_47423	-1.28228	down	LRR and NB-ARC domains-containing disease resistance protein, putative [Theobroma cacao]
gene12671	4.36676	up	PREDICTED: U-box domain-containing protein 21-like [Prunus mume]
gene6687	3.81879	up	PREDICTED: transcription factor RAX2-like [Citrus sinensis]
gene25386	-2.38698	down	hypothetical protein PRUPE_ppa002759mg [Prunus persica]
gene16437	-1.77357	down	Myb-like transcription factor family protein, putative [Theobroma cacao]
gene7542	1.7865	up	hypothetical protein PRUPE_ppa002031mg [Prunus persica]
gene20077	-1.78608	down	Tetratricopeptide repeat (TPR)-like superfamily protein [Theobroma cacao]
gene4420	3.57703	up	hypothetical protein PRUPE_ppa005342mg [Prunus persica]
gene22647	1.3591	up	WRKY DNA-binding protein 70, putative isoform 1 [Theobroma cacao]
gene15561	-1.61044	down	Serine/threonine-protein kinase HT1 [Morus notabilis]
gene27862	1.38116	up	Transcriptional corepressor LEUNIG -like protein [Gossypium arboreum]
gene8575	-1.79557	down	histidine kinase 2 [Betula pendula]
gene23034	4.06466	up	Uncharacterized protein TCM_015608 [Theobroma cacao]
gene13907	-1.19199	down	HXXXD-type acyl-transferase family protein [Theobroma cacao]
gene26425	2.07952	up	PREDICTED: uncharacterized protein LOC103487198 [Cucumis melo]
gene2206	-1.63658	down	PREDICTED: palmitoyl-monogalactosyldiacylglycerol delta-7 desaturase, chloroplastic-like [Fragaria vesca subsp. vesca]
gene19386	-1.47094	down	PREDICTED: uncharacterized protein LOC100252970 isoform X4 [Vitis vinifera]
gene20825	1.68704	up	PREDICTED: probable WRKY transcription factor 72 isoform X1 [Vitis vinifera]
gene6500	1.74477	up	ribosomal protein L3 [Betula luminifera]
gene27165	3.09791	up	PREDICTED: uncharacterized protein LOC103939088 [Pyrus x bretschneideri]
gene20194	-2.06772	down	hypothetical protein L484_015378 [Morus notabilis]
gene23155	#NAME?	down	--
gene4937	4.85648	up	conserved hypothetical protein [Ricinus communis]
gene12506	4.71815	up	PREDICTED: small heat shock protein, chloroplastic-like [Nelumbo nucifera]
gene18835	1.6923	up	Chloroplast ADP family protein [Populus trichocarpa]
gene28300	4.81409	up	hypothetical protein VITISV_000631 [Vitis vinifera]
gene12935	2.27403	up	PREDICTED: transcription factor MYB21 [Prunus mume]
gene21570	-1.65529	down	hypothetical protein PRUPE_ppa016310mg, partial [Prunus persica]
gene24662	-3.01834	down	3-ketoacyl-acyl carrier protein synthase I [Theobroma cacao]
gene11349	1.25297	up	Cystathionine beta-synthase family protein [Theobroma cacao]
gene15571	1.27168	up	12-oxophytodienoate reductase 3 [Morus notabilis]
gene3825	3.90136	up	PREDICTED: cucumisin-like [Prunus mume]
gene11518	-1.69671	down	hypothetical protein JCGZ_24718 [Jatropha curcas]
gene5296	-1.1611	down	GLU-ADT subunit B isoform 1 [Theobroma cacao]
gene21981	2.27591	up	PREDICTED: mitochondrial import inner membrane translocase subunit TIM23-2-like [Glycine max]
gene13173	-1.41799	down	hypothetical protein PRUPE_ppa006029mg [Prunus persica]
gene19612	1.65003	up	hypothetical protein PRUPE_ppa011284mg [Prunus persica]
gene24342	-1.24102	down	PREDICTED: pyridoxal reductase, chloroplastic isoform X1 [Vitis vinifera]
gene28071	2.11801	up	unnamed protein product [Vitis vinifera]
gene24132	-4.92763	down	PREDICTED: FHA domain-containing protein DDL [Cucumis melo]
gene3547	-7.17066	down	Concanavalin A-like lectin protein kinase family protein [Theobroma cacao]
gene3405	2.67788	up	PREDICTED: auxin-induced protein X15 [Pyrus x bretschneideri]
gene28972	-2.28186	down	PREDICTED: probable LRR receptor-like serine/threonine-protein kinase At4g20940 [Prunus mume]
gene28216	1.97117	up	1-aminocyclopropane-1-carboxylate oxidase 2 [Betula pendula]
gene22789	4.00604	up	PREDICTED: glutathione S-transferase-like [Fragaria vesca subsp. vesca]
gene11186	-1.91085	down	Myosin heavy chain-related protein, putative [Theobroma cacao]
gene25642	1.63824	up	PREDICTED: probable protein phosphatase 2C 78 [Prunus mume]
gene26259	-4.01777	down	Short chain alcohol dehydrogenase [Theobroma cacao]
gene29974	-1.83183	down	Uncharacterized protein TCM_016972 [Theobroma cacao]
gene1410	1.69925	up	unnamed protein product [Vitis vinifera]
gene16760	3.90863	up	PREDICTED: dirigent protein 19-like [Nelumbo nucifera]
gene17827	3.31688	up	Cellulose synthase-like protein D1 [Morus notabilis]
gene19326	-1.69904	down	hypothetical protein L484_019460 [Morus notabilis]
gene24377	1.45946	up	Acetate/butyrate--CoA ligase AAE7, peroxisomal -like protein [Gossypium arboreum]
White_Birch_newGene_32432	4.13572	up	--
gene22362	5.75667	up	PREDICTED: glutamate receptor 2.8-like [Pyrus x bretschneideri]
gene1598	3.02627	up	putative WRKY transcription factor 42 -like protein [Gossypium arboreum]
gene19582	1.37603	up	PREDICTED: 60S ribosomal protein L13-1 [Populus euphratica]
gene13643	-2.44069	down	PREDICTED: omega-hydroxypalmitate O-feruloyl transferase [Vitis vinifera]
gene10428	-4.8386	down	Cysteine-rich receptor-like protein kinase 26 [Morus notabilis]
gene25335	1.43942	up	Leucoanthocyanidin reductase 1 [Theobroma cacao]
gene13547	2.36693	up	PREDICTED: uncharacterized protein LOC100775497 [Glycine max]
White_Birch_newGene_94213	8.62746	up	hypothetical protein CISIN_1g022123mg [Citrus sinensis]
gene13671	-2.0969	down	1,3-beta glucanase [Quercus suber]
gene10717	1.31541	up	hypothetical protein PRUPE_ppa023447mg [Prunus persica]
White_Birch_newGene_33251	3.32088	up	--
gene27318	2.9152	up	WRKY transcription factor 29 [(Populus tomentosa x Populus bolleana) x Populus tomentosa]
gene9505	2.13028	up	hypothetical protein L484_003019 [Morus notabilis]
White_Birch_newGene_51240	-2.43182	down	PREDICTED: pentatricopeptide repeat-containing protein At1g18485 [Pyrus x bretschneideri]
White_Birch_newGene_2952	-3.10945	down	ATP binding protein, putative [Ricinus communis]
gene28083	-2.67476	down	PREDICTED: probable xyloglucan glycosyltransferase 5 [Vitis vinifera]
gene7197	-3.57893	down	PREDICTED: L-type lectin-domain containing receptor kinase IX.1 [Nelumbo nucifera]
White_Birch_newGene_32140	#NAME?	down	hypothetical protein CARUB_v10006184mg [Capsella rubella]
White_Birch_newGene_53047	5.80909	up	Cysteine-rich RLK 34, putative [Theobroma cacao]
gene12450	2.93931	up	Metalloendoproteinase 1 precursor, putative [Ricinus communis]
gene16294	-4.36889	down	unnamed protein product [Vitis vinifera]
gene29877	5.32771	up	hypothetical protein JCGZ_26260 [Jatropha curcas]
gene7598	1.24931	up	Phosphatidylcholine:ceramide cholinephosphotransferase 1 [Glycine soja]
gene29369	1.96629	up	PREDICTED: uncharacterized protein LOC100262676 isoform X1 [Vitis vinifera]
White_Birch_newGene_90979	7.2235	up	PREDICTED: glutelin type-A 3-like [Vitis vinifera]
gene28229	3.44554	up	PREDICTED: thaumatin-like protein 1a [Pyrus x bretschneideri]
gene26432	4.10099	up	PREDICTED: pentatricopeptide repeat-containing protein At5g02860-like [Cucumis sativus]
gene28817	3.41251	up	PREDICTED: ethylene-responsive transcription factor ERF022-like [Populus euphratica]
gene1587	-1.94741	down	transferase, transferring glycosyl groups, putative [Ricinus communis]
gene7115	2.35006	up	PREDICTED: protein-tyrosine-phosphatase MKP1-like [Malus domestica]
gene18110	3.435	up	ATP-binding cassette transporter, putative [Ricinus communis]
White_Birch_newGene_60783	-4.51635	down	--
gene7591	3.43458	up	Late embryogenesis abundant hydroxyproline-rich glycoprotein family, putative [Theobroma cacao]
gene298	-3.21362	down	hypothetical protein PRUPE_ppa001194mg [Prunus persica]
gene29808	3.01427	up	PREDICTED: uncharacterized protein LOC100261053 [Vitis vinifera]
gene17699	1.53856	up	Ankyrin repeat-containing protein [Morus notabilis]
gene3811	1.91907	up	hypothetical protein PRUPE_ppa002797mg [Prunus persica]
White_Birch_newGene_92564	-5.59751	down	PREDICTED: putative ribonuclease H protein At1g65750 [Brassica rapa]
gene2364	2.56356	up	serine/threonine-protein kinase cx32, putative [Ricinus communis]
gene6978	2.14923	up	AP2/ERF domain-containing transcription factor, putative [Theobroma cacao]
gene22856	1.48658	up	40S ribosomal protein S4 [Medicago truncatula]
gene10641	-1.15138	down	hypothetical protein JCGZ_11433 [Jatropha curcas]
gene28651	-4.68288	down	PREDICTED: probable disease resistance protein At4g27220 [Populus euphratica]
gene6420	-2.08742	down	PREDICTED: uncharacterized protein LOC105124122 isoform X2 [Populus euphratica]
White_Birch_newGene_34006	#NAME?	down	PREDICTED: phytol kinase 1, chloroplastic isoform X2 [Vitis vinifera]
gene2231	Inf	up	hypothetical protein POPTR_0004s02560g [Populus trichocarpa]
gene12669	5.87811	up	L-type lectin-domain containing receptor kinase IX.1 [Morus notabilis]
gene9286	-2.61934	down	hypothetical protein PRUPE_ppa000622mg [Prunus persica]
gene20091	2.21316	up	PREDICTED: 40S ribosomal protein S18-like [Eucalyptus grandis]
gene22797	2.83553	up	Peroxisomal membrane 22 kDa family protein isoform 2 [Theobroma cacao]
gene20978	1.91737	up	hypothetical protein PRUPE_ppa009700mg [Prunus persica]
gene30229	1.37766	up	PREDICTED: 60S ribosomal protein L6 [Nelumbo nucifera]
gene6137	-1.75225	down	conserved hypothetical protein [Ricinus communis]
gene6508	4.3722	up	PREDICTED: receptor-like protein 12 [Malus domestica]
White_Birch_newGene_19150	4.86991	up	--
gene11323	1.29649	up	hypothetical protein JCGZ_18973 [Jatropha curcas]
gene12185	3.17822	up	PREDICTED: EID1-like F-box protein 3 [Vitis vinifera]
gene17998	5.57465	up	--
gene9649	-5.22232	down	hypothetical protein VITISV_029536 [Vitis vinifera]
gene762	-3.25368	down	hypothetical protein PRUPE_ppb021349mg [Prunus persica]
gene8962	3.36971	up	PREDICTED: uncharacterized protein LOC103334783 [Prunus mume]
gene1737	2.27834	up	PREDICTED: pentatricopeptide repeat-containing protein At5g01110 [Prunus mume]
gene16838	1.17446	up	PREDICTED: cytochrome P450 711A1-like [Prunus mume]
gene4452	5.40526	up	PREDICTED: 3-ketoacyl-CoA synthase 17-like [Vitis vinifera]
gene27853	-2.42839	down	PREDICTED: tyrosine/DOPA decarboxylase 2-like [Nelumbo nucifera]
gene12376	2.419	up	hypothetical protein JCGZ_00897 [Jatropha curcas]
gene10884	-1.74706	down	hypothetical protein PRUPE_ppa000725mg [Prunus persica]
gene17453	5.61799	up	hypothetical protein EUGRSUZ_E04049 [Eucalyptus grandis]
gene300	1.12739	up	PREDICTED: receptor-like protein kinase FERONIA [Vitis vinifera]
gene527	-1.70393	down	erecta, putative [Ricinus communis]
gene27374	1.87732	up	hypothetical protein PRUPE_ppa003015mg [Prunus persica]
gene2379	5.50531	up	hypothetical protein PRUPE_ppa017450mg [Prunus persica]
gene14098	1.5765	up	PREDICTED: ethylene-responsive transcription factor ERF011-like [Cucumis melo]
gene24147	2.89795	up	pentatricopeptide repeat-containing protein, putative [Ricinus communis]
gene10100	3.4911	up	PREDICTED: probable leucine-rich repeat receptor-like protein kinase At1g35710 [Vitis vinifera]
gene28748	1.84686	up	PREDICTED: calreticulin-3 [Cucumis melo]
gene6888	2.24442	up	PREDICTED: NADP-dependent alkenal double bond reductase P2-like [Fragaria vesca subsp. vesca]
White_Birch_newGene_12211	-7.12329	down	unnamed protein product [Coffea canephora]
gene10284	-5.2837	down	PREDICTED: probable LRR receptor-like serine/threonine-protein kinase At3g47570 [Prunus mume]
gene501	-1.35206	down	PREDICTED: ATP synthase delta chain, chloroplastic [Malus domestica]
gene10236	-3.01578	down	hypothetical protein POPTR_0331s00210g [Populus trichocarpa]
gene24043	-4.03873	down	PREDICTED: serine carboxypeptidase-like 18-like isoform X1 [Citrus sinensis]
gene7946	2.77272	up	PREDICTED: caffeic acid 3-O-methyltransferase 1 [Nelumbo nucifera]
gene16549	-1.77104	down	PLC-like phosphodiesterases superfamily protein [Theobroma cacao]
gene7167	3.81803	up	SKP1 interacting partner 6, putative isoform 1 [Theobroma cacao]
gene8593	2.54817	up	Caffeoyl-CoA O-methyltransferase 1 [Gossypium arboreum]
gene25778	3.34655	up	mitochondrial alternative oxidase 1 [Litchi chinensis]
gene8081	1.73151	up	PREDICTED: 6-phosphofructokinase 5, chloroplastic [Prunus mume]
gene19236	1.67493	up	Endoplasmic reticulum retention defective 2B [Theobroma cacao]
gene28471	2.01069	up	40S ribosomal protein S5 [Morus notabilis]
White_Birch_newGene_91784	4.04193	up	hypothetical protein PRUPE_ppb018972mg [Prunus persica]
gene10047	3.70199	up	hypothetical protein CISIN_1g041914mg [Citrus sinensis]
gene6554	1.66671	up	hypothetical protein JCGZ_23249 [Jatropha curcas]
gene7738	-1.63217	down	pseudo-response regulator 9 [Castanea sativa]
gene7272	-1.73692	down	hypothetical protein POPTR_0019s08420g [Populus trichocarpa]
gene10663	3.93779	up	hypothetical protein CICLE_v10014504mg [Citrus clementina]
gene14149	-2.0223	down	PREDICTED: uncharacterized protein LOC100242392 isoform X2 [Vitis vinifera]
gene28632	-1.98712	down	hypothetical protein POPTR_0015s06480g [Populus trichocarpa]
gene12734	-2.54059	down	magnesium chelatase H subunit [Vitis vinifera]
gene25629	8.70902	up	late embryogenesis abundant protein [Gossypium hirsutum]
gene28733	1.24807	up	PREDICTED: 6-phosphogluconate dehydrogenase, decarboxylating 1 [Eucalyptus grandis]
gene19067	4.05892	up	copine, putative [Ricinus communis]
gene1714	-2.11957	down	Ribonuclease P protein subunit P38-related isoform 1 [Theobroma cacao]
White_Birch_newGene_32317	-4.5923	down	PREDICTED: LOW QUALITY PROTEIN: HUA2-like protein 3 [Malus domestica]
gene4235	-6.36279	down	PREDICTED: pentatricopeptide repeat-containing protein At3g56550 [Prunus mume]
gene23725	2.18277	up	1 Sc-3 [Betula pendula]
gene13239	-3.82883	down	hypothetical protein JCGZ_13297 [Jatropha curcas]
gene26508	4.92658	up	PREDICTED: heat stress transcription factor B-2a-like [Prunus mume]
gene29433	4.14246	up	ABC transporter B family member 4 [Glycine soja]
gene6834	-1.69866	down	Inositol 1,3,4-trisphosphate 5/6-kinase family protein isoform 2 [Theobroma cacao]
White_Birch_newGene_49367	-2.90363	down	hypothetical protein VITISV_026680 [Vitis vinifera]
gene9407	4.03983	up	PREDICTED: probable receptor-like protein kinase At1g11050 [Prunus mume]
gene8932	-1.19921	down	chloroplast ribosomal protein L22 [Castanea mollissima]
gene1378	3.35317	up	hypothetical protein PRUPE_ppa019724mg [Prunus persica]
gene7029	-1.93368	down	Elongation factor G [Morus notabilis]
White_Birch_newGene_32971	#NAME?	down	PREDICTED: uncharacterized protein LOC104715647 [Camelina sativa]
gene23786	2.32664	up	hypothetical protein PRUPE_ppa006755mg [Prunus persica]
gene16099	6.58182	up	PREDICTED: inositol polyphosphate multikinase beta-like [Prunus mume]
gene10401	2.27035	up	hypothetical protein PHAVU_011G151000g [Phaseolus vulgaris]
gene8294	3.32274	up	hypothetical protein POPTR_0497s00200g [Populus trichocarpa]
White_Birch_newGene_29326	#NAME?	down	retrotransposon protein, putative, Ty1-copia subclass [Oryza sativa Japonica Group]
gene29441	1.99195	up	PREDICTED: probable leucine-rich repeat receptor-like serine/threonine-protein kinase At3g14840 [Prunus mume]
gene14363	-3.55093	down	hypothetical protein CICLE_v10017696mg [Citrus clementina]
gene6465	5.59262	up	PREDICTED: uncharacterized protein LOC101514701 [Cicer arietinum]
gene15217	-2.84666	down	Dehydrodolichyl diphosphate synthase 2 [Morus notabilis]
gene26023	2.41039	up	hypothetical protein POPTR_0018s10550g [Populus trichocarpa]
gene1540	-2.07184	down	hypothetical protein L484_009905 [Morus notabilis]
gene13874	-2.70588	down	hypothetical protein PRUPE_ppa002507mg [Prunus persica]
gene14184	1.1856	up	hypothetical protein CICLE_v10013304mg [Citrus clementina]
gene15179	4.04871	up	hypothetical protein L484_018723 [Morus notabilis]
gene2972	-1.56689	down	PREDICTED: uncharacterized protein LOC104425012 [Eucalyptus grandis]
gene22183	4.34746	up	hypothetical protein JCGZ_01718 [Jatropha curcas]
gene17053	3.43296	up	PREDICTED: wall-associated receptor kinase 2-like [Vitis vinifera]
gene10579	-1.45578	down	cellulose synthase [Betula luminifera]
gene15276	-2.52924	down	PREDICTED: potassium channel KAT1-like [Prunus mume]
gene15421	1.23466	up	PREDICTED: uncharacterized protein LOC102630837 isoform X2 [Citrus sinensis]
gene3458	2.95522	up	PREDICTED: receptor-like protein 12 isoform X1 [Vitis vinifera]
White_Birch_newGene_365	-4.4258	down	--
gene9141	#NAME?	down	hypothetical protein CICLE_v10028305mg [Citrus clementina]
gene16326	3.50078	up	heat shock protein 22 [Corylus heterophylla]
gene8048	-1.9055	down	PREDICTED: probable LRR receptor-like serine/threonine-protein kinase At3g47570 [Vitis vinifera]
gene21844	-1.47264	down	PREDICTED: ribulose bisphosphate carboxylase/oxygenase activase, chloroplastic isoform X2 [Sesamum indicum]
gene3125	7.13837	up	PREDICTED: receptor-interacting serine/threonine-protein kinase 4-like [Pyrus x bretschneideri]
gene7847	3.33605	up	PREDICTED: UDP-glycosyltransferase 85A2-like [Prunus mume]
gene18388	3.66758	up	receptor protein kinase, putative [Ricinus communis]
gene2056	2.17385	up	hypothetical protein POPTR_0009s06070g [Populus trichocarpa]
gene213	2.10147	up	putative mitochondrial chaperone bcs1 [Morus notabilis]
gene4636	-1.77687	down	hypothetical protein CISIN_1g007997mg [Citrus sinensis]
gene4508	-1.99395	down	RecName: Full=Thiamine thiazole synthase, chloroplastic; AltName: Full=Thiazole biosynthetic enzyme; Flags: Precursor [Alnus glutinosa]
gene4527	3.48258	up	class 4 pathogenesis-related family protein [Populus trichocarpa]
gene26707	-1.53224	down	PREDICTED: uncharacterized protein LOC103420451 [Malus domestica]
gene14833	1.74819	up	PREDICTED: mitochondrial uncoupling protein 5-like [Cucumis sativus]
gene10725	2.22364	up	hypothetical protein CISIN_1g012194mg [Citrus sinensis]
gene21823	1.43366	up	hypothetical protein CISIN_1g033433mg [Citrus sinensis]
gene16925	-3.19036	down	hypothetical protein PRUPE_ppa000363mg [Prunus persica]
White_Birch_newGene_62121	#NAME?	down	--
gene30488	4.51349	up	PREDICTED: ankyrin repeat-containing protein At2g01680-like [Glycine max]
gene6556	2.15922	up	PREDICTED: IAA-amino acid hydrolase ILR1-like 4-like [Cucumis sativus]
gene14435	-3.87068	down	stearoyl-acyl carrier protein desaturase [Sesamum indicum]
gene17475	1.85532	up	lipoxygenase [Corylus avellana]
gene9438	-1.20364	down	PREDICTED: probable LRR receptor-like serine/threonine-protein kinase At1g05700 [Prunus mume]
gene9892	2.87477	up	PREDICTED: putative disease resistance RPP13-like protein 1 [Vitis vinifera]
gene23126	1.80458	up	PREDICTED: probable aminotransferase TAT2-like [Cucumis sativus]
gene12719	-1.69233	down	PREDICTED: psbQ-like protein 2, chloroplastic [Prunus mume]
gene9896	-1.41624	down	PREDICTED: glutamate receptor 3.7 [Prunus mume]
gene6788	-1.97036	down	PREDICTED: cellulose synthase-like protein H1 isoform X2 [Cucumis melo]
gene29909	1.50968	up	PREDICTED: 60S ribosomal protein L32-1 [Eucalyptus grandis]
gene26146	1.91521	up	serine/threonine-protein kinase cx32, putative [Ricinus communis]
White_Birch_newGene_13139	Inf	up	hypothetical protein VITISV_008771 [Vitis vinifera]
gene16911	-1.43232	down	Subtilisin-like protease [Morus notabilis]
gene25748	7.37147	up	--
gene11875	6.38844	up	PREDICTED: uncharacterized protein LOC104879917 [Vitis vinifera]
gene13396	-1.39642	down	hypothetical protein L484_017629 [Morus notabilis]
gene22463	1.45894	up	PREDICTED: zinc finger protein ZAT10-like [Citrus sinensis]
gene27592	2.35504	up	PREDICTED: tetrahydrocannabinolic acid synthase-like [Prunus mume]
gene28528	-1.63896	down	PREDICTED: nudix hydrolase 8-like [Fragaria vesca subsp. vesca]
gene25734	-3.62534	down	PREDICTED: L-type lectin-domain containing receptor kinase IX.1-like [Citrus sinensis]
gene1415	2.49891	up	hypothetical protein JCGZ_20639 [Jatropha curcas]
gene12369	1.69059	up	Cyclic nucleotide gated channel 1 isoform 1 [Theobroma cacao]
gene5117	1.95575	up	PREDICTED: queuine tRNA-ribosyltransferase-like isoform X3 [Citrus sinensis]
gene10836	-3.22229	down	conserved hypothetical protein [Ricinus communis]
gene25062	-2.72617	down	hypothetical protein CICLE_v10031286mg [Citrus clementina]
gene15901	1.20928	up	hypothetical protein JCGZ_05872 [Jatropha curcas]
gene18442	-2.21638	down	PREDICTED: protein TIC 62, chloroplastic [Populus euphratica]
gene18227	-1.53618	down	PREDICTED: haloacid dehalogenase-like hydrolase domain-containing protein At4g39970 [Malus domestica]
gene16522	1.8389	up	PREDICTED: ADP,ATP carrier protein, mitochondrial [Vitis vinifera]
gene9582	-2.62009	down	hypothetical protein PRUPE_ppa019218mg [Prunus persica]
gene6446	1.80465	up	Anamorsin, putative [Ricinus communis]
gene13039	5.0179	up	PREDICTED: probable L-type lectin-domain containing receptor kinase S.5 [Pyrus x bretschneideri]
gene14946	-2.69507	down	PREDICTED: non-specific phospholipase C2-like [Pyrus x bretschneideri]
gene13140	-2.29224	down	Autophagy-related protein 27 [Gossypium arboreum]
gene3689	5.48911	up	PREDICTED: cyclic nucleotide-gated ion channel 1-like [Malus domestica]
gene23855	2.98441	up	PREDICTED: uncharacterized protein LOC100256072 [Vitis vinifera]
gene26857	Inf	up	PREDICTED: uncharacterized protein LOC102629057 [Citrus sinensis]
White_Birch_newGene_60379	4.82374	up	PREDICTED: LOW QUALITY PROTEIN: probable LRR receptor-like serine/threonine-protein kinase At1g56140, partial [Malus domestica]
gene2087	-1.40497	down	PREDICTED: protein phosphatase 2C 57 isoform X1 [Prunus mume]
gene9484	5.87653	up	Late embryogenesis abundant hydroxyproline-rich glycofamily protein, putative [Theobroma cacao]
gene11053	-1.97915	down	unnamed protein product [Vitis vinifera]
gene11168	4.22168	up	PREDICTED: LOB domain-containing protein 27-like [Citrus sinensis]
gene9054	1.32334	up	Secretory carrier 3 isoform 2 [Theobroma cacao]
gene10448	-2.86652	down	PREDICTED: protein ECERIFERUM 1-like isoform X2 [Nelumbo nucifera]
gene28908	-2.24221	down	PREDICTED: uncharacterized protein LOC100251314 isoform X2 [Vitis vinifera]
gene23282	#NAME?	down	PREDICTED: uncharacterized protein LOC100852566 [Vitis vinifera]
gene5343	3.33248	up	Cysteine-rich RLK 34, putative isoform 1 [Theobroma cacao]
gene12063	2.06278	up	chalcone synthase [Dictamnus albus]
White_Birch_newGene_93720	3.61845	up	--
White_Birch_newGene_52159	-8.62992	down	--
gene16994	Inf	up	hypothetical protein L484_013214 [Morus notabilis]
gene29162	3.94436	up	hypothetical protein POPTR_0001s05790g [Populus trichocarpa]
gene6096	-1.57578	down	PREDICTED: uncharacterized protein LOC103951517 [Pyrus x bretschneideri]
gene4300	2.08152	up	hypothetical protein CICLE_v10019846mg [Citrus clementina]
gene27836	3.47264	up	PREDICTED: LRR receptor-like serine/threonine-protein kinase FLS2 [Vitis vinifera]
gene3186	-4.50799	down	PREDICTED: uncharacterized protein LOC101299655 [Fragaria vesca subsp. vesca]
gene17296	2.42254	up	conserved hypothetical protein [Ricinus communis]
gene6112	1.48779	up	hypothetical protein Csa_6G016980 [Cucumis sativus]
gene10142	2.49192	up	PREDICTED: putative methylesterase 11, chloroplastic [Prunus mume]
gene21030	2.03356	up	Late embryogenesis abundant (LEA) hydroxyproline-rich glycoprotein family, putative isoform 1 [Theobroma cacao]
gene25186	-1.16423	down	PREDICTED: LON peptidase N-terminal domain and RING finger protein 1 [Malus domestica]
White_Birch_newGene_78249	#NAME?	down	--
gene8465	3.50296	up	hypothetical protein PRUPE_ppa020656mg [Prunus persica]
gene22643	1.75707	up	PREDICTED: uncharacterized protein LOC103324350 [Prunus mume]
gene20932	1.22925	up	Long-chain-alcohol oxidase FAO2 [Morus notabilis]
gene13141	2.91377	up	PREDICTED: probable galactinol--sucrose galactosyltransferase 2-like isoform X1 [Citrus sinensis]
gene29278	3.30898	up	PREDICTED: ankyrin repeat-containing protein At3g12360-like [Prunus mume]
gene23473	1.38089	up	PREDICTED: dihydrolipoyllysine-residue succinyltransferase component of 2-oxoglutarate dehydrogenase complex 2, mitochondrial-like [Populus euphratica]
gene6896	3.20435	up	Uncharacterized protein TCM_005849 [Theobroma cacao]
gene23308	1.65767	up	PREDICTED: acetyltransferase At1g77540 [Vitis vinifera]
gene18915	-2.849	down	hypothetical protein PHAVU_002G241300g [Phaseolus vulgaris]
White_Birch_newGene_41436	1.70524	up	LRR receptor-like serine/threonine-protein kinase HSL2 [Morus notabilis]
gene12388	-1.9342	down	Long-chain-alcohol oxidase FAO2 [Morus notabilis]
gene281	-1.75374	down	hypothetical protein PRUPE_ppa000956mg [Prunus persica]
gene27388	-1.1564	down	hypothetical protein CICLE_v10015527mg [Citrus clementina]
gene1912	3.39669	up	PREDICTED: transcription factor MYB108 [Vitis vinifera]
gene22152	1.24661	up	PREDICTED: chaperone protein dnaJ 11, chloroplastic [Tarenaya hassleriana]
gene8105	2.57841	up	Uncharacterized protein TCM_004389 [Theobroma cacao]
White_Birch_newGene_35543	-1.82952	down	hypothetical protein F383_10781 [Gossypium arboreum]
gene14714	-2.31717	down	pentatricopeptide repeat-containing family protein [Populus trichocarpa]
gene6322	3.0645	up	60S ribosomal protein L5 [Morus notabilis]
gene103	-1.23717	down	PREDICTED: elongation factor Tu, chloroplastic-like [Tarenaya hassleriana]
gene16963	1.5228	up	hypothetical protein PRUPE_ppa008075mg [Prunus persica]
gene437	1.92955	up	unknown [Populus trichocarpa]
gene6759	-1.72374	down	PREDICTED: probable polyribonucleotide nucleotidyltransferase 1, chloroplastic [Malus domestica]
gene29866	1.46789	up	calcium-binding EF hand family protein [Populus trichocarpa]
gene15293	2.45194	up	Extra-large G-protein 1, putative [Theobroma cacao]
gene17225	1.47505	up	hypothetical protein PRUPE_ppa007741mg [Prunus persica]
gene5585	-2.15668	down	Phytoene dehydrogenase, putative [Ricinus communis]
gene24271	-2.79318	down	--
gene27355	-1.50166	down	Mitochondrial transcription termination factor family protein isoform 1 [Theobroma cacao]
gene7446	-1.6193	down	PREDICTED: sarcoplasmic/endoplasmic reticulum calcium ATPase 1-like [Malus domestica]
gene4434	2.88249	up	PREDICTED: uncharacterized protein LOC103319459 [Prunus mume]
gene9490	2.43838	up	tau class glutathione transferase GSTU45 [Populus trichocarpa]
gene17479	2.49197	up	PREDICTED: aspartate aminotransferase, mitochondrial [Eucalyptus grandis]
gene7112	-2.96751	down	hypothetical protein PRUPE_ppa004817mg [Prunus persica]
gene3463	1.52285	up	hypothetical protein PRUPE_ppa018811mg [Prunus persica]
gene23186	2.12224	up	PREDICTED: glutathione S-transferase-like [Prunus mume]
gene22807	1.13604	up	hypothetical protein L484_001201 [Morus notabilis]
White_Birch_newGene_34385	-2.84014	down	--
White_Birch_newGene_3151	#NAME?	down	PREDICTED: myosin-9-like [Vitis vinifera]
gene23961	-1.76155	down	Methenyltetrahydrofolate synthase domain-containing [Gossypium arboreum]
gene8899	-2.43061	down	PREDICTED: cytochrome P450 86B1-like [Populus euphratica]
gene27778	-7.26258	down	DNA binding protein, putative [Ricinus communis]
gene13728	1.72514	up	phosphofructokinase [Hevea brasiliensis]
gene10393	4.983	up	hypothetical protein JCGZ_02316 [Jatropha curcas]
gene29272	2.11826	up	PREDICTED: uncharacterized protein LOC103323299 [Prunus mume]
gene4304	-2.18417	down	hypothetical protein PHAVU_005G116500g [Phaseolus vulgaris]
gene18746	1.46845	up	PREDICTED: hypersensitive-induced response protein 1-like [Nelumbo nucifera]
gene14595	1.81322	up	DnaJ protein [Gossypium arboreum]
gene23216	-1.47896	down	PREDICTED: epoxide hydrolase 3 [Vitis vinifera]
gene3771	1.77617	up	hypothetical protein JCGZ_07589 [Jatropha curcas]
gene16425	1.78349	up	PREDICTED: uncharacterized protein LOC100249991 isoform X2 [Vitis vinifera]
gene9285	-2.54392	down	Uncharacterized protein isoform 1 [Theobroma cacao]
gene10623	2.44763	up	putative lacasse/diphenol oxidase [Castanea mollissima]
gene3398	8.41789	up	PREDICTED: disease resistance protein RPP13-like isoform X2 [Glycine max]
gene13303	-2.376	down	hypothetical protein PRUPE_ppa000372mg [Prunus persica]
gene28360	1.47593	up	hypothetical protein JCGZ_26033 [Jatropha curcas]
gene16743	-1.60268	down	Pentatricopeptide repeat (PPR-like) superfamily protein, putative [Theobroma cacao]
gene8933	-1.26	down	PREDICTED: pentatricopeptide repeat-containing protein At5g13770, chloroplastic-like [Vitis vinifera]
gene25949	-1.69368	down	hypothetical protein CICLE_v10014639mg [Citrus clementina]
gene22830	-1.58847	down	PREDICTED: LOW QUALITY PROTEIN: probably inactive leucine-rich repeat receptor-like protein kinase At3g28040 [Prunus mume]
gene16527	2.16945	up	hypothetical protein PRUPE_ppa007450mg [Prunus persica]
gene27856	-2.31602	down	PREDICTED: uncharacterized protein LOC105123619 isoform X1 [Populus euphratica]
gene13317	1.12427	up	unnamed protein product [Coffea canephora]
gene2727	3.46065	up	PREDICTED: TMV resistance protein N-like [Prunus mume]
gene12938	-1.82648	down	FAD2 desaturase [Corylus avellana]
gene18584	3.22271	up	PREDICTED: probable disease resistance protein At5g66900 [Vitis vinifera]
gene1176	-1.31401	down	hypothetical protein JCGZ_21468 [Jatropha curcas]
gene2637	3.84851	up	Auxin efflux carrier family protein, putative [Theobroma cacao]
gene28075	1.22734	up	PREDICTED: 60S ribosomal protein L19-2 [Vitis vinifera]
gene24180	2.1582	up	PREDICTED: L-aspartate oxidase, chloroplastic [Prunus mume]
gene15209	-1.69878	down	PREDICTED: protein trichome birefringence-like 2 [Malus domestica]
gene17932	-1.63591	down	hypothetical protein CICLE_v10021114mg [Citrus clementina]
gene20601	2.70337	up	PREDICTED: cytochrome P450 CYP72A219-like [Prunus mume]
gene9313	4.08231	up	hypothetical protein [Bruguiera gymnorhiza]
gene27090	-1.62901	down	PREDICTED: receptor-like protein kinase HSL1 [Prunus mume]
gene16992	2.16277	up	Pleiotropic drug resistance 12 [Theobroma cacao]
gene23476	1.12192	up	PREDICTED: uncharacterized protein LOC100245287 isoform X2 [Vitis vinifera]
gene15475	-2.24033	down	galactose oxidase [Ziziphus jujuba]
White_Birch_newGene_27892	2.78312	up	--
White_Birch_newGene_55024	#NAME?	down	--
gene19500	-2.32824	down	PREDICTED: transcription factor TCP15 [Vitis vinifera]
gene8053	-1.51374	down	PREDICTED: uncharacterized protein LOC103341097 [Prunus mume]
gene9270	3.16818	up	60S acidic ribosomal protein P2, putative [Ricinus communis]
gene242	1.39846	up	hypothetical protein PRUPE_ppa006173mg [Prunus persica]
gene1934	1.80291	up	Auxin-responsive GH3 family protein [Theobroma cacao]
gene13847	1.45044	up	hypothetical protein JCGZ_22580 [Jatropha curcas]
gene22837	-1.57579	down	PREDICTED: BTB/POZ domain-containing protein At3g49900 [Vitis vinifera]
gene598	2.13413	up	hypothetical protein CICLE_v10028539mg [Citrus clementina]
gene28757	3.59114	up	NAC transcription factor, partial [Fagus sylvatica]
gene4605	3.05443	up	Common plant regulatory factor 1 [Glycine soja]
gene9604	5.56199	up	--
gene15670	2.58694	up	hypothetical protein PRUPE_ppa012100mg [Prunus persica]
gene21938	1.41364	up	Eukaryotic initiation factor 4A-14 [Gossypium arboreum]
gene11916	1.50088	up	PREDICTED: protein disulfide isomerase-like 2-3 [Populus euphratica]
gene27552	3.55344	up	NAC domain transcriptional regulator superfamily protein [Theobroma cacao]
gene11508	3.40202	up	hypothetical protein PRUPE_ppa002342mg [Prunus persica]
gene20198	-1.38676	down	PREDICTED: uncharacterized protein LOC100265501 isoform X1 [Vitis vinifera]
gene25195	3.45847	up	Tau class glutathione transferase GSTU45 [Theobroma cacao]
gene15092	3.43487	up	hypothetical protein L484_005402 [Morus notabilis]
gene20960	-1.61294	down	hypothetical protein PRUPE_ppa024261mg [Prunus persica]
gene6758	3.06579	up	hypothetical protein PRUPE_ppa010064mg [Prunus persica]
gene15087	2.94313	up	PREDICTED: uncharacterized protein LOC100244942 isoform X1 [Vitis vinifera]
gene811	5.51818	up	hypothetical protein L484_016916 [Morus notabilis]
gene15515	-1.32359	down	PREDICTED: phototropin-1 [Vitis vinifera]
gene25740	4.10203	up	unknown [Populus trichocarpa]
gene1323	2.28628	up	hypothetical protein JCGZ_03300 [Jatropha curcas]
gene659	-1.93429	down	hypothetical protein PRUPE_ppa000491mg [Prunus persica]
gene11536	6.62356	up	PREDICTED: thaumatin-like protein 1b [Malus domestica]
gene5815	-1.32646	down	hypothetical protein CICLE_v10027716mg [Citrus clementina]
gene27504	-1.35176	down	hypothetical protein PRUPE_ppa001281mg [Prunus persica]
gene6027	3.68186	up	hypothetical protein JCGZ_25953 [Jatropha curcas]
gene11856	1.37219	up	PREDICTED: mitochondrial substrate carrier family protein P [Prunus mume]
gene19698	1.47218	up	PREDICTED: 60S ribosomal protein L3 [Eucalyptus grandis]
gene9268	1.36787	up	RHOMBOID-like 2 [Theobroma cacao]
gene12456	-1.47596	down	hypothetical protein JCGZ_08012 [Jatropha curcas]
gene14310	-2.01848	down	PREDICTED: 36.4 kDa proline-rich protein-like [Pyrus x bretschneideri]
gene30359	1.85133	up	hypothetical protein PRUPE_ppa023071mg [Prunus persica]
gene22003	-1.83315	down	Nine-cis-epoxycarotenoid dioxygenase 4 [Theobroma cacao]
gene5033	-1.5496	down	Serine/threonine-protein kinase Nek5 [Morus notabilis]
gene16780	1.80432	up	putative protein phosphatase 2C 25 [Morus notabilis]
gene1811	2.90227	up	PREDICTED: receptor-like protein 12 [Vitis vinifera]
gene22447	3.59092	up	hypothetical protein CISIN_1g027044mg [Citrus sinensis]
gene29709	-2.81997	down	PREDICTED: probable inactive leucine-rich repeat receptor-like protein kinase At3g03770 [Vitis vinifera]
gene15908	-1.52591	down	hypothetical protein JCGZ_09751 [Jatropha curcas]
gene24454	-2.31326	down	Guanosine-3&apos;,5&apos;-bis(diphosphate) 3&apos;-pyrophosphohydrolase [Morus notabilis]
gene4744	-2.60563	down	hypothetical protein CICLE_v10024569mg [Citrus clementina]
White_Birch_newGene_18120	5.73822	up	At4g21400 [Arabidopsis thaliana]
gene21093	-1.67594	down	PREDICTED: nucleobase-ascorbate transporter 11 [Prunus mume]
gene23056	-1.4012	down	hypothetical protein PRUPE_ppa009374mg [Prunus persica]
gene18154	1.34614	up	PREDICTED: uncharacterized protein LOC103319196 [Prunus mume]
gene4882	1.53077	up	hypothetical protein CICLE_v10028107mg [Citrus clementina]
gene1280	-1.97328	down	alpha-tubulin [Betula pendula]
White_Birch_newGene_52344	2.03751	up	PREDICTED: low temperature-induced protein lt101.2 [Malus domestica]
White_Birch_newGene_53570	-1.70094	down	hypothetical protein EUGRSUZ_B03919 [Eucalyptus grandis]
gene8808	-1.43951	down	hypothetical protein PRUPE_ppa010690mg [Prunus persica]
gene9472	1.36347	up	hypothetical protein JCGZ_24468 [Jatropha curcas]
gene20722	2.57394	up	RNA binding-like protein [Theobroma cacao]
gene24769	#NAME?	down	hypothetical protein PRUPE_ppa005635mg [Prunus persica]
gene28490	-1.33486	down	glycolate oxidase [Gossypium hirsutum]
gene14470	-1.29637	down	hypothetical protein PRUPE_ppa001689mg [Prunus persica]
gene24589	-2.0047	down	NOL1/NOP2/sun family protein [Populus trichocarpa]
gene11860	1.80512	up	PREDICTED: MACPF domain-containing protein At4g24290-like isoform X1 [Prunus mume]
gene25955	-2.96971	down	PREDICTED: ethylene-responsive transcription factor SHINE 3-like [Cucumis sativus]
gene6094	3.81675	up	PREDICTED: uncharacterized protein LOC102603775 [Solanum tuberosum]
gene19991	1.57085	up	Major facilitator superfamily protein isoform 2 [Theobroma cacao]
White_Birch_newGene_3589	#NAME?	down	PREDICTED: zeaxanthin epoxidase, chloroplastic-like [Pyrus x bretschneideri]
gene25644	2.70679	up	hypothetical protein CISIN_1g046862mg [Citrus sinensis]
gene29407	1.94592	up	BnaC04g40340D [Brassica napus]
gene15220	3.67259	up	PREDICTED: alpha-amylase [Vitis vinifera]
gene2054	3.16037	up	PREDICTED: F-box protein At4g05010-like [Cucumis melo]
gene25938	3.53638	up	putative tyrosine-protein phosphatase [Morus notabilis]
gene10031	4.64133	up	1-Sc1 [Betula pendula]
gene1527	4.1628	up	PREDICTED: cysteine-rich receptor-like protein kinase 10-like [Citrus sinensis]
gene24177	3.03007	up	PREDICTED: coatomer subunit beta&apos;-1-like [Fragaria vesca subsp. vesca]
gene24568	2.87158	up	PREDICTED: uncharacterized protein LOC103324630 [Prunus mume]
gene27494	3.44618	up	PREDICTED: L-ascorbate oxidase [Prunus mume]
gene22527	4.7574	up	PREDICTED: RING-H2 finger protein ATL60-like [Vitis vinifera]
White_Birch_newGene_36090	3.28978	up	Wall-associated kinase 2, putative [Theobroma cacao]
gene19437	1.71023	up	Alpha-1,4-glucan-protein synthase [UDP-forming] 2 [Morus notabilis]
White_Birch_newGene_49025	-3.40531	down	--
gene18308	6.12861	up	hypothetical protein VITISV_004929 [Vitis vinifera]
gene29344	-2.33575	down	Cytochrome P450, family 86, subfamily A, polypeptide 8 [Theobroma cacao]
gene27351	2.68092	up	unnamed protein product [Vitis vinifera]
gene778	2.80134	up	hypothetical protein VITISV_000911 [Vitis vinifera]
gene20309	3.21586	up	Cytochrome P450 [Theobroma cacao]
gene11573	1.63726	up	hypothetical protein CICLE_v10029626mg [Citrus clementina]
gene29760	-2.10015	down	Thiamine thiazole synthase 2, chloroplastic [Gossypium arboreum]
gene5044	2.28659	up	calcium binding protein [Sesbania rostrata]
gene6373	2.18385	up	PREDICTED: uncharacterized protein LOC103401983 [Malus domestica]
gene16280	3.77501	up	--
gene2097	1.61886	up	hypothetical protein L484_015070 [Morus notabilis]
gene1853	3.75485	up	hypothetical protein POPTR_0003s14000g [Populus trichocarpa]
gene25307	-1.73663	down	--
gene11415	-4.20868	down	Rac-like GTP-binding protein RAC9 [Gossypium arboreum]
gene12910	1.43508	up	PREDICTED: uncharacterized protein LOC103437252 [Malus domestica]
gene25396	-1.75337	down	PREDICTED: aldehyde dehydrogenase family 3 member H1 isoform X1 [Prunus mume]
White_Birch_newGene_27293	1.64552	up	unknown [Medicago truncatula]
White_Birch_newGene_55270	4.5277	up	PREDICTED: eukaryotic translation initiation factor 4G [Prunus mume]
gene28456	-2.39861	down	hypothetical protein L484_024322 [Morus notabilis]
White_Birch_newGene_49385	-7.7582	down	--
gene15824	2.1191	up	hypothetical protein JCGZ_17967 [Jatropha curcas]
gene15805	3.24691	up	PREDICTED: probable mitochondrial chaperone BCS1-B isoform X1 [Populus euphratica]
gene3105	-1.40206	down	PREDICTED: uncharacterized protein At4g19900-like [Fragaria vesca subsp. vesca]
gene18758	3.98576	up	PREDICTED: disease resistance protein RPM1-like [Populus euphratica]
gene18795	2.05194	up	PREDICTED: mitogen-activated protein kinase kinase kinase 3-like [Malus domestica]
gene28190	-1.3535	down	PREDICTED: pyridine nucleotide-disulfide oxidoreductase domain-containing protein 2 [Prunus mume]
gene10528	-1.67967	down	hypothetical protein F383_22922 [Gossypium arboreum]
gene2877	3.876	up	phenylalanine ammonialyase [Betula platyphylla]
gene5142	-1.42525	down	hypothetical protein PRUPE_ppa006512mg [Prunus persica]
gene14643	-1.59839	down	conserved hypothetical protein [Ricinus communis]
White_Birch_newGene_90075	2.73054	up	hypothetical protein AALP_AA8G360700 [Arabis alpina]
gene14808	2.74977	up	PREDICTED: uncharacterized protein LOC103436383 [Malus domestica]
gene9593	1.86424	up	PREDICTED: probable inorganic phosphate transporter 1-9 [Eucalyptus grandis]
gene5672	-1.43568	down	PREDICTED: uncharacterized protein LOC100249991 isoform X2 [Vitis vinifera]
gene29026	4.2304	up	hevamine-A precursor, putative [Ricinus communis]
gene2626	1.67075	up	LRR repeats and ubiquitin-like domain-containing protein [Glycine soja]
gene2713	-1.44948	down	PREDICTED: aldo-keto reductase isoform X1 [Vitis vinifera]
gene25175	-1.93807	down	hypothetical protein CICLE_v10021724mg [Citrus clementina]
gene28378	1.64631	up	40S ribosomal protein S11, putative [Ricinus communis]
gene23771	6.42179	up	PREDICTED: LOW QUALITY PROTEIN: tricyclene synthase EBOS, chloroplastic-like [Malus domestica]
gene3810	4.93051	up	1-aminocyclopropane-1-carboxylate synthase [Betula pendula]
gene21016	4.31103	up	unnamed protein product [Coffea canephora]
gene29499	1.76439	up	PREDICTED: receptor-like serine/threonine-protein kinase SD1-8 [Prunus mume]
gene17059	1.93761	up	conserved hypothetical protein [Ricinus communis]
gene10177	3.84116	up	Hydroxyproline-rich glycoprotein family protein [Theobroma cacao]
White_Birch_newGene_12285	3.62182	up	PREDICTED: ABC transporter G family member 11-like [Cicer arietinum]
gene408	4.57254	up	uncharacterized protein LOC100815307 precursor [Glycine max]
gene10692	-4.34519	down	PREDICTED: G-type lectin S-receptor-like serine/threonine-protein kinase RLK1 isoform X1 [Vitis vinifera]
gene6287	2.4324	up	hypothetical protein PRUPE_ppa011401mg [Prunus persica]
gene893	1.94077	up	MYB-like 102 [Theobroma cacao]
gene241	4.43173	up	Raffinose synthase family protein [Theobroma cacao]
gene29875	-3.71184	down	PREDICTED: protein YLS9-like [Populus euphratica]
gene13929	4.35632	up	hypothetical protein POPTR_0005s24550g [Populus trichocarpa]
gene17010	-1.54625	down	PREDICTED: carbon catabolite repressor protein 4 homolog 3 [Vitis vinifera]
gene11124	-1.22603	down	PREDICTED: transcription factor PIF4-like isoform X1 [Citrus sinensis]
White_Birch_newGene_61608	1.6391	up	putative receptor-like protein kinase [Morus notabilis]
gene1417	3.62523	up	PREDICTED: probable mitochondrial chaperone bcs1 [Malus domestica]
gene7583	1.65933	up	PREDICTED: uncharacterized protein LOC100243808 [Vitis vinifera]
gene27303	4.08607	up	U-box domain-containing protein 19, putative [Theobroma cacao]
gene1258	1.71604	up	hypothetical protein PRUPE_ppa024765mg [Prunus persica]
gene4126	3.29318	up	RecName: Full=Thaumatin-like protein 1; Flags: Precursor [Castanea sativa]
gene17751	2.15518	up	class I chitinase [Casuarina equisetifolia]
gene9068	1.95182	up	Threonine aldolase 1 isoform 5 [Theobroma cacao]
gene21054	-1.85841	down	PREDICTED: uncharacterized oxidoreductase C663.09c [Vitis vinifera]
gene20453	4.3703	up	E3 ubiquitin-protein ligase RING1 [Morus notabilis]
gene9984	1.62235	up	S-locus lectin protein kinase family protein, putative [Theobroma cacao]
gene16036	-1.34199	down	PREDICTED: NAD kinase 2, chloroplastic [Prunus mume]
gene22114	-2.60153	down	PREDICTED: traB domain-containing protein isoform X2 [Vitis vinifera]
gene6221	1.92724	up	PREDICTED: LOW QUALITY PROTEIN: nudix hydrolase 15, mitochondrial [Vitis vinifera]
gene17004	-1.23848	down	pseudo-response regulator 5 [Castanea sativa]
gene17557	1.34912	up	syntaxin, putative [Ricinus communis]
gene29282	2.9853	up	Kinase superfamily protein [Theobroma cacao]
gene10311	1.39759	up	hypothetical protein PHAVU_007G274200g [Phaseolus vulgaris]
gene22974	-1.41443	down	PREDICTED: sugar transporter ERD6-like 6-like [Fragaria vesca subsp. vesca]
gene13507	-1.77243	down	PREDICTED: protein TIC 62, chloroplastic-like [Fragaria vesca subsp. vesca]
gene27080	-4.21732	down	--
gene14277	-5.60042	down	PREDICTED: LOW QUALITY PROTEIN: uncharacterized protein LOC103331707 [Prunus mume]
gene168	2.65143	up	PREDICTED: glutamate receptor 2.7-like [Glycine max]
gene4036	3.72037	up	PREDICTED: 1-aminocyclopropane-1-carboxylate synthase 7-like [Citrus sinensis]
gene9816	-1.48944	down	PREDICTED: WAT1-related protein At1g43650-like isoform X1 [Vitis vinifera]
gene11598	-2.39979	down	hypothetical protein PRUPE_ppa003323mg [Prunus persica]
gene25236	-1.36432	down	hypothetical protein PRUPE_ppa001019mg [Prunus persica]
gene12320	1.48834	up	hypothetical protein PRUPE_ppa015501mg [Prunus persica]
gene5922	2.9556	up	ENTH/ANTH/VHS superfamily protein, putative [Theobroma cacao]
gene30206	-2.37097	down	ABC-2 type transporter family protein [Theobroma cacao]
gene30134	-2.32158	down	hypothetical protein JCGZ_08503 [Jatropha curcas]
gene15386	1.93005	up	amino acid transporter, putative [Ricinus communis]
gene16552	6.84758	up	Cysteine-rich receptor-like protein kinase 10 [Morus notabilis]
gene16381	1.12401	up	PREDICTED: 60S ribosomal protein L7a [Nelumbo nucifera]
gene8338	1.74464	up	PREDICTED: probable serine/threonine-protein kinase WNK9 isoform X2 [Prunus mume]
gene13658	2.69246	up	hypothetical protein JCGZ_00759 [Jatropha curcas]
gene19028	1.35752	up	hypothetical protein JCGZ_15764 [Jatropha curcas]
gene9177	-2.04896	down	hypothetical protein POPTR_0004s08700g [Populus trichocarpa]
gene15203	1.56586	up	Indole-3-acetic acid-amido synthetase GH3.5, putative isoform 1 [Theobroma cacao]
gene25696	-2.32945	down	GDSL esterase/lipase [Morus notabilis]
gene8986	-3.04267	down	PREDICTED: scopoletin glucosyltransferase-like [Prunus mume]
gene10240	-3.00279	down	PREDICTED: adenine phosphoribosyltransferase 2-like isoform X2 [Malus domestica]
gene6781	-3.08362	down	Secologanin synthase [Morus notabilis]
gene18605	2.28713	up	stress induced protein [Morella rubra]
gene21648	-1.51581	down	PREDICTED: 6-phosphofructo-2-kinase/fructose-2,6-bisphosphatase [Vitis vinifera]
gene26040	4.87786	up	PREDICTED: pentatricopeptide repeat-containing protein At1g05670, mitochondrial [Vitis vinifera]
gene15320	-3.21438	down	PREDICTED: exocyst complex component EXO70B1 [Vitis vinifera]
gene9067	2.44317	up	PREDICTED: E3 ubiquitin-protein ligase RNF4-like [Malus domestica]
gene12373	-3.05324	down	PREDICTED: peroxidase 64-like [Citrus sinensis]
gene9190	-3.10485	down	PREDICTED: transcription factor RADIALIS-like [Malus domestica]
gene4584	5.14964	up	Isoprene synthase, chloroplastic [Glycine soja]
White_Birch_newGene_41232	-1.33955	down	PREDICTED: uncharacterized protein LOC100248924 isoform X1 [Vitis vinifera]
gene8927	2.63638	up	hypothetical protein POPTR_0007s04220g [Populus trichocarpa]
gene27512	4.82421	up	hypothetical protein CISIN_1g034145mg [Citrus sinensis]
gene28470	1.61599	up	PREDICTED: aspartic proteinase Asp1-like isoform X2 [Prunus mume]
gene73	-1.80726	down	N-acetyltransferase, putative [Ricinus communis]
gene629	5.98193	up	F-box family protein [Populus trichocarpa]
gene4681	-1.91032	down	Serine carboxypeptidase-like 35 [Theobroma cacao]
gene2838	-1.44726	down	PREDICTED: uncharacterized protein LOC103337449 [Prunus mume]
gene6278	2.38821	up	PREDICTED: heat shock factor protein HSF24 [Vitis vinifera]
gene7483	4.76483	up	PREDICTED: putative leucine-rich repeat receptor-like protein kinase At2g19210-like [Cucumis sativus]
White_Birch_newGene_16258	-2.26613	down	--
gene29594	3.40154	up	conserved hypothetical protein [Ricinus communis]
White_Birch_newGene_52766	2.69946	up	PREDICTED: TMV resistance protein N-like [Prunus mume]
gene26799	2.35907	up	LOB domain-containing protein, putative [Ricinus communis]
gene21248	-1.81521	down	uncharacterized protein LOC100806482 [Glycine max]
gene6599	3.10469	up	WRKY family transcription factor [Theobroma cacao]
gene19141	4.32916	up	serine-threonine protein kinase, plant-type, putative [Ricinus communis]
gene9119	6.20269	up	PREDICTED: uncharacterized protein LOC102627881 [Citrus sinensis]
gene21247	2.25868	up	PREDICTED: probably inactive leucine-rich repeat receptor-like protein kinase At5g48380 [Nelumbo nucifera]
gene6675	-1.07898	down	PREDICTED: LOW QUALITY PROTEIN: 65-kDa microtubule-associated protein 1-like [Vitis vinifera]
gene12109	Inf	up	MLO-like protein 3 [Morus notabilis]
White_Birch_newGene_34966	-5.38398	down	PREDICTED: probable aspartyl aminopeptidase [Sesamum indicum]
gene10546	3.6408	up	hypothetical protein Csa_2G006860 [Cucumis sativus]
gene24603	1.91026	up	uncharacterized protein LOC100795960 [Glycine max]
gene14730	2.2361	up	hypothetical protein JCGZ_23065 [Jatropha curcas]
gene19342	4.13331	up	Cysteine-rich RLK 34, putative isoform 1 [Theobroma cacao]
gene11471	-1.75084	down	PREDICTED: F-box/kelch-repeat protein At5g26960-like [Cucumis sativus]
gene15284	1.55367	up	PREDICTED: aconitate hydratase, cytoplasmic [Cucumis melo]
gene3781	-1.45272	down	PREDICTED: carboxymethylenebutenolidase homolog [Prunus mume]
gene28459	Inf	up	hypothetical protein JCGZ_20496 [Jatropha curcas]
gene12532	1.77605	up	PREDICTED: uncharacterized protein LOC103337539 [Prunus mume]
White_Birch_newGene_18902	Inf	up	hypothetical protein POPTR_0005s042901g, partial [Populus trichocarpa]
gene21881	4.3489	up	GDSL lipase 1, putative [Theobroma cacao]
gene17435	1.48006	up	PREDICTED: actin-depolymerizing factor [Eucalyptus grandis]
gene24712	5.2818	up	PREDICTED: uncharacterized protein LOC100255664 [Vitis vinifera]
gene16384	-1.16957	down	hypothetical protein PRUPE_ppa025555mg [Prunus persica]
White_Birch_newGene_76874	4.04236	up	PREDICTED: uncharacterized protein At2g29880-like [Populus euphratica]
gene24656	2.27143	up	PREDICTED: crocetin glucosyltransferase, chloroplastic-like [Vitis vinifera]
gene6762	1.71385	up	PREDICTED: peroxidase P7-like [Malus domestica]
gene10642	-1.30228	down	PREDICTED: MATE efflux family protein 2, chloroplastic-like isoform X2 [Citrus sinensis]
White_Birch_newGene_44129	3.84285	up	hypothetical protein CICLE_v100181492mg, partial [Citrus clementina]
gene18830	3.29666	up	PREDICTED: disease resistance response protein 206-like [Populus euphratica]
gene8140	-2.63686	down	aquaporin protein 23 [Camellia sinensis]
gene16628	1.44529	up	PREDICTED: vacuolar cation/proton exchanger 3 [Prunus mume]
gene8339	-1.53748	down	PREDICTED: dedicator of cytokinesis protein 6-like [Cicer arietinum]
gene25548	5.51638	up	PREDICTED: cyclic nucleotide-gated ion channel 1-like [Malus domestica]
gene28731	-1.77736	down	hypothetical protein PRUPE_ppa004762mg [Prunus persica]
gene12757	-2.71404	down	PREDICTED: probable ribose-5-phosphate isomerase 4, chloroplastic [Vitis vinifera]
gene22723	4.79534	up	PREDICTED: L-type lectin-domain containing receptor kinase IX.1-like [Vitis vinifera]
gene1514	2.84542	up	hypothetical protein PRUPE_ppa022041mg [Prunus persica]
gene8104	3.02782	up	hypothetical protein CICLE_v10028812mg [Citrus clementina]
gene3592	-1.33042	down	Basic helix-loop-helix DNA-binding superfamily protein isoform 1 [Theobroma cacao]
gene16122	-1.62903	down	Pleiotropic drug resistance 4 [Theobroma cacao]
gene9747	2.44057	up	unknown [Populus trichocarpa]
gene13416	-1.28496	down	Kinesin like protein for actin based chloroplast movement 1 isoform 1 [Theobroma cacao]
gene9918	2.91572	up	hypothetical protein POPTR_0001s41940g [Populus trichocarpa]
gene21060	-2.32387	down	PREDICTED: probable galactinol--sucrose galactosyltransferase 2 [Prunus mume]
gene8894	-2.0553	down	PREDICTED: uncharacterized protein LOC105127223 isoform X1 [Populus euphratica]
gene2623	-1.79796	down	hypothetical protein JCGZ_10628 [Jatropha curcas]
gene4281	1.42482	up	hypothetical protein JCGZ_04335 [Jatropha curcas]
gene20354	-1.77113	down	hypothetical protein PRUPE_ppa024746mg, partial [Prunus persica]
White_Birch_newGene_6309	3.30724	up	hypothetical protein PRUPE_ppa019132mg [Prunus persica]
gene6021	1.57024	up	PREDICTED: 4-coumarate--CoA ligase-like 5-like [Citrus sinensis]
gene1441	6.56836	up	PREDICTED: glutelin type-A 2-like isoform X1 [Glycine max]
gene9836	6.02804	up	PREDICTED: probable LRR receptor-like serine/threonine-protein kinase At4g08850 [Populus euphratica]
gene22034	1.49917	up	40S ribosomal protein S4 [Medicago truncatula]
gene25587	#NAME?	down	PREDICTED: uncharacterized protein LOC103406939 [Malus domestica]
gene25786	-1.99835	down	PREDICTED: uncharacterized protein LOC104423192 [Eucalyptus grandis]
gene6583	2.1702	up	PREDICTED: transcription factor MYB108-like [Citrus sinensis]
gene16837	3.43753	up	PREDICTED: cationic peroxidase 1-like [Pyrus x bretschneideri]
gene26481	-3.65481	down	hypothetical protein CICLE_v10029871mg [Citrus clementina]
gene14663	-1.49483	down	hypothetical protein JCGZ_06603 [Jatropha curcas]
gene10211	2.78654	up	PREDICTED: phosphate transporter PHO1 homolog 10-like [Pyrus x bretschneideri]
White_Birch_newGene_17811	4.07425	up	--
gene20143	2.95141	up	PREDICTED: transcription factor RAX1-like [Malus domestica]
gene22448	2.45982	up	hypothetical protein JCGZ_08163 [Jatropha curcas]
gene641	-2.95358	down	PREDICTED: CRIB domain-containing protein RIC10 [Vitis vinifera]
gene4067	-1.71841	down	PREDICTED: long chain acyl-CoA synthetase 1 isoform X2 [Prunus mume]
White_Birch_newGene_81141	3.49683	up	hypothetical protein POPTR_0014s12700g [Populus trichocarpa]
gene1195	1.27265	up	IQ-domain 3 isoform 3 [Theobroma cacao]
gene22142	-2.10352	down	hypothetical protein POPTR_0014s16530g [Populus trichocarpa]
gene12696	-1.9957	down	hypothetical protein L484_001292 [Morus notabilis]
gene10162	2.34182	up	1-aminocyclopropane-1-carboxylate synthase [Betula pendula]
gene21685	1.78158	up	hypothetical protein Csa_1G586770 [Cucumis sativus]
gene19499	-3.9314	down	SAUR-like auxin-responsive protein family [Theobroma cacao]
gene6270	1.1356	up	hypothetical protein PRUPE_ppa010234mg [Prunus persica]
gene10020	-1.51455	down	PREDICTED: xylem serine proteinase 1-like [Populus euphratica]
White_Birch_newGene_78266	-4.66202	down	--
gene11321	2.27337	up	PREDICTED: F-box/LRR-repeat protein 3 [Prunus mume]
White_Birch_newGene_24955	-4.46445	down	PREDICTED: pentatricopeptide repeat-containing protein At2g35130 isoform X1 [Vitis vinifera]
White_Birch_newGene_38181	4.08654	up	hypothetical protein CISIN_1g036207mg [Citrus sinensis]
gene30337	5.6354	up	PREDICTED: uncharacterized protein LOC103945475 [Pyrus x bretschneideri]
White_Birch_newGene_92877	Inf	up	--
gene29996	1.87472	up	PREDICTED: GDSL esterase/lipase 1 [Vitis vinifera]
gene5620	2.76664	up	G-type lectin S-receptor serine/threonine-protein kinase [Theobroma cacao]
White_Birch_newGene_79097	-2.53073	down	--
gene24164	1.38524	up	hypothetical protein POPTR_0010s09260g [Populus trichocarpa]
gene7384	1.25334	up	hypothetical protein JCGZ_20223 [Jatropha curcas]
gene9086	-1.46056	down	C2H2-like zinc finger protein [Theobroma cacao]
gene27147	-2.20341	down	LRR and NB-ARC domains-containing disease resistance protein, putative [Theobroma cacao]
gene23480	1.45701	up	PREDICTED: protein transport protein Sec61 subunit alpha [Malus domestica]
White_Birch_newGene_74440	-3.70286	down	PREDICTED: uncharacterized protein LOC101296911 [Fragaria vesca subsp. vesca]
White_Birch_newGene_20949	-6.48513	down	unnamed protein product [Coffea canephora]
gene19434	2.09921	up	hypothetical protein JCGZ_20463 [Jatropha curcas]
gene25634	-3.78323	down	PREDICTED: probable LRR receptor-like serine/threonine-protein kinase At1g07650 isoform X1 [Vitis vinifera]
gene18936	-1.22276	down	hypothetical protein PHAVU_003G176800g [Phaseolus vulgaris]
gene5803	-1.85237	down	hypothetical protein PRUPE_ppa000942mg [Prunus persica]
White_Birch_newGene_58605	2.16375	up	hypothetical protein PHAVU_L005000g, partial [Phaseolus vulgaris]
gene17660	-1.57576	down	Fatty acid amide hydrolase [Theobroma cacao]
gene1739	3.69791	up	hypothetical protein PHAVU_006G181600g [Phaseolus vulgaris]
gene3191	3.86944	up	PREDICTED: ras-related protein RABH1e-like [Pyrus x bretschneideri]
gene29449	-1.0933	down	NSP-interacting kinase 1 [Theobroma cacao]
gene26401	1.44567	up	transferase family protein [Populus trichocarpa]
gene102	2.65038	up	NAC domain containing protein 47, putative isoform 2 [Theobroma cacao]
gene2683	5.20213	up	PREDICTED: late embryogenesis abundant protein 2-like [Cucumis sativus]
White_Birch_newGene_6322	2.93404	up	hypothetical protein VITISV_026680 [Vitis vinifera]
gene5548	3.47108	up	RecName: Full=Calcium-binding allergen Bet v 3; AltName: Full=Allergen Bet v III; AltName: Allergen=Bet v 3 [Betula pendula]
gene17661	-2.56773	down	GDSL-like Lipase/Acylhydrolase superfamily protein [Theobroma cacao]
gene22863	4.41273	up	White-brown complex protein 11 [Theobroma cacao]
White_Birch_newGene_2069	-2.21263	down	--
gene14711	-2.84483	down	PREDICTED: aspartic proteinase-like protein 1 [Eucalyptus grandis]
White_Birch_newGene_38702	3.91062	up	--
gene16715	1.39082	up	PREDICTED: uncharacterized protein LOC100246086 isoform X1 [Vitis vinifera]
gene1744	-2.29807	down	PREDICTED: protein NRT1/ PTR FAMILY 4.4-like [Vitis vinifera]
gene21439	-1.38053	down	electron transporter, putative [Ricinus communis]
gene27709	-1.93208	down	PREDICTED: omega-hydroxypalmitate O-feruloyl transferase [Vitis vinifera]
White_Birch_newGene_35960	#NAME?	down	PREDICTED: uncharacterized protein LOC103341683 [Prunus mume]
gene29546	2.20314	up	PREDICTED: protein LURP-one-related 15-like [Glycine max]
gene4442	#NAME?	down	PREDICTED: uncharacterized protein LOC100243883 [Vitis vinifera]
gene10140	4.0947	up	kinase, putative [Ricinus communis]
gene21647	4.01142	up	PREDICTED: uncharacterized protein LOC100818870 [Glycine max]
gene4740	2.61142	up	PREDICTED: protein MKS1 [Vitis vinifera]
White_Birch_newGene_2793	#NAME?	down	--
gene29728	2.88807	up	PREDICTED: probable serine/threonine-protein kinase DDB_G0271682 isoform X2 [Populus euphratica]
gene25763	1.79506	up	PREDICTED: rubber cis-polyprenyltransferase HRT2 [Prunus mume]
gene11164	2.46141	up	hypothetical protein PRUPE_ppa010700mg [Prunus persica]
gene18834	2.51907	up	PREDICTED: uncharacterized protein LOC103422839 [Malus domestica]
gene7710	1.6731	up	PREDICTED: U3 small nucleolar RNA-associated protein 25 [Vitis vinifera]
gene24810	2.11439	up	Cysteine-rich receptor-like protein kinase 10 [Gossypium arboreum]
White_Birch_newGene_60943	3.29287	up	--
gene29878	1.43763	up	hypothetical protein POPTR_0014s09190g [Populus trichocarpa]
gene3611	3.78665	up	UDP-glucosyl transferase 85A2 [Theobroma cacao]
gene3057	-3.94615	down	PREDICTED: putative disease resistance protein At4g19050 [Prunus mume]
White_Birch_newGene_73162	5.44832	up	PREDICTED: probable LRR receptor-like serine/threonine-protein kinase At3g47570 [Prunus mume]
gene7312	2.7094	up	WRKY transcription factor 2 [Gossypium hirsutum]
gene122	3.18214	up	PREDICTED: uncharacterized protein LOC101313494 [Fragaria vesca subsp. vesca]
gene13097	-2.31161	down	PREDICTED: pentatricopeptide repeat-containing protein At3g22150, chloroplastic [Prunus mume]
gene552	-1.62485	down	Leucine-rich repeat protein kinase family protein isoform 1 [Theobroma cacao]
gene2229	-3.21625	down	Leucine-rich receptor-like protein kinase family protein [Theobroma cacao]
gene2367	-2.1753	down	PREDICTED: probable alanine--tRNA ligase, chloroplastic [Vitis vinifera]
gene8363	-1.67111	down	Chlorophyll a-b binding protein [Morus notabilis]
gene28920	-2.70752	down	PREDICTED: peroxidase P7-like [Malus domestica]
gene20125	-2.16732	down	hypothetical protein PRUPE_ppa006250mg [Prunus persica]
gene21472	1.84807	up	hypothetical protein PRUPE_ppa002891mg [Prunus persica]
gene7889	2.02246	up	Myb domain protein 20 [Theobroma cacao]
gene27050	8.75903	up	PREDICTED: G2/mitotic-specific cyclin S13-7-like [Pyrus x bretschneideri]
gene24594	2.98326	up	PREDICTED: nifU-like protein 2, chloroplastic [Eucalyptus grandis]
gene14544	-1.26486	down	PREDICTED: ferric reduction oxidase 8, mitochondrial [Populus euphratica]
gene28162	-2.70727	down	hypothetical protein PRUPE_ppa015738mg, partial [Prunus persica]
gene6400	2.30721	up	PREDICTED: acyltransferase-like protein At3g26840, chloroplastic isoform X1 [Vitis vinifera]
gene9553	-1.53779	down	hypothetical protein PRUPE_ppa003741mg [Prunus persica]
gene11130	2.02496	up	PREDICTED: mitochondrial amidoxime reducing component 2-like [Pyrus x bretschneideri]
White_Birch_newGene_42785	3.76125	up	MATE efflux family protein [Theobroma cacao]
gene1513	-3.37434	down	--
gene5416	-1.99205	down	hypothetical protein VITISV_005010 [Vitis vinifera]
gene25769	2.82154	up	PREDICTED: uncharacterized protein LOC103323789 [Prunus mume]
gene7425	2.17551	up	PREDICTED: glutamyl-tRNA reductase 2, chloroplastic-like [Prunus mume]
gene17984	-1.72896	down	PREDICTED: uncharacterized protein LOC103330686 [Prunus mume]
gene2149	4.45029	up	hypothetical protein POPTR_0009s13480g [Populus trichocarpa]
gene5496	1.83918	up	hypothetical protein PRUPE_ppa006144mg [Prunus persica]
gene15647	-1.61849	down	PREDICTED: uncharacterized protein LOC103451091 [Malus domestica]
gene1722	4.58441	up	hypothetical protein L484_003489 [Morus notabilis]
gene856	-2.5849	down	hypothetical protein CISIN_1g018353mg [Citrus sinensis]
gene3512	2.2045	up	embryo-abundant family protein [Populus trichocarpa]
gene26334	-1.56939	down	Leucine-rich repeat protein kinase family protein isoform 1 [Theobroma cacao]
gene20844	4.19031	up	hypothetical protein PRUPE_ppa011701mg [Prunus persica]
gene22622	2.19661	up	PREDICTED: zinc finger A20 and AN1 domain-containing stress-associated protein 4 [Vitis vinifera]
gene21355	-2.01391	down	hypothetical protein JCGZ_18492 [Jatropha curcas]
gene21418	1.51435	up	Thioredoxin-like 3-2, chloroplastic [Gossypium arboreum]
gene13533	-1.2704	down	NDH-dependent cyclic electron flow 1 isoform 1 [Theobroma cacao]
gene21688	5.30501	up	hypothetical protein L484_012817 [Morus notabilis]
gene7708	-1.31698	down	PREDICTED: putative 4-hydroxy-tetrahydrodipicolinate reductase 3, chloroplastic isoform X1 [Vitis vinifera]
gene30590	-1.4156	down	PREDICTED: aspartic proteinase nepenthesin-2-like [Pyrus x bretschneideri]
gene23052	-1.3818	down	PREDICTED: uncharacterized protein LOC101215085 [Cucumis sativus]
gene26842	1.93587	up	S-locus lectin protein kinase family protein [Theobroma cacao]
gene28941	2.98048	up	ATP binding cassette subfamily B4 isoform 1 [Theobroma cacao]
gene21628	2.5877	up	Uncharacterized protein TCM_037899 [Theobroma cacao]
White_Birch_newGene_11229	-6.53715	down	--
gene24776	1.27501	up	PREDICTED: 60S ribosomal protein L4 [Prunus mume]
gene22631	-1.52891	down	DEAD-box ATP-dependent RNA helicase 3 [Morus notabilis]
gene21573	5.12814	up	NAC domain-containing protein 42 [Glycine soja]
gene9584	1.50457	up	DnaJ homolog subfamily B member 11 [Morus notabilis]
gene18595	#NAME?	down	ER lumen protein retaining receptor, putative [Ricinus communis]
gene15136	3.33515	up	monoxygenase, putative [Ricinus communis]
gene3369	5.33184	up	PREDICTED: probable carboxylesterase 5-like [Citrus sinensis]
gene13651	-2.06426	down	Licodione synthase [Medicago truncatula]
gene27913	3.44733	up	hypothetical protein PRUPE_ppa026351mg, partial [Prunus persica]
gene24702	3.31904	up	hypothetical protein POPTR_0016s01080g [Populus trichocarpa]
White_Birch_newGene_19228	-2.67434	down	hypothetical protein VITISV_026680 [Vitis vinifera]
gene16438	-2.42751	down	Glutamate receptor 3.6 [Morus notabilis]
gene14389	4.70848	up	hypothetical protein POPTR_0001s23540g, partial [Populus trichocarpa]
gene13537	4.22718	up	Seven transmembrane MLO family protein [Theobroma cacao]
gene24668	-1.92342	down	glycolate oxidase family protein [Populus trichocarpa]
gene25582	1.77965	up	Heat shock transcription factor A2 isoform 1 [Theobroma cacao]
gene7066	-1.37864	down	PREDICTED: uncharacterized protein LOC105130019 isoform X2 [Populus euphratica]
gene19149	2.2115	up	PREDICTED: putative UPF0481 protein At3g02645 isoform X2 [Populus euphratica]
gene2506	4.35089	up	--
gene2765	1.35118	up	PREDICTED: uncharacterized protein LOC103328095 isoform X2 [Prunus mume]
gene17616	3.73491	up	PREDICTED: 40S ribosomal protein S17-like [Glycine max]
White_Birch_newGene_14289	#NAME?	down	--
gene3863	3.1392	up	hypothetical protein PRUPE_ppa016883mg [Prunus persica]
gene12584	2.26895	up	hypothetical protein JCGZ_15596 [Jatropha curcas]
gene22419	2.15106	up	P21 family protein [Populus trichocarpa]
gene30496	-1.72505	down	PREDICTED: ribonuclease E/G-like protein, chloroplastic isoform X2 [Vitis vinifera]
gene1725	1.24878	up	eukaryotic translation elongation factor 1B gamma-subunit [Hevea brasiliensis]
gene25641	5.9582	up	PREDICTED: G-type lectin S-receptor-like serine/threonine-protein kinase RLK1 [Vitis vinifera]
gene4691	1.17924	up	PREDICTED: cyclic dof factor 2 [Vitis vinifera]
gene4112	3.55726	up	PREDICTED: flavonol synthase/flavanone 3-hydroxylase-like isoform X1 [Sesamum indicum]
gene8011	-2.2658	down	GBF&apos;s pro-rich region-interacting factor 1 [Theobroma cacao]
gene2779	-1.30392	down	PREDICTED: serine acetyltransferase 2 [Prunus mume]
gene23769	Inf	up	hypothetical protein POPTR_0006s10450g [Populus trichocarpa]
gene5284	4.19526	up	glutathione-S-transferase [Ipomoea batatas]
gene11501	4.66349	up	NAD(P)-binding Rossmann-fold superfamily protein [Theobroma cacao]
gene22870	-1.3854	down	PREDICTED: protein LONGIFOLIA 1 [Prunus mume]
White_Birch_newGene_72305	5.76846	up	PREDICTED: uncharacterized protein LOC104902491 [Beta vulgaris subsp. vulgaris]
gene11308	2.01645	up	S-locus-specific glycoprotein S6 precursor, putative [Ricinus communis]
gene7771	2.56649	up	hypothetical protein PRUPE_ppa006064mg [Prunus persica]
White_Birch_newGene_90508	4.00814	up	White-brown complex protein 11 [Theobroma cacao]
gene23989	2.12926	up	PREDICTED: uncharacterized protein LOC100241980 isoform X2 [Vitis vinifera]
gene1462	-3.81434	down	CC-NBS-LRR protein [Quercus suber]
gene29120	1.30997	up	PREDICTED: disease resistance RPP13-like protein 4 [Prunus mume]
gene25397	2.24682	up	Ferrochelatase-2 [Morus notabilis]
gene23114	-1.29829	down	PREDICTED: probable LRR receptor-like serine/threonine-protein kinase At1g51860 isoform X2 [Prunus mume]
gene24429	-2.25592	down	PREDICTED: uncharacterized protein LOC100800276 [Glycine max]
gene27604	2.99759	up	hypothetical protein CICLE_v10000558mg [Citrus clementina]
gene9547	2.62732	up	PREDICTED: NAC transcription factor NAM-B1-like isoform X3 [Vitis vinifera]
gene28746	1.7505	up	PREDICTED: uncharacterized protein LOC100264794 isoform X1 [Vitis vinifera]
gene29976	-1.27754	down	PREDICTED: NAD(P)H-quinone oxidoreductase subunit N, organellar chromatophore [Prunus mume]
gene4359	1.21182	up	hypothetical protein PRUPE_ppa003240mg [Prunus persica]
gene1079	-1.17884	down	Transducin family protein / WD-40 repeat family protein isoform 1 [Theobroma cacao]
gene26223	-2.83014	down	PREDICTED: protein ASPARTIC PROTEASE IN GUARD CELL 2 [Vitis vinifera]
gene11706	1.33449	up	WRKY protein isoform 1 [Theobroma cacao]
gene30559	-4.0926	down	PREDICTED: G-type lectin S-receptor-like serine/threonine-protein kinase At4g03230 isoform X2 [Pyrus x bretschneideri]
gene23558	2.61197	up	hypothetical protein POPTR_0013s05640g [Populus trichocarpa]
gene30493	2.25879	up	hypothetical protein POPTR_0010s10090g [Populus trichocarpa]
gene4837	2.16872	up	PREDICTED: beta-fructofuranosidase, insoluble isoenzyme CWINV1-like [Eucalyptus grandis]
White_Birch_newGene_36650	3.24126	up	hypothetical protein CISIN_1g047667mg [Citrus sinensis]
gene19365	-1.4631	down	hypothetical protein PRUPE_ppa025609mg [Prunus persica]
gene7284	#NAME?	down	Reticuline oxidase precursor, putative [Ricinus communis]
gene22015	2.30815	up	hypothetical protein JCGZ_10144 [Jatropha curcas]
gene2815	4.31432	up	PREDICTED: calcium-transporting ATPase 12, plasma membrane-type-like [Prunus mume]
gene29795	1.71856	up	WRKY transcription factor 53 [Jatropha curcas]
gene2649	1.39129	up	PREDICTED: puromycin-sensitive aminopeptidase-like [Fragaria vesca subsp. vesca]
gene11519	1.74551	up	hypothetical protein PRUPE_ppa002052mg [Prunus persica]
gene3915	4.81063	up	Boron transporter 4 [Morus notabilis]
gene18285	2.42932	up	PREDICTED: MLO-like protein 6 [Sesamum indicum]
gene18969	1.43765	up	conserved hypothetical protein [Ricinus communis]
gene5537	-1.34835	down	hypothetical protein OsI_07062 [Oryza sativa Indica Group]
gene19209	-1.76747	down	PREDICTED: protein LOW PSII ACCUMULATION 1, chloroplastic isoform X2 [Nelumbo nucifera]
gene12462	-1.64156	down	hypothetical protein PRUPE_ppa000269mg [Prunus persica]
gene18878	1.45047	up	serine-threonine protein kinase, plant-type, putative [Ricinus communis]
White_Birch_newGene_82987	2.55926	up	hypothetical protein MIMGU_mgv1a015002mg [Erythranthe guttata]
gene27554	1.31715	up	PREDICTED: histone deacetylase HDT1-like isoform X1 [Nicotiana tomentosiformis]
gene11467	3.40577	up	PREDICTED: receptor-like protein 12 [Vitis vinifera]
gene14966	-4.04085	down	Ankyrin repeat-containing protein [Morus notabilis]
gene23573	4.96986	up	--
gene783	1.34845	up	unnamed protein product [Vitis vinifera]
White_Birch_newGene_74135	2.86837	up	hypothetical protein F383_09431 [Gossypium arboreum]
White_Birch_newGene_52182	3.05249	up	PREDICTED: disease resistance protein At4g27190-like [Vitis vinifera]
gene29249	-3.3895	down	PREDICTED: L-type lectin-domain containing receptor kinase IV.1 [Vitis vinifera]
gene10102	-2.40923	down	PREDICTED: zinc finger protein 8 [Vitis vinifera]
White_Birch_newGene_52163	-8.04308	down	unnamed protein product [Coffea canephora]
gene21927	-1.69544	down	auxin response factor [Dimocarpus longan]
gene11012	1.87449	up	NAC domain protein, IPR003441 [Theobroma cacao]
gene29761	1.82944	up	embryo-abundant family protein [Populus trichocarpa]
gene25010	2.13205	up	Peptide transporter 1 isoform 1 [Theobroma cacao]
gene27379	-1.62656	down	PREDICTED: cytochrome b6-f complex iron-sulfur subunit, chloroplastic-like [Eucalyptus grandis]
gene26564	2.36878	up	unknown [Medicago truncatula]
gene5977	4.24538	up	PREDICTED: uncharacterized protein LOC104604347 [Nelumbo nucifera]
gene24280	1.42824	up	PREDICTED: E3 ubiquitin-protein ligase RNF25 [Prunus mume]
gene11970	1.20682	up	Thioesterase/thiol ester dehydrase-isomerase superfamily protein [Theobroma cacao]
White_Birch_newGene_22372	-1.31267	down	hypothetical protein POPTR_0006s29130g [Populus trichocarpa]
gene29257	-1.27832	down	hypothetical protein JCGZ_24479 [Jatropha curcas]
gene13506	-2.17757	down	PREDICTED: epimerase family protein SDR39U1 isoform X1 [Prunus mume]
White_Birch_newGene_5454	-3.26945	down	--
gene24652	-1.43099	down	PREDICTED: serine carboxypeptidase-like 27 [Vitis vinifera]
gene4297	3.09598	up	embryo-abundant family protein [Populus trichocarpa]
gene5245	2.78656	up	hypothetical protein CICLE_v10027848mg [Citrus clementina]
gene875	8.04919	up	PREDICTED: cytochrome P450 89A2-like isoform X2 [Vitis vinifera]
gene2978	3.27926	up	RNI-like superfamily protein [Theobroma cacao]
gene15819	5.28266	up	PREDICTED: uncharacterized protein YIR042C-like [Populus euphratica]
gene25987	-1.51103	down	PREDICTED: pleiotropic drug resistance protein 1-like isoform X1 [Vitis vinifera]
gene795	-2.82592	down	PREDICTED: SPX domain-containing membrane protein At4g22990-like isoform X1 [Citrus sinensis]
gene18326	2.92285	up	PREDICTED: protein kinase APK1A, chloroplastic [Populus euphratica]
gene26430	1.27685	up	hypothetical protein PRUPE_ppa007814mg [Prunus persica]
gene11592	-1.36225	down	Haloalkane dehalogenase [Glycine soja]
gene5431	8.6217	up	RecName: Full=Thaumatin-like protein 1; Flags: Precursor [Castanea sativa]
gene16611	-2.49909	down	Putative GATA transcription factor 22 [Morus notabilis]
gene7309	-2.82333	down	PREDICTED: UDP-glycosyltransferase 85A5-like [Prunus mume]
gene26091	-2.34433	down	PREDICTED: chaperonin 60 subunit beta 4, chloroplastic [Vitis vinifera]
gene26731	-1.70787	down	PREDICTED: glyceraldehyde-3-phosphate dehydrogenase B, chloroplastic [Prunus mume]
gene11206	2.03217	up	PREDICTED: MORC family CW-type zinc finger protein 3 isoform X1 [Vitis vinifera]
gene19178	1.70763	up	hypothetical protein JCGZ_02934 [Jatropha curcas]
gene7502	1.41606	up	PREDICTED: 60S ribosomal protein L7-4-like [Cicer arietinum]
gene13935	-2.0945	down	hypothetical protein PRUPE_ppa005624mg [Prunus persica]
gene580	1.64116	up	transcription factor, putative [Ricinus communis]
White_Birch_newGene_34003	-3.80771	down	PREDICTED: probable LRR receptor-like serine/threonine-protein kinase At1g51860 isoform X2 [Prunus mume]
gene30427	1.27615	up	PREDICTED: vesicle-associated protein 2-1-like isoform X1 [Pyrus x bretschneideri]
gene5595	-1.38663	down	Photosystem I light harvesting complex gene 6 isoform 2 [Theobroma cacao]
gene28203	1.14832	up	hypothetical protein PRUPE_ppa012862mg [Prunus persica]
gene4127	-2.38896	down	PREDICTED: peroxidase 55-like [Vitis vinifera]
gene13365	2.00973	up	hypothetical protein CICLE_v10030540mg [Citrus clementina]
gene25914	1.60474	up	PREDICTED: ammonium transporter 2-like [Fragaria vesca subsp. vesca]
gene1865	4.57439	up	Plant basic secretory protein (BSP) family protein [Theobroma cacao]
gene12377	5.18385	up	hypothetical protein JCGZ_02849 [Jatropha curcas]
gene532	-1.37642	down	PREDICTED: protein PHYTOCHROME KINASE SUBSTRATE 2 [Prunus mume]
gene19769	4.60503	up	PREDICTED: crocetin glucosyltransferase, chloroplastic-like [Vitis vinifera]
gene978	-1.66697	down	PREDICTED: uncharacterized protein LOC100265521 [Vitis vinifera]
gene27347	-1.24115	down	RHO guanyl-nucleotide exchange factor 14 isoform 2 [Theobroma cacao]
gene21086	-1.67698	down	PREDICTED: LOW QUALITY PROTEIN: translation initiation factor IF-2, chloroplastic [Pyrus x bretschneideri]
gene8378	3.67339	up	PREDICTED: uncharacterized protein At1g04910-like [Malus domestica]
gene28864	-1.36876	down	IQ-domain 21, putative isoform 2 [Theobroma cacao]
gene14440	1.54542	up	glyceraldehyde-3-phosphate dehydrogenase [Betula luminifera]
gene26109	-1.68499	down	PREDICTED: serine carboxypeptidase-like 40 [Nicotiana sylvestris]
gene10842	3.45386	up	F-box CPR30 -like protein [Gossypium arboreum]
gene22059	-3.20702	down	hypothetical protein [Populus tomentosa]
gene26611	4.05688	up	PREDICTED: uncharacterized protein LOC103862313 [Brassica rapa]
gene21671	1.66003	up	PREDICTED: RING-H2 finger protein ATL52-like [Fragaria vesca subsp. vesca]
gene603	4.02636	up	hypothetical protein CICLE_v10028305mg [Citrus clementina]
gene3468	1.9658	up	PREDICTED: uncharacterized protein LOC103320337 isoform X1 [Prunus mume]
gene6259	-1.96871	down	hypothetical protein POPTR_0014s12390g [Populus trichocarpa]
gene11036	1.37807	up	Heat shock transcription factor C1, putative [Theobroma cacao]
gene26577	#NAME?	down	PREDICTED: G-type lectin S-receptor-like serine/threonine-protein kinase At1g11410 [Vitis vinifera]
gene144	1.72844	up	Radical SAM superfamily protein [Theobroma cacao]
gene11495	-1.53852	down	PREDICTED: cucumisin-like [Vitis vinifera]
gene18744	1.38478	up	hypothetical protein PRUPE_ppa011501mg [Prunus persica]
gene21139	1.55949	up	--
gene18180	-3.93658	down	PREDICTED: transmembrane 9 superfamily member 4-like [Cucumis melo]
gene2824	1.55742	up	Ran-binding protein 1-b-like protein [Morus notabilis]
gene11571	3.01296	up	Cell division protease ftsH-like protein [Medicago truncatula]
gene24618	3.05728	up	PREDICTED: peroxidase 10-like [Fragaria vesca subsp. vesca]
gene15892	-3.00335	down	UDP-glycosyltransferase 73B4, putative [Theobroma cacao]
gene12182	-3.04874	down	PREDICTED: wall-associated receptor kinase 2-like [Vitis vinifera]
gene28513	-1.9007	down	PREDICTED: cysteine synthase-like isoform X2 [Eucalyptus grandis]
gene28761	1.65047	up	receptor-like kinase plant [Medicago truncatula]
White_Birch_newGene_80653	Inf	up	--
White_Birch_newGene_78551	#NAME?	down	--
gene3752	3.93171	up	HXXXD-type acyl-transferase family protein [Theobroma cacao]
gene7151	-2.01494	down	PREDICTED: aluminum-activated malate transporter 12-like [Pyrus x bretschneideri]
gene23096	2.31506	up	PREDICTED: mannan endo-1,4-beta-mannosidase 2-like [Nelumbo nucifera]
gene22399	1.09464	up	Vacuolar sorting receptor 1 precursor, putative [Ricinus communis]
gene8013	1.15415	up	PREDICTED: tetraspanin-8-like [Eucalyptus grandis]
gene1348	-2.1844	down	PREDICTED: uncharacterized protein LOC103341307 isoform X2 [Prunus mume]
gene17336	2.07265	up	hypothetical protein PRUPE_ppa004366mg [Prunus persica]
gene12293	-1.53799	down	Phosphoglycerate/bisphosphoglycerate mutase family protein isoform 1 [Theobroma cacao]
White_Birch_newGene_78980	4.51177	up	--
gene3180	-2.22794	down	unnamed protein product [Vitis vinifera]
White_Birch_newGene_60557	2.84011	up	PREDICTED: uncharacterized protein LOC105158536 [Sesamum indicum]
gene12265	1.32838	up	Allene oxide synthase [Morus notabilis]
gene20473	1.29953	up	glutathione S-transferase [Betula pendula]
gene15170	#NAME?	down	AGAMOUS-like 16 [Theobroma cacao]
gene29319	3.36915	up	hypothetical protein VITISV_024715 [Vitis vinifera]
gene9246	-3.29125	down	conserved hypothetical protein [Ricinus communis]
gene12242	1.0992	up	PREDICTED: 12-oxophytodienoate reductase 2-like isoform X1 [Citrus sinensis]
gene23327	3.07076	up	Matrixin family protein [Theobroma cacao]
gene533	-1.34429	down	PREDICTED: uncharacterized protein LOC100260874 [Vitis vinifera]
White_Birch_newGene_48784	6.26809	up	hypothetical protein CICLE_v10003677mg [Citrus clementina]
gene7418	2.63062	up	hypothetical protein JCGZ_08017 [Jatropha curcas]
gene20750	1.44015	up	PREDICTED: isocitrate dehydrogenase [NADP] [Populus euphratica]
gene15185	1.27978	up	PREDICTED: 1,2-dihydroxy-3-keto-5-methylthiopentene dioxygenase 2-like [Fragaria vesca subsp. vesca]
White_Birch_newGene_90072	2.07445	up	hypothetical protein POPTR_0182s00230g [Populus trichocarpa]
gene5144	1.36265	up	PREDICTED: uncharacterized protein LOC103331728 [Prunus mume]
gene8317	4.5278	up	PREDICTED: uncharacterized protein LOC103937643 [Pyrus x bretschneideri]
gene12161	-2.87477	down	PREDICTED: acid phosphatase 1-like [Eucalyptus grandis]
gene14988	2.47224	up	lipoxygenase [Corylus avellana]
gene17911	6.15426	up	hypothetical protein CISIN_1g012194mg [Citrus sinensis]
White_Birch_newGene_43236	10.7783	up	Cysteine-rich receptor-like protein kinase 25 [Gossypium arboreum]
gene9539	4.206	up	hypothetical protein PRUPE_ppa008651mg [Prunus persica]
gene13495	-2.07716	down	Subtilisin-like protease [Morus notabilis]
gene12273	-3.57019	down	Uncharacterized protein TCM_034555 [Theobroma cacao]
gene13915	-1.81822	down	hypothetical protein Csa_3G740090 [Cucumis sativus]
gene11431	-1.34074	down	PREDICTED: uncharacterized protein LOC103447901 isoform X2 [Malus domestica]
gene7065	2.34457	up	PREDICTED: branched-chain-amino-acid aminotransferase 6-like [Prunus mume]
gene8493	4.00396	up	Uncharacterized protein TCM_035243 [Theobroma cacao]
gene6860	1.24243	up	hypothetical protein CICLE_v10019980mg [Citrus clementina]
gene19345	3.0608	up	hypothetical protein L484_003537 [Morus notabilis]
gene28386	1.36312	up	PREDICTED: alkaline/neutral invertase CINV2-like [Prunus mume]
gene22102	-2.35839	down	Glycosyl hydrolase 9B18 [Theobroma cacao]
gene6623	2.60366	up	hypothetical protein PRUPE_ppa003974mg [Prunus persica]
gene15370	1.35133	up	hypothetical protein PHAVU_002G102000g [Phaseolus vulgaris]
White_Birch_newGene_76163	-1.81941	down	hypothetical protein VITISV_010028 [Vitis vinifera]
gene9869	4.6755	up	hypothetical protein CISIN_1g039986mg [Citrus sinensis]
gene10213	-1.24293	down	PREDICTED: glycine cleavage system H protein, mitochondrial [Nelumbo nucifera]
gene7439	5.53776	up	WRKY transcription factor, putative [Ricinus communis]
gene11908	1.89962	up	hypothetical protein PRUPE_ppa006926mg [Prunus persica]
gene16175	-1.34706	down	hypothetical protein POPTR_0006s22950g [Populus trichocarpa]
gene23506	4.57805	up	PREDICTED: probable beta-1,3-galactosyltransferase 16 [Malus domestica]
gene13210	1.43785	up	Ribosomal protein L18 [Theobroma cacao]
gene2098	-1.92665	down	Kinesin-related protein 4 [Morus notabilis]
gene1304	-1.61974	down	putative boron transporter 2 [Morus notabilis]
gene16459	1.15502	up	hypothetical protein L484_026387 [Morus notabilis]
gene2606	-3.36933	down	PREDICTED: uncharacterized protein LOC104444417 [Eucalyptus grandis]
gene5804	-1.4978	down	Ubiquinone biosynthesis protein coq-8, putative [Ricinus communis]
gene10503	-4.45676	down	GDSL esterase/lipase EXL3 [Glycine soja]
gene28652	3.91753	up	hypothetical protein PRUPE_ppa018602mg, partial [Prunus persica]
gene25693	1.32891	up	hypothetical protein JCGZ_05266 [Jatropha curcas]
gene17213	1.99585	up	PREDICTED: bifunctional epoxide hydrolase 2-like [Malus domestica]
gene11588	1.70261	up	PREDICTED: 4-coumarate--CoA ligase-like 10-like [Fragaria vesca subsp. vesca]
gene9065	2.56147	up	hypothetical protein POPTR_0005s26610g [Populus trichocarpa]
gene23163	4.0923	up	conserved hypothetical protein [Ricinus communis]
White_Birch_newGene_36863	-1.40167	down	hypothetical protein L484_026216 [Morus notabilis]
gene9317	-1.51767	down	PREDICTED: isoamylase 2, chloroplastic [Prunus mume]
gene5193	2.25536	up	PREDICTED: lysM domain-containing GPI-anchored protein 2 [Vitis vinifera]
gene12665	-2.53904	down	PREDICTED: GDSL esterase/lipase EXL3-like [Prunus mume]
gene23507	2.41337	up	PREDICTED: protein P21-like [Prunus mume]
White_Birch_newGene_33618	#NAME?	down	--
gene18092	3.32727	up	hairpin-inducing protein [Casuarina glauca]
gene19537	3.8729	up	PREDICTED: cytokinin hydroxylase-like [Pyrus x bretschneideri]
White_Birch_newGene_55183	#NAME?	down	--
gene28481	1.69593	up	DNAJ heat shock family protein [Theobroma cacao]
gene30224	3.16983	up	phenylalanine ammonialyase [Betula platyphylla]
gene26560	2.54511	up	PREDICTED: glutamate receptor 2.7-like [Prunus mume]
gene28976	3.32507	up	hypothetical protein PRUPE_ppa011082mg [Prunus persica]
White_Birch_newGene_5103	4.18013	up	--
gene23901	5.20648	up	putative metallophosphatase family protein [Populus trichocarpa]
gene4277	-1.75831	down	PREDICTED: cytochrome c biogenesis protein CCS1, chloroplastic [Vitis vinifera]
gene3949	-3.31556	down	PREDICTED: probable pectate lyase 5 [Nelumbo nucifera]
gene3413	2.30784	up	hypothetical protein POPTR_0001s01730g [Populus trichocarpa]
gene10206	-1.27166	down	PREDICTED: rhodanese-like domain-containing protein 14, chloroplastic-like isoform X2 [Citrus sinensis]
gene12674	6.05549	up	hypothetical protein PRUPE_ppa005624mg [Prunus persica]
gene10707	-1.3509	down	hypothetical protein PRUPE_ppa019338mg [Prunus persica]
gene12390	1.74278	up	P-loop nucleoside triphosphate hydrolase superfamily protein [Medicago truncatula]
gene26995	3.68808	up	unnamed protein product [Vitis vinifera]
gene379	-1.79944	down	PREDICTED: TPR repeat-containing thioredoxin TDX isoform X1 [Malus domestica]
gene21029	-2.35712	down	PREDICTED: haloacid dehalogenase-like hydrolase domain-containing protein Sgpp [Prunus mume]
gene10405	1.79686	up	F-box and associated interaction domains-containing protein, putative [Theobroma cacao]
gene8251	3.22493	up	PREDICTED: uncharacterized protein LOC105107569 [Populus euphratica]
gene26429	4.06839	up	hypothetical protein CISIN_1g042753mg [Citrus sinensis]
gene5636	Inf	up	Cysteine-rich receptor-like protein kinase, partial [Medicago truncatula]
gene20925	3.24705	up	conserved hypothetical protein [Ricinus communis]
gene1329	-1.66952	down	PREDICTED: uncharacterized protein LOC103341365, partial [Prunus mume]
gene5388	-1.40731	down	PREDICTED: folylpolyglutamate synthase isoform X1 [Prunus mume]
gene11334	-3.23035	down	Haloacid dehalogenase-like hydrolase superfamily protein [Theobroma cacao]
White_Birch_newGene_20663	#NAME?	down	--
gene1206	-1.61474	down	hypothetical protein CICLE_v10008306mg [Citrus clementina]
White_Birch_newGene_27494	3.82521	up	PREDICTED: TMV resistance protein N-like [Prunus mume]
gene9949	1.17707	up	hypothetical protein JCGZ_11557 [Jatropha curcas]
White_Birch_newGene_2308	-1.60556	down	--
gene19052	3.56031	up	heavy metal transport/detoxification superfamily protein [Medicago truncatula]
gene5035	5.02906	up	PREDICTED: LOW QUALITY PROTEIN: uncharacterized protein LOC103324604 [Prunus mume]
White_Birch_newGene_49761	4.52897	up	--
gene14862	-2.08454	down	PREDICTED: oligopeptide transporter 1-like [Prunus mume]
gene17330	-2.30785	down	hypothetical protein CICLE_v10019427mg [Citrus clementina]
White_Birch_newGene_71368	-2.79722	down	hypothetical protein JCGZ_05426 [Jatropha curcas]
gene6466	-2.18749	down	PREDICTED: uncharacterized protein LOC103341216 [Prunus mume]
gene12812	-1.40635	down	PREDICTED: squalene monooxygenase-like [Cucumis melo]
White_Birch_newGene_40306	5.01298	up	--
gene17765	3.01263	up	PREDICTED: uncharacterized protein LOC103332400 [Prunus mume]
gene4492	2.63246	up	PREDICTED: protein RIK-like [Fragaria vesca subsp. vesca]
gene8816	6.05071	up	Cysteine/Histidine-rich C1 domain family protein, putative [Theobroma cacao]
gene2240	-1.80968	down	hypothetical protein PRUPE_ppa021078mg, partial [Prunus persica]
gene2297	-4.5283	down	PREDICTED: probable LRR receptor-like serine/threonine-protein kinase At3g47570 [Vitis vinifera]
gene23538	-2.45457	down	PREDICTED: protein CHUP1, chloroplastic [Vitis vinifera]
gene3363	#NAME?	down	PREDICTED: uncharacterized protein slp1 isoform X1 [Pyrus x bretschneideri]
gene21895	-3.81592	down	PREDICTED: vestitone reductase isoform X5 [Vitis vinifera]
gene7328	1.49904	up	PREDICTED: wall-associated receptor kinase-like 22 [Prunus mume]
White_Birch_newGene_54083	-2.06028	down	PREDICTED: serine/threonine-protein kinase TIO-like, partial [Brassica rapa]
gene16060	3.87539	up	PREDICTED: probable inorganic phosphate transporter 1-9 [Eucalyptus grandis]
gene6129	1.51009	up	PREDICTED: uncharacterized protein LOC100251901 isoform X1 [Vitis vinifera]
gene27551	4.57916	up	--
gene1769	-3.119	down	PREDICTED: ABC transporter B family member 15-like [Prunus mume]
gene8866	-1.32499	down	BTB/POZ domain-containing protein [Morus notabilis]
gene13304	1.57857	up	PREDICTED: protein NRT1/ PTR FAMILY 5.2-like [Prunus mume]
gene3798	1.05261	up	PREDICTED: protein SENSITIVE TO PROTON RHIZOTOXICITY 1 [Prunus mume]
gene9928	1.9754	up	hypothetical protein CICLE_v10018554mg [Citrus clementina]
gene13936	1.30649	up	hypothetical protein JCGZ_13383 [Jatropha curcas]
gene16453	3.80571	up	PREDICTED: probable receptor-like protein kinase At5g39020 [Vitis vinifera]
gene16327	-1.63942	down	PREDICTED: uncharacterized protein LOC100854331 [Vitis vinifera]
gene11154	-2.94744	down	hypothetical protein CICLE_v10019597mg [Citrus clementina]
gene18716	-8.01534	down	unnamed protein product [Vitis vinifera]
gene16496	3.91881	up	hypothetical protein PRUPE_ppa003269mg [Prunus persica]
gene15358	-1.54482	down	ADP glucose pyrophosphorylase [Actinidia chinensis]
gene10874	1.73787	up	hypothetical protein PRUPE_ppa000746mg [Prunus persica]
gene18159	3.6718	up	hypothetical protein PRUPE_ppa001648mg [Prunus persica]
White_Birch_newGene_6037	4.49552	up	--
gene26002	3.73592	up	hypothetical protein PRUPE_ppa002036mg [Prunus persica]
gene18444	1.65511	up	PREDICTED: molybdenum cofactor sulfurase [Vitis vinifera]
gene251	-1.30687	down	hypothetical protein PRUPE_ppa020868mg [Prunus persica]
gene27768	-1.57607	down	PREDICTED: starch synthase 3, chloroplastic/amyloplastic [Vitis vinifera]
gene2407	2.96233	up	hypothetical protein RCOM_0723140 [Ricinus communis]
gene10744	-3.81972	down	Disease resistance protein [Morus notabilis]
gene20405	2.40935	up	PREDICTED: uncharacterized protein LOC100267275 [Vitis vinifera]
gene1975	-1.64541	down	hypothetical protein POPTR_0010s05630g [Populus trichocarpa]
gene16767	-1.75032	down	hypothetical protein PRUPE_ppa024779mg [Prunus persica]
gene6274	6.53305	up	PREDICTED: uncharacterized protein LOC100254432 [Vitis vinifera]
gene18861	2.56298	up	transferase, transferring glycosyl groups, putative [Ricinus communis]
gene20822	5.76101	up	hypothetical protein PRUPE_ppa022051mg [Prunus persica]
gene12581	2.46285	up	PREDICTED: protein YLS9 [Vitis vinifera]
gene20724	3.84476	up	PREDICTED: probable flavin-containing monooxygenase 1 [Pyrus x bretschneideri]
White_Birch_newGene_81032	1.71784	up	Gibberellin 3-beta-dioxygenase 4 [Morus notabilis]
gene15866	1.35518	up	Uncharacterized protein TCM_027550 [Theobroma cacao]
gene29629	-1.36144	down	Chaperone DnaJ-domain superfamily protein [Theobroma cacao]
gene18838	3.44809	up	hypothetical protein POPTR_0005s16440g [Populus trichocarpa]
gene11674	2.05089	up	Plant cadmium resistance 2, putative [Theobroma cacao]
gene16755	3.93417	up	PREDICTED: U-box domain-containing protein 21-like [Vitis vinifera]
gene25101	4.92689	up	PREDICTED: laccase-14-like [Eucalyptus grandis]
gene19331	3.29489	up	hypothetical protein CISIN_1g042753mg [Citrus sinensis]
gene21510	-2.077	down	hypothetical protein PRUPE_ppa017363mg, partial [Prunus persica]
White_Birch_newGene_65069	#NAME?	down	--
gene29474	-1.27782	down	PREDICTED: uncharacterized protein LOC103325436 [Prunus mume]
gene23060	-2.06535	down	hypothetical protein PRUPE_ppa001743mg [Prunus persica]
gene18855	-1.47306	down	SPA1-related 3 isoform 3 [Theobroma cacao]
gene25125	1.79482	up	PREDICTED: annexin D5 [Vitis vinifera]
White_Birch_newGene_67500	6.53681	up	Tetratricopeptide repeat (TPR)-like superfamily protein [Theobroma cacao]
White_Birch_newGene_38157	2.28622	up	PREDICTED: MATE efflux family protein 6 isoform X2 [Vitis vinifera]
gene5213	-2.24374	down	PREDICTED: ATP-dependent DNA helicase Q-like 4A-like isoform X1 [Citrus sinensis]
White_Birch_newGene_40546	-1.72031	down	hypothetical protein CISIN_1g019699mg [Citrus sinensis]
gene10712	-2.27258	down	hypothetical protein PRUPE_ppa010553mg [Prunus persica]
gene12779	2.01898	up	Long chain acyl-CoA synthetase 7 [Morus notabilis]
gene9735	-2.24133	down	Auxin efflux facilitator isoform 1 [Theobroma cacao]
gene27510	3.79777	up	PREDICTED: glutathione S-transferase-like [Fragaria vesca subsp. vesca]
gene6478	-2.07108	down	ERECTA-like 1 [Theobroma cacao]
gene26237	2.08208	up	PREDICTED: RING-H2 finger protein ATL20-like [Populus euphratica]
gene19162	3.15848	up	PREDICTED: cytochrome P450 CYP736A12-like [Prunus mume]
gene3025	5.00344	up	hypothetical protein CICLE_v10005491mg [Citrus clementina]
gene6361	2.55728	up	PREDICTED: DNA polymerase zeta catalytic subunit isoform X1 [Vitis vinifera]
gene5283	-4.74943	down	PREDICTED: transcription factor bHLH71 [Vitis vinifera]
gene14381	8.48961	up	terpene synthase [Populus trichocarpa]
gene28659	-1.9729	down	hypothetical protein PRUPE_ppa001798mg [Prunus persica]
gene30261	1.72912	up	PREDICTED: 40S ribosomal protein S9-2-like [Cucumis sativus]
gene1343	-1.15344	down	PREDICTED: high-light-induced protein, chloroplastic [Vitis vinifera]
gene11488	4.39293	up	PREDICTED: uncharacterized protein LOC103341941 [Prunus mume]
gene2176	-1.43435	down	conserved hypothetical protein [Ricinus communis]
gene9808	-2.20826	down	PREDICTED: uncharacterized protein LOC104423633 [Eucalyptus grandis]
gene12677	-1.77628	down	PREDICTED: beta-glucosidase 11-like isoform X2 [Pyrus x bretschneideri]
gene24141	4.54291	up	uncharacterized protein LOC100243167 [Vitis vinifera]
gene21012	2.87126	up	AP2/ERF domain-containing transcription factor, putative [Theobroma cacao]
gene15457	3.01082	up	PREDICTED: RING finger and CHY zinc finger domain-containing protein 1 [Prunus mume]
gene13476	4.47143	up	Uncharacterized protein TCM_019918 [Theobroma cacao]
gene23270	-2.47691	down	PREDICTED: probable glutamate carboxypeptidase 2 [Prunus mume]
gene1110	1.63569	up	PREDICTED: E3 ubiquitin-protein ligase RGLG2 [Populus euphratica]
gene15811	-2.11627	down	PREDICTED: long chain acyl-CoA synthetase 2 [Prunus mume]
gene28174	3.3467	up	hypothetical protein VITISV_033706 [Vitis vinifera]
gene9159	1.38896	up	eukaryotic translation initiation factor 4g, putative [Ricinus communis]
gene9696	6.01783	up	Non-specific lipid-transfer protein, putative [Theobroma cacao]
gene7279	3.92223	up	DUF247 domain protein [Medicago truncatula]
White_Birch_newGene_10379	-3.37461	down	PREDICTED: uncharacterized protein LOC104879062 [Vitis vinifera]
gene25610	2.91044	up	PREDICTED: endo-1,3;1,4-beta-D-glucanase-like [Fragaria vesca subsp. vesca]
gene23017	2.67652	up	PREDICTED: cytochrome P450 89A2-like [Nicotiana tomentosiformis]
gene13042	1.79901	up	Glutamine-fructose-6-phosphate transaminase (isomerizing)s,sugar binding,transaminases isoform 1 [Theobroma cacao]
gene11445	-3.02248	down	PREDICTED: UDP-glycosyltransferase 85A5-like [Prunus mume]
White_Birch_newGene_15900	-5.10789	down	PREDICTED: uncharacterized protein LOC104590364 [Nelumbo nucifera]
gene1281	1.39147	up	ARF GTPase activator, putative [Ricinus communis]
gene21808	4.32734	up	hypothetical protein RCOM_0723140 [Ricinus communis]
gene15091	-1.64177	down	PREDICTED: non-specific phospholipase C6 [Prunus mume]
White_Birch_newGene_35742	-3.80072	down	PREDICTED: zinc finger BED domain-containing protein RICESLEEPER 2-like [Phoenix dactylifera]
gene12521	-4.29137	down	PREDICTED: serine/arginine-rich splicing factor 4-like [Populus euphratica]
gene13963	5.31459	up	hypothetical protein CICLE_v10014504mg [Citrus clementina]
gene2852	6.07169	up	hypothetical protein VITISV_011927 [Vitis vinifera]
gene9004	2.72461	up	hypothetical protein PRUPE_ppa002508mg [Prunus persica]
gene12461	-1.85894	down	PREDICTED: protein WVD2-like 1 isoform X1 [Vitis vinifera]
White_Birch_newGene_83786	3.8988	up	PREDICTED: MATE efflux family protein 5-like [Prunus mume]
gene10930	2.49087	up	PREDICTED: wall-associated receptor kinase 2-like [Malus domestica]
White_Birch_newGene_47414	-6.3558	down	PREDICTED: zinc finger BED domain-containing protein RICESLEEPER 1-like isoform X2 [Sesamum indicum]
gene13753	2.67234	up	FAD/NAD(P)-binding oxidoreductase family protein [Theobroma cacao]
gene19777	1.66881	up	PREDICTED: gibberellin 20 oxidase 1-like [Fragaria vesca subsp. vesca]
gene27826	2.33844	up	ATPP2-A2, putative [Ricinus communis]
gene28576	1.73281	up	PREDICTED: cyclic nucleotide-gated ion channel 1-like [Prunus mume]
gene18870	1.25842	up	--
gene3907	2.48784	up	PREDICTED: disease resistance RPP13-like protein 4 [Prunus mume]
gene354	1.88512	up	PREDICTED: transcription factor MYB44-like [Populus euphratica]
gene28356	2.53822	up	hypothetical protein PRUPE_ppa1027202mg [Prunus persica]
gene10326	-1.67408	down	PREDICTED: protochlorophyllide-dependent translocon component 52, chloroplastic-like [Populus euphratica]
gene7127	-1.61666	down	ATP binding isoform 1 [Theobroma cacao]
gene14748	1.60817	up	hypothetical protein JCGZ_15605 [Jatropha curcas]
gene5036	-1.31286	down	PREDICTED: uncharacterized protein LOC103320498 [Prunus mume]
gene12571	4.07277	up	Leucine-rich repeat protein kinase family protein [Theobroma cacao]
gene3615	1.69703	up	PREDICTED: 60S ribosomal protein L35a-3 [Eucalyptus grandis]
gene22108	1.19366	up	PREDICTED: SNF1-related protein kinase regulatory subunit gamma-1 [Prunus mume]
gene7666	3.39933	up	PREDICTED: CEN-like protein 1 [Nelumbo nucifera]
gene21470	3.12487	up	PREDICTED: uncharacterized protein LOC101297404 [Fragaria vesca subsp. vesca]
gene20136	-4.5412	down	hypothetical protein CICLE_v10027962mg [Citrus clementina]
gene24768	4.93257	up	PREDICTED: uncharacterized protein LOC100243949 [Vitis vinifera]
gene4936	3.19142	up	PREDICTED: ultraviolet-B receptor UVR8-like isoform X4 [Pyrus x bretschneideri]
gene23828	-1.71436	down	ring finger protein, putative [Ricinus communis]
White_Birch_newGene_5157	-2.21037	down	hypothetical protein CISIN_1g0141743mg, partial [Citrus sinensis]
White_Birch_newGene_50560	-6.08122	down	Glycerol-3-phosphate acyltransferase 2, putative [Theobroma cacao]
gene23662	1.94774	up	PREDICTED: uncharacterized protein LOC103404356 [Malus domestica]
gene16415	2.67414	up	hypothetical protein JCGZ_25953 [Jatropha curcas]
gene24463	2.848	up	hypothetical protein PRUPE_ppa007699mg [Prunus persica]
gene27180	4.28883	up	PREDICTED: calmodulin-like protein 11 [Sesamum indicum]
gene5909	-2.40606	down	PREDICTED: probable glycosyltransferase At3g07620 [Prunus mume]
gene11547	3.12048	up	PREDICTED: uncharacterized protein LOC104602750 [Nelumbo nucifera]
gene23224	4.40975	up	conserved hypothetical protein [Ricinus communis]
gene28572	-4.52498	down	hypothetical protein CICLE_v10029533mg [Citrus clementina]
gene15581	4.75732	up	PREDICTED: probable L-type lectin-domain containing receptor kinase S.5-like [Fragaria vesca subsp. vesca]
gene29935	4.70613	up	PREDICTED: UDP-glycosyltransferase 85A5-like isoform X1 [Prunus mume]
gene1930	-1.58525	down	PREDICTED: mitochondrial carnitine/acylcarnitine carrier-like protein [Nelumbo nucifera]
gene26662	1.31937	up	PREDICTED: guanine nucleotide-binding protein subunit beta-like protein-like [Fragaria vesca subsp. vesca]
gene4697	1.32116	up	PREDICTED: pto-interacting protein 1 isoform X1 [Sesamum indicum]
gene21557	1.63677	up	PREDICTED: disease resistance protein RPS2-like [Eucalyptus grandis]
gene25659	2.51498	up	hypothetical protein PRUPE_ppa002797mg [Prunus persica]
gene16220	-2.89482	down	PREDICTED: abscisic acid 8&apos;-hydroxylase 3-like [Prunus mume]
gene1157	1.92885	up	PREDICTED: remorin-like [Fragaria vesca subsp. vesca]
gene25539	-2.2245	down	hypothetical protein JCGZ_18713 [Jatropha curcas]
gene12319	-4.93002	down	High mobility group family isoform 1 [Theobroma cacao]
gene19370	1.58961	up	PREDICTED: LOW QUALITY PROTEIN: protein ZINC INDUCED FACILITATOR-LIKE 1-like [Fragaria vesca subsp. vesca]
gene15780	1.15507	up	Heat shock protein STI [Morus notabilis]
gene6627	2.92651	up	PREDICTED: ethylene-responsive transcription factor ERF113 [Nelumbo nucifera]
gene19046	1.69208	up	hypothetical protein CICLE_v10016276mg [Citrus clementina]
gene20806	1.11152	up	hypothetical protein CISIN_1g0045622mg, partial [Citrus sinensis]
gene9186	-1.57465	down	PREDICTED: phosphoglycerate kinase, chloroplastic-like [Malus domestica]
gene23360	-2.49746	down	PREDICTED: zeaxanthin epoxidase, chloroplastic [Prunus mume]
White_Birch_newGene_3730	-8.31707	down	--
gene7290	3.00979	up	P-loop nucleoside triphosphate hydrolase superfamily protein [Medicago truncatula]
gene17178	2.84468	up	PREDICTED: zinc finger protein ZAT10-like [Vitis vinifera]
gene5054	3.89842	up	PREDICTED: probable xyloglucan endotransglucosylase/hydrolase protein 23-like [Glycine max]
White_Birch_newGene_23995	#NAME?	down	hypothetical protein VITISV_010028 [Vitis vinifera]
gene14807	-4.06034	down	PREDICTED: peroxidase 4-like [Citrus sinensis]
gene22557	6.26437	up	PREDICTED: 26S protease regulatory subunit 8 homolog A-like [Citrus sinensis]
gene1709	1.98014	up	PREDICTED: protein translation factor SUI1 homolog [Vitis vinifera]
gene16238	3.90635	up	hypothetical protein PRUPE_ppa1027212mg, partial [Prunus persica]
gene26433	2.59726	up	PREDICTED: probable inactive purple acid phosphatase 29 [Pyrus x bretschneideri]
gene4959	-1.59049	down	RecName: Full=Ferredoxin--nitrite reductase, chloroplastic; Flags: Precursor [Betula pendula]
gene21223	-1.85689	down	PREDICTED: protein CHUP1, chloroplastic [Populus euphratica]
gene9156	-1.64552	down	PREDICTED: uncharacterized protein LOC105108819 isoform X1 [Populus euphratica]
gene14636	1.44181	up	hypothetical protein JCGZ_07323 [Jatropha curcas]
gene22502	1.67744	up	PREDICTED: protein EARLY RESPONSIVE TO DEHYDRATION 15-like isoform X2 [Pyrus x bretschneideri]
gene19726	2.01894	up	PREDICTED: E3 ubiquitin-protein ligase PUB23-like [Vitis vinifera]
gene11435	2.27557	up	GmMYB12 family protein [Populus trichocarpa]
gene29614	3.03134	up	hypothetical protein POPTR_0017s11350g [Populus trichocarpa]
gene8245	-2.36647	down	PREDICTED: uncharacterized protein LOC103320629 [Prunus mume]
White_Birch_newGene_4670	-3.71409	down	LRR and NB-ARC domains-containing disease resistance protein, putative isoform 2 [Theobroma cacao]
gene1806	4.96114	up	PREDICTED: metalloendoproteinase 1-like [Fragaria vesca subsp. vesca]
gene3990	-2.54132	down	conserved hypothetical protein [Ricinus communis]
gene17944	-2.0934	down	Xylem serine proteinase 1 precursor, putative [Ricinus communis]
gene3833	-1.53086	down	PREDICTED: protein PHR1-LIKE 1-like [Malus domestica]
gene12410	4.05705	up	PREDICTED: indole-3-acetic acid-induced protein ARG2-like [Cucumis sativus]
gene6620	#NAME?	down	--
gene17943	-1.95567	down	Basic helix-loop-helix DNA-binding superfamily protein, putative isoform 1 [Theobroma cacao]
gene29515	2.76691	up	PREDICTED: protein NRT1/ PTR FAMILY 4.5-like [Pyrus x bretschneideri]
gene20974	-2.95999	down	hypothetical protein PRUPE_ppa025642mg [Prunus persica]
gene25802	-3.90708	down	PREDICTED: putative disease resistance protein At3g14460 isoform X2 [Pyrus x bretschneideri]
gene21342	3.21152	up	PREDICTED: TMV resistance protein N-like [Prunus mume]
gene9903	2.44152	up	PREDICTED: ras-related protein RABA6b [Vitis vinifera]
gene30510	-4.96524	down	PREDICTED: pentatricopeptide repeat-containing protein At1g63330-like [Prunus mume]
gene171	3.28804	up	PREDICTED: GDSL esterase/lipase 1 [Vitis vinifera]
gene12810	2.10375	up	hypothetical protein JCGZ_24790 [Jatropha curcas]
gene16977	1.16079	up	PREDICTED: NAC domain-containing protein 18-like [Populus euphratica]
White_Birch_newGene_62195	6.78279	up	--
gene25963	-1.69486	down	hypothetical protein PRUPE_ppa005324mg [Prunus persica]
gene29440	-2.08827	down	PREDICTED: probable GTP-binding protein OBGC2 [Prunus mume]
gene13882	2.9071	up	Leucine-rich receptor-like protein kinase family protein, XI-23,RLK7, putative [Theobroma cacao]
gene5911	-1.47802	down	cytochrome P450, putative [Ricinus communis]
gene2464	-1.3759	down	hypothetical protein PRUPE_ppa008991mg [Prunus persica]
gene20753	1.81333	up	60S ribosomal protein L34 [Morus notabilis]
gene22126	6.02692	up	hypothetical protein POPTR_0010s10700g [Populus trichocarpa]
gene1582	-1.20883	down	hypothetical protein CISIN_1g028863mg [Citrus sinensis]
White_Birch_newGene_42376	-4.31958	down	PREDICTED: uncharacterized protein LOC104811641 [Tarenaya hassleriana]
gene6131	3.06478	up	PREDICTED: putative serine/threonine-protein kinase [Pyrus x bretschneideri]
gene26371	1.31702	up	PREDICTED: 60S ribosomal protein L5-like [Sesamum indicum]
gene22021	1.6753	up	PREDICTED: glutathione S-transferase U17-like [Malus domestica]
gene248	-1.61909	down	extracellular calcium sensing receptor [Castanopsis chinensis]
gene14053	2.04941	up	PREDICTED: cysteine-rich receptor-like protein kinase 25 [Pyrus x bretschneideri]
gene27285	-2.12877	down	PREDICTED: pentatricopeptide repeat-containing protein At5g02830, chloroplastic isoform X2 [Vitis vinifera]
gene12002	Inf	up	hypothetical protein PRUPE_ppa016162mg [Prunus persica]
gene27418	1.11269	up	Homeodomain-like superfamily protein [Theobroma cacao]
White_Birch_newGene_29643	4.48367	up	PREDICTED: YTH domain-containing family protein 1-like isoform X3 [Pyrus x bretschneideri]
gene28596	-1.51242	down	unnamed protein product [Vitis vinifera]
gene4062	2.56316	up	hypothetical protein CICLE_v10018674mg [Citrus clementina]
gene20118	-2.75997	down	Major Facilitator Superfamily with SPX (SYG1/Pho81/XPR1) domain-containing protein [Theobroma cacao]
gene17030	5.40266	up	PREDICTED: uncharacterized protein LOC105155682 [Sesamum indicum]
gene16483	-1.33631	down	NDH-dependent cyclic electron flow 5, putative [Theobroma cacao]
gene23529	2.72234	up	PREDICTED: uncharacterized protein LOC105122005 isoform X3 [Populus euphratica]
White_Birch_newGene_4397	4.0277	up	--
gene12762	4.79476	up	PREDICTED: crocetin glucosyltransferase, chloroplastic-like [Vitis vinifera]
gene12230	3.22263	up	PREDICTED: uncharacterized protein LOC103443059 [Malus domestica]
White_Birch_newGene_31964	4.73305	up	PREDICTED: putative methyltransferase DDB_G0268948 [Vitis vinifera]
gene1397	2.57552	up	PREDICTED: cytochrome b561 and DOMON domain-containing protein At5g47530-like [Nelumbo nucifera]
gene11254	5.11976	up	hypothetical protein JCGZ_09745 [Jatropha curcas]
gene1796	-1.47007	down	hypothetical protein POPTR_0014s04210g [Populus trichocarpa]
gene18900	3.21232	up	--
gene24783	2.13692	up	Uncharacterized protein isoform 1 [Theobroma cacao]
gene13578	5.0195	up	hypothetical protein CISIN_1g012194mg [Citrus sinensis]
gene30139	5.87004	up	PREDICTED: TMV resistance protein N-like [Prunus mume]
gene2796	4.50426	up	Patatin group A-3 [Morus notabilis]
gene17191	2.66114	up	disease resistance-responsive family protein [Populus trichocarpa]
White_Birch_newGene_24827	-2.58527	down	--
gene4021	1.90224	up	HSP20-like chaperones superfamily protein [Theobroma cacao]
White_Birch_newGene_41307	3.17242	up	PREDICTED: uncharacterized protein LOC103453534, partial [Malus domestica]
gene20055	3.05008	up	formate dehydrogenase [Quercus robur]
gene386	3.90919	up	PREDICTED: uncharacterized protein LOC103438015 [Malus domestica]
gene24834	-1.84103	down	endo-glucanase 2 family protein [Populus trichocarpa]
gene28215	3.00907	up	Phosphatase 2C family protein, putative [Theobroma cacao]
gene24368	3.75212	up	Chloroplastic NIFS-like cysteine desulfurase isoform 1 [Theobroma cacao]
gene3929	-1.31938	down	Tubulin beta-6 chain [Gossypium arboreum]
gene18282	-2.91707	down	beta-amylase [Castanea crenata]
gene24228	1.63099	up	Enod93 protein [Medicago truncatula]
gene4630	2.30483	up	hypothetical protein JCGZ_04781 [Jatropha curcas]
gene15590	3.44116	up	--
gene6798	-2.17298	down	hypothetical protein PRUPE_ppa015639mg [Prunus persica]
gene16032	5.06706	up	Plant basic secretory protein (BSP) family protein [Theobroma cacao]
gene26757	1.40214	up	PREDICTED: stress enhanced protein 2, chloroplastic-like [Glycine max]
gene9796	5.38442	up	PREDICTED: uncharacterized protein LOC100260982 [Vitis vinifera]
gene1511	2.63405	up	PREDICTED: UPF0553 protein-like [Cucumis melo]
gene14111	Inf	up	hypothetical protein JCGZ_19966 [Jatropha curcas]
gene5089	1.37008	up	PREDICTED: uridine nucleosidase 1 [Populus euphratica]
gene13179	1.1412	up	PREDICTED: flavoprotein WrbA-like [Fragaria vesca subsp. vesca]
gene5153	1.12222	up	glutathione peroxidase family protein [Populus trichocarpa]
gene25230	3.34313	up	PREDICTED: transcription factor MYB44-like [Malus domestica]
gene4233	-1.37996	down	PREDICTED: 2-alkenal reductase (NADP(+)-dependent)-like [Prunus mume]
gene12445	-1.61845	down	cytochrome P450 CYP94A1 family protein [Populus trichocarpa]
gene22555	1.20312	up	PREDICTED: proline-rich extensin-like protein EPR1-like [Cicer arietinum]
gene14783	-2.35449	down	Glycerol-3-phosphate acyltransferase 6 -like protein [Gossypium arboreum]
gene29008	-1.39466	down	hypothetical protein PRUPE_ppa001330mg [Prunus persica]
gene17170	2.67261	up	PREDICTED: ammonium transporter 3 member 1-like [Vitis vinifera]
gene14782	#NAME?	down	PREDICTED: laccase-15-like [Fragaria vesca subsp. vesca]
gene20684	3.08796	up	PREDICTED: cucumisin-like [Prunus mume]
gene26635	-1.74902	down	hypothetical protein CICLE_v10030860mg [Citrus clementina]
gene8742	-1.67408	down	PREDICTED: uncharacterized protein At5g41620 isoform X1 [Vitis vinifera]
gene8979	-1.36241	down	sugar transporter [Camellia sinensis]
gene23824	3.46529	up	EXS (ERD1/XPR1/SYG1) family protein [Theobroma cacao]
gene29765	4.98661	up	--
White_Birch_newGene_2875	#NAME?	down	--
gene26231	4.48479	up	PREDICTED: homeobox-leucine zipper protein ATHB-7 [Populus euphratica]
gene1783	2.38368	up	hypothetical protein PRUPE_ppa009951mg [Prunus persica]
gene28143	5.43263	up	PREDICTED: probable LRR receptor-like serine/threonine-protein kinase At1g51860 isoform X2 [Prunus mume]
gene20892	3.16424	up	PREDICTED: dynein light chain, cytoplasmic-like [Malus domestica]
gene14890	2.15445	up	JAZ8 [Hevea brasiliensis]
gene2641	2.01686	up	WRKY transcription factor 70 family protein [Populus trichocarpa]
gene1295	#NAME?	down	PREDICTED: uncharacterized protein LOC103697248, partial [Phoenix dactylifera]
gene24503	4.97467	up	PREDICTED: uncharacterized protein LOC103336308 [Prunus mume]
gene25208	1.27435	up	hypothetical protein JCGZ_11258 [Jatropha curcas]
gene6126	-1.32949	down	Uncharacterized protein isoform 1 [Theobroma cacao]
White_Birch_newGene_34473	7.84686	up	hypothetical protein VITISV_026680 [Vitis vinifera]
gene8995	-2.52094	down	hypothetical protein PRUPE_ppa005606mg [Prunus persica]
gene7225	-4.45859	down	PREDICTED: uncharacterized protein LOC103938571 [Pyrus x bretschneideri]
gene22737	1.72807	up	PREDICTED: U-box domain-containing protein 8-like [Vitis vinifera]
gene22896	2.87721	up	hypothetical protein JCGZ_11850 [Jatropha curcas]
gene19864	-2.96314	down	Chlororespiratory reduction 6 [Theobroma cacao]
gene16920	2.02176	up	PREDICTED: uncharacterized protein LOC101508491 [Cicer arietinum]
gene9915	-5.00521	down	--
gene5244	-1.82606	down	CVP2 like 1 isoform 1 [Theobroma cacao]
gene28054	-1.33711	down	Rho GTPase activating protein with PAK-box/P21-Rho-binding domain [Theobroma cacao]
White_Birch_newGene_82767	3.30534	up	--
White_Birch_newGene_62894	2.57297	up	--
gene8372	4.01419	up	PREDICTED: amino-acid permease BAT1 homolog [Prunus mume]
gene3033	3.67365	up	hypothetical protein JCGZ_21644 [Jatropha curcas]
White_Birch_newGene_1891	5.65386	up	--
gene15681	-1.73277	down	HCO3- transporter family [Theobroma cacao]
gene27003	2.95135	up	PREDICTED: serine/threonine-protein kinase SAPK2-like isoform X2 [Glycine max]
gene11748	1.63958	up	transporter, putative [Ricinus communis]
gene26950	-3.18634	down	PREDICTED: protein RADIALIS-like 4 [Eucalyptus grandis]
gene15931	4.00785	up	hypothetical protein POPTR_0003s07800g [Populus trichocarpa]
gene19413	-1.59729	down	hypothetical protein CISIN_1g040826mg [Citrus sinensis]
gene11869	-2.4805	down	PREDICTED: GDSL esterase/lipase EXL3-like [Prunus mume]
gene24309	5.27937	up	terpene synthase [Populus trichocarpa]
gene19034	3.8716	up	PREDICTED: uncharacterized protein LOC101215691 [Cucumis sativus]
gene13616	2.79022	up	hypothetical protein CICLE_v10030988mg [Citrus clementina]
gene998	4.14506	up	hypothetical protein POPTR_0013s08120g [Populus trichocarpa]
White_Birch_newGene_21000	-1.76291	down	PREDICTED: uncharacterized protein LOC100250829 [Vitis vinifera]
gene21839	4.58282	up	DNA binding protein, putative [Ricinus communis]
gene14819	-3.53287	down	PREDICTED: ferric reduction oxidase 7, chloroplastic-like [Prunus mume]
gene13118	-1.30007	down	PREDICTED: uncharacterized protein LOC103452334 [Malus domestica]
gene7404	2.8208	up	hypothetical protein F383_06292 [Gossypium arboreum]
[truncated: 78 more rows]

## Sheet: Roots
		Table S3 The differentially expressed genes (DEGs) in the Roots of birch in response to salt stress.
#ID	log2FC	regulated	NR_annotation
gene8383	2.50646	up	PREDICTED: microtubule-associated protein futsch-like [Prunus mume]
gene27215	2.76765	up	PREDICTED: isoflavone 2&apos;-hydroxylase-like [Fragaria vesca subsp. vesca]
gene30492	-2.02147	down	KNOX transcription factor 3 [Betula luminifera]
gene16882	Inf	up	DHN2 [Corylus mandshurica]
gene19558	2.53163	up	hypothetical protein POPTR_0010s24190g [Populus trichocarpa]
gene6050	3.52686	up	PREDICTED: gibberellin 2-beta-dioxygenase 2-like [Populus euphratica]
gene18979	4.53139	up	PREDICTED: homeobox-leucine zipper protein ATHB-40-like [Glycine max]
gene5589	4.90005	up	hypothetical protein PRUPE_ppa011496mg [Prunus persica]
gene19587	3.52741	up	sinapyl alcohol dehydrogenase-like protein [Populus tremula x Populus tremuloides]
gene23494	-5.8041	down	hypothetical protein PRUPE_ppa003296mg [Prunus persica]
gene6231	2.44475	up	PREDICTED: probable solanesyl-diphosphate synthase 3, chloroplastic [Eucalyptus grandis]
gene17241	-5.69624	down	Uncharacterized protein TCM_016107 [Theobroma cacao]
gene28074	2.7329	up	PREDICTED: 8-hydroxygeraniol dehydrogenase-like isoform X1 [Prunus mume]
gene6120	4.04417	up	hypothetical protein PRUPE_ppa018602mg, partial [Prunus persica]
gene27273	4.03151	up	PREDICTED: 7-deoxyloganetin glucosyltransferase [Populus euphratica]
gene5842	-3.03389	down	Pathogenesis-related thaumatin superfamily protein isoform 5 [Theobroma cacao]
gene965	4.37799	up	unknown [Glycine max]
gene6975	2.5024	up	Cytochrome P450 family protein [Theobroma cacao]
gene3873	-2.29717	down	hypothetical protein 30 [Hevea brasiliensis]
gene19922	1.99802	up	PREDICTED: pentatricopeptide repeat-containing protein At2g33760 [Vitis vinifera]
gene23504	2.8544	up	PREDICTED: GDSL esterase/lipase At1g29660-like [Fragaria vesca subsp. vesca]
gene13009	-2.32818	down	hypothetical protein POPTR_0003s21900g [Populus trichocarpa]
gene30506	-2.72786	down	PREDICTED: BEL1-like homeodomain protein 9 [Vitis vinifera]
gene7099	3.4041	up	PREDICTED: RING-H2 finger protein ATL13-like [Vitis vinifera]
gene29178	1.93367	up	PREDICTED: katanin p60 ATPase-containing subunit A1-like [Malus domestica]
gene5875	4.0779	up	PREDICTED: translocator protein homolog [Vitis vinifera]
gene10718	-2.13168	down	hypothetical protein PRUPE_ppa022610mg [Prunus persica]
gene26765	4.05256	up	PREDICTED: monothiol glutaredoxin-S2 [Malus domestica]
gene19049	1.75358	up	hypothetical protein PRUPE_ppa008094mg [Prunus persica]
gene23557	4.05833	up	PREDICTED: serine/threonine-protein kinase CTR1 [Prunus mume]
White_Birch_newGene_26472	-4.53625	down	hypothetical protein PHAVU_011G082100g [Phaseolus vulgaris]
gene4416	6.90427	up	PREDICTED: tropinone reductase homolog At1g07440-like [Prunus mume]
White_Birch_newGene_57126	Inf	up	hypothetical protein CICLE_v10007948mg [Citrus clementina]
gene6796	2.96976	up	NAC domain protein, IPR003441 [Theobroma cacao]
White_Birch_newGene_61908	4.05954	up	--
gene21479	1.81795	up	hypothetical protein PRUPE_ppa001753mg [Prunus persica]
gene11789	2.04084	up	Kinase protein with adenine nucleotide alpha hydrolases-like domain, putative isoform 1 [Theobroma cacao]
gene5322	5.07238	up	hypothetical protein PRUPE_ppa020939mg [Prunus persica]
gene16766	5.64247	up	Myb domain protein 79 isoform 1 [Theobroma cacao]
gene7942	-3.42554	down	basic helix-loop-helix family protein [Populus trichocarpa]
gene14553	2.31789	up	hypothetical protein CICLE_v10020545mg [Citrus clementina]
gene7828	-1.90404	down	PREDICTED: uncharacterized protein At3g49720-like [Vitis vinifera]
White_Birch_newGene_19155	-3.95169	down	--
gene12419	6.88573	up	PREDICTED: tropinone reductase homolog At1g07440-like [Prunus mume]
White_Birch_newGene_55967	4.10593	up	--
gene15526	4.43144	up	hypothetical protein POPTR_0006s21920g [Populus trichocarpa]
gene25379	2.48391	up	hypothetical protein PRUPE_ppa007741mg [Prunus persica]
gene19184	-3.36306	down	hypothetical protein CISIN_1g0458091mg, partial [Citrus sinensis]
gene9818	3.44627	up	hypothetical protein PRUPE_ppa023212mg [Prunus persica]
gene14685	4.5756	up	PREDICTED: chlorophyll a-b binding protein 151, chloroplastic-like [Pyrus x bretschneideri]
gene25687	5.25035	up	DHN2 [Corylus mandshurica]
gene7349	-2.45803	down	PREDICTED: uncharacterized protein LOC105136013 isoform X1 [Populus euphratica]
gene19707	3.94383	up	hypothetical protein PRUPE_ppa017634mg [Prunus persica]
gene1554	-2.56318	down	PREDICTED: uncharacterized protein LOC104592159 [Nelumbo nucifera]
gene3041	Inf	up	Wall-associated kinase 2, putative [Theobroma cacao]
White_Birch_newGene_73761	3.56392	up	--
gene27008	-2.59573	down	Uncharacterized protein TCM_011176 [Theobroma cacao]
gene12758	4.38099	up	PREDICTED: uncharacterized protein LOC104597417 isoform X1 [Nelumbo nucifera]
gene6940	2.60291	up	PREDICTED: LOB domain-containing protein 41 [Vitis vinifera]
gene18338	3.15532	up	hypothetical protein PRUPE_ppa019614mg [Prunus persica]
gene789	#NAME?	down	PREDICTED: putative pentatricopeptide repeat-containing protein At1g69350, mitochondrial [Prunus mume]
gene6524	2.22193	up	cytochrome P450, putative [Ricinus communis]
gene24296	2.056	up	PREDICTED: germin-like protein subfamily 1 member 11 [Prunus mume]
gene18657	-1.9323	down	conserved hypothetical protein [Ricinus communis]
gene14185	2.8473	up	hypothetical protein PRUPE_ppa019614mg [Prunus persica]
White_Birch_newGene_49448	4.08284	up	--
gene6670	-4.8922	down	PREDICTED: zinc finger and BTB domain-containing protein 47 [Prunus mume]
gene7372	-3.3725	down	PREDICTED: beta-glucosidase 44-like [Prunus mume]
White_Birch_newGene_6999	-3.95006	down	PREDICTED: laccase-17-like [Malus domestica]
gene24122	2.84905	up	PREDICTED: UDP-glycosyltransferase 87A1-like [Vitis vinifera]
gene28044	4.59794	up	Oxidative stress 3, putative isoform 2 [Theobroma cacao]
gene29127	-6.29317	down	adenylate isopentenyltransferase [Malus domestica]
White_Birch_newGene_75465	5.24919	up	PREDICTED: uncharacterized protein LOC103428406 [Malus domestica]
gene7678	-2.26358	down	PREDICTED: receptor-like protein kinase HSL1 [Prunus mume]
gene22344	2.26645	up	PREDICTED: GDSL esterase/lipase At1g28580 [Vitis vinifera]
gene5276	6.72801	up	metallothionein-like protein [Rubus idaeus]
gene11486	2.71705	up	PREDICTED: pleiotropic drug resistance protein 1-like, partial [Nicotiana sylvestris]
gene5544	6.12493	up	putative lacasse/diphenol oxidase [Castanea mollissima]
gene21332	3.03898	up	AP2-like ethylene-responsive transcription factor AIL6 [Morus notabilis]
gene23322	2.37013	up	PREDICTED: E3 ubiquitin-protein ligase ATL42-like [Glycine max]
gene28683	-2.72729	down	PREDICTED: vicianin hydrolase-like [Populus euphratica]
gene1734	-3.15704	down	PREDICTED: acid phosphatase 1-like isoform X2 [Prunus mume]
gene20676	-1.93583	down	hypothetical protein PRUPE_ppa002536mg [Prunus persica]
gene15361	4.33222	up	CAP160 protein, putative [Theobroma cacao]
gene16482	3.46757	up	F-box protein [Morus notabilis]
gene21724	2.33277	up	hypothetical protein PRUPE_ppa003825mg [Prunus persica]
White_Birch_newGene_68819	3.54854	up	--
gene12528	5.69004	up	Seven transmembrane MLO family protein, putative isoform 1 [Theobroma cacao]
gene15820	4.16458	up	PREDICTED: wall-associated receptor kinase-like 20-like [Citrus sinensis]
White_Birch_newGene_39156	#NAME?	down	conserved hypothetical protein [Ricinus communis]
gene17632	2.99087	up	RAP2-like protein [Juglans nigra]
gene11891	2.9388	up	leucine-rich repeat-containing protein, putative [Ricinus communis]
gene2352	-2.24723	down	hypothetical protein F383_30989 [Gossypium arboreum]
gene1496	-2.71052	down	PREDICTED: fasciclin-like arabinogalactan protein 11 [Vitis vinifera]
gene16959	-3.03808	down	CBF/DREB1 transcription factor 2 [Betula pendula]
gene5158	-3.55311	down	hypothetical protein CICLE_v10018248mg [Citrus clementina]
gene18030	2.80783	up	--
gene5360	7.98754	up	hypothetical protein POPTR_0004s05010g [Populus trichocarpa]
gene18873	-3.64145	down	PREDICTED: uncharacterized protein LOC103928644 isoform X2 [Pyrus x bretschneideri]
gene14642	-2.04338	down	FLAGELLIN-SENSITIVE 2 family protein [Populus trichocarpa]
White_Birch_newGene_62226	2.76554	up	--
gene12979	2.95182	up	DOF domain class transcription factor [Corylus heterophylla]
gene23789	-4.21096	down	hypothetical protein CICLE_v10011358mg [Citrus clementina]
gene6941	3.46251	up	PREDICTED: purple acid phosphatase 2-like isoform X1 [Citrus sinensis]
gene17832	6.07202	up	hypothetical protein JCGZ_14581 [Jatropha curcas]
White_Birch_newGene_25108	3.6606	up	hypothetical protein VITISV_027817 [Vitis vinifera]
gene29122	-3.25573	down	PREDICTED: G-type lectin S-receptor-like serine/threonine-protein kinase At2g19130 [Populus euphratica]
gene11062	3.51413	up	hypothetical protein VITISV_011279 [Vitis vinifera]
gene1821	2.88989	up	PREDICTED: uncharacterized protein LOC105137724 [Populus euphratica]
gene22450	2.75814	up	Protein LURP-one-related 4 [Morus notabilis]
gene25284	3.32535	up	PREDICTED: dynein light chain LC6, flagellar outer arm-like [Malus domestica]
gene11825	3.16604	up	PREDICTED: uncharacterized protein LOC103429785 [Malus domestica]
White_Birch_newGene_47382	4.23528	up	--
gene4713	-8.58863	down	hypothetical protein POPTR_0005s23410g [Populus trichocarpa]
gene11801	-2.83482	down	hypothetical protein CISIN_1g010195mg [Citrus sinensis]
gene4995	3.95465	up	hypothetical protein L484_007134 [Morus notabilis]
gene24101	3.21306	up	Cytochrome P450 isoform 1 [Theobroma cacao]
gene30452	3.4859	up	Stem-specific protein TSJT1, putative [Ricinus communis]
gene5012	5.08248	up	protein phosphatase 2c, putative [Ricinus communis]
gene17605	6.36162	up	alpha amylase/subtilisin inhibitor, partial [Fagus sylvatica]
White_Birch_newGene_4663	5.3219	up	--
gene14347	3.8054	up	hypothetical protein PRUPE_ppa004169mg [Prunus persica]
gene26655	3.10581	up	PREDICTED: uncharacterized protein LOC100855381 [Vitis vinifera]
gene20616	-2.69771	down	unnamed protein product [Vitis vinifera]
gene19426	2.72144	up	hypothetical protein POPTR_0003s11470g [Populus trichocarpa]
White_Birch_newGene_75055	4.4752	up	--
gene4115	-3.80356	down	PREDICTED: probable inactive leucine-rich repeat receptor-like protein kinase At1g66830 [Prunus mume]
gene6521	3.461	up	PREDICTED: UDP-glucose 4-epimerase GEPI48 [Eucalyptus grandis]
gene17155	-1.93671	down	PREDICTED: probable receptor-like protein kinase At5g15080-like [Citrus sinensis]
White_Birch_newGene_36484	2.44996	up	Endoplasmic reticulum oxidoreductins 1 isoform 1 [Theobroma cacao]
gene5647	3.56756	up	Cytochrome P450 82A3 [Morus notabilis]
gene30021	2.02412	up	Adagio protein 3 [Glycine soja]
gene11096	2.57049	up	PREDICTED: UDP-glycosyltransferase 76E2-like [Prunus mume]
gene25628	-2.24274	down	hypothetical protein PRUPE_ppa000821mg [Prunus persica]
gene1433	-3.69292	down	hypothetical protein PHAVU_002G332000g [Phaseolus vulgaris]
White_Birch_newGene_24099	-2.50151	down	RNA polymerase beta subunit (chloroplast) [Eucalyptus melliodora]
gene22378	2.10937	up	EARLY-PHYTOCHROME-RESPONSIVE1 family protein [Populus trichocarpa]
White_Birch_newGene_71657	3.34609	up	PREDICTED: LOW QUALITY PROTEIN: putative pentatricopeptide repeat-containing protein At3g23330 [Vitis vinifera]
gene26300	4.42869	up	--
gene8519	-2.50519	down	hypothetical protein POPTR_0016s11950g [Populus trichocarpa]
gene7792	2.21677	up	Uncharacterized protein TCM_029922 [Theobroma cacao]
gene2522	-2.20136	down	PREDICTED: uncharacterized protein LOC103342665 [Prunus mume]
gene24830	1.87564	up	cinnamyl alcohol dehydrogenase 2 [Populus tomentosa]
gene16695	3.71717	up	PREDICTED: citrate-binding protein-like [Pyrus x bretschneideri]
White_Birch_newGene_64822	6.0367	up	--
gene9682	2.14008	up	Anthranilate N-benzoyltransferase protein, putative [Theobroma cacao]
gene27564	4.49918	up	PREDICTED: 2-alkenal reductase (NADP(+)-dependent) [Vitis vinifera]
gene21903	-2.67059	down	hypothetical protein JCGZ_05504 [Jatropha curcas]
gene28647	2.46818	up	Hyoscyamine 6-dioxygenase [Morus notabilis]
gene11854	3.64755	up	PREDICTED: GATA transcription factor 9-like [Nelumbo nucifera]
gene14395	4.00139	up	chloroplast protein 12 [Fagus crenata]
gene5014	4.45006	up	integral membrane family protein [Populus trichocarpa]
gene14067	8.1553	up	hypothetical protein PRUPE_ppa006887mg [Prunus persica]
gene4827	5.95544	up	PREDICTED: 18 kDa seed maturation protein-like [Fragaria vesca subsp. vesca]
White_Birch_newGene_37313	6.00396	up	PREDICTED: putative disease resistance protein RGA4 [Prunus mume]
gene15418	2.30358	up	Expansin-related protein 1 precursor [Populus trichocarpa]
gene18522	1.93849	up	hypothetical protein PRUPE_ppa011832mg [Prunus persica]
gene7997	-3.38045	down	PREDICTED: transmembrane protein 45B-like [Glycine max]
gene9105	#NAME?	down	PREDICTED: uncharacterized protein LOC105141243 [Populus euphratica]
gene4947	2.21754	up	hypothetical protein PHAVU_003G139800g [Phaseolus vulgaris]
gene4271	-5.37627	down	hypothetical protein L484_026715 [Morus notabilis]
gene24525	3.1066	up	hypothetical protein POPTR_0014s13080g [Populus trichocarpa]
gene18926	-3.07698	down	S-adenosyl-L-methionine-dependent methyltransferases superfamily protein, putative isoform 2 [Theobroma cacao]
gene5203	4.19803	up	PREDICTED: receptor-like cytosolic serine/threonine-protein kinase RBK1-like [Fragaria vesca subsp. vesca]
gene15453	-3.92611	down	--
gene24133	6.92075	up	PREDICTED: cell division control protein 48 homolog E [Tarenaya hassleriana]
gene3809	3.41592	up	PREDICTED: UDP-glycosyltransferase 74E2-like [Citrus sinensis]
gene11707	3.02316	up	PREDICTED: uncharacterized protein LOC104596014 [Nelumbo nucifera]
gene1184	-2.25725	down	PREDICTED: 21 kDa protein [Cucumis melo]
gene9211	-2.55511	down	hypothetical protein PRUPE_ppa001671mg [Prunus persica]
White_Birch_newGene_48609	5.61243	up	--
gene27882	-2.04086	down	hypothetical protein CICLE_v10009639mg [Citrus clementina]
gene17627	3.58488	up	hypothetical protein POPTR_0004s04420g [Populus trichocarpa]
gene13572	-2.19474	down	Beta-galactosidase 3 isoform 1 [Theobroma cacao]
gene24167	2.76377	up	PREDICTED: ethylene-responsive transcription factor ERF114, partial [Vitis vinifera]
gene11296	-3.31626	down	EXORDIUM like 3 [Theobroma cacao]
gene17890	-3.86512	down	Tubulin beta-2 chain [Triticum urartu]
gene29993	-2.31618	down	Oleoyl-acyl carrier protein thioesterase [Morus notabilis]
White_Birch_newGene_86178	#NAME?	down	Tetratricopeptide repeat-like superfamily protein, putative isoform 1 [Theobroma cacao]
gene25207	-4.06852	down	PREDICTED: uncharacterized protein LOC104597634 [Nelumbo nucifera]
gene9566	2.28903	up	PREDICTED: potassium channel KAT3 isoform X1 [Vitis vinifera]
gene9197	4.5179	up	1-aminocyclopropane-1-carboxylate oxidase family protein [Populus trichocarpa]
gene23260	-2.8173	down	hypothetical protein POPTR_0002s12930g [Populus trichocarpa]
gene12713	3.3261	up	hypothetical protein VITISV_004131 [Vitis vinifera]
gene24002	-2.65893	down	PREDICTED: pentatricopeptide repeat-containing protein At1g59720, mitochondrial [Vitis vinifera]
gene29268	2.37129	up	hypothetical protein PRUPE_ppa005662mg [Prunus persica]
gene30130	4.24692	up	PREDICTED: dirigent protein 25-like [Nelumbo nucifera]
White_Birch_newGene_16790	#NAME?	down	--
gene13019	3.38159	up	hypothetical protein PHAVU_008G089000g [Phaseolus vulgaris]
gene27314	4.01429	up	PREDICTED: dirigent protein 25 [Nelumbo nucifera]
gene16052	2.8602	up	PREDICTED: pentatricopeptide repeat-containing protein At5g61800 [Prunus mume]
gene6037	-3.50341	down	hypothetical protein CICLE_v10024390mg [Citrus clementina]
gene25331	-1.98867	down	hypothetical protein JCGZ_26271 [Jatropha curcas]
gene27244	3.35812	up	cinnamoyl-CoA reductase 1 [Betula platyphylla]
gene19022	2.27237	up	PREDICTED: probable WRKY transcription factor 72 [Vitis vinifera]
gene18376	-3.26398	down	Uncharacterized protein TCM_004789 [Theobroma cacao]
gene16386	-5.12176	down	PREDICTED: mannan endo-1,4-beta-mannosidase 5 [Vitis vinifera]
gene13516	4.95498	up	unnamed protein product [Vitis vinifera]
gene5630	2.18705	up	PREDICTED: protein EXORDIUM [Vitis vinifera]
White_Birch_newGene_85643	-2.87073	down	Leucine-rich repeat protein kinase family protein [Theobroma cacao]
gene18483	-15.3765	down	SCL domain class transcription factor [Theobroma cacao]
gene13623	3.39842	up	PREDICTED: threonine dehydratase biosynthetic, chloroplastic [Prunus mume]
gene14216	-4.77728	down	Pyridoxal-5&apos;-phosphate-dependent enzyme family protein [Theobroma cacao]
gene11591	3.39942	up	hypothetical protein L484_016312 [Morus notabilis]
gene14558	3.99235	up	hypothetical protein PRUPE_ppa007775mg [Prunus persica]
gene29472	2.26853	up	PREDICTED: methylcrotonoyl-CoA carboxylase beta chain, mitochondrial [Cucumis melo]
gene9774	-2.68515	down	PREDICTED: receptor-like protein kinase HAIKU2 [Prunus mume]
gene17478	2.86013	up	Fructose-bisphosphate aldolase 1 [Theobroma cacao]
gene9089	2.40366	up	hypothetical protein PRUPE_ppa027079mg [Prunus persica]
White_Birch_newGene_11107	3.39638	up	gag/pol polyprotein - maize retrotransposon Hopscotch
gene29599	2.92791	up	PREDICTED: 7-deoxyloganetin glucosyltransferase [Populus euphratica]
gene21420	5.47787	up	Lipoxygenase 2.3, chloroplastic [Triticum urartu]
gene8771	2.30883	up	RmlC-like cupins superfamily protein [Theobroma cacao]
gene9170	-1.99855	down	Two-component response regulator [Morus notabilis]
gene7766	-2.58144	down	cellulose synthase A4 [Betula platyphylla]
White_Birch_newGene_3097	4.79563	up	--
White_Birch_newGene_16591	5.14683	up	--
White_Birch_newGene_34637	3.43025	up	--
gene8396	-2.51857	down	PREDICTED: uncharacterized GPI-anchored protein At4g28100 [Cucumis melo]
gene17042	-2.50333	down	hypothetical protein JCGZ_12392 [Jatropha curcas]
gene26843	3.26297	up	hypothetical protein POPTR_0005s16490g [Populus trichocarpa]
gene25996	-2.96239	down	PREDICTED: protein LIGHT-DEPENDENT SHORT HYPOCOTYLS 10-like [Populus euphratica]
gene6987	#NAME?	down	hypothetical protein CISIN_1g001897mg [Citrus sinensis]
White_Birch_newGene_36015	3.50313	up	PREDICTED: probable leucine-rich repeat receptor-like serine/threonine-protein kinase At3g14840 [Prunus mume]
gene26528	3.16884	up	Myb domain protein 36 [Theobroma cacao]
gene6347	2.13258	up	hypothetical protein PRUPE_ppa006994mg [Prunus persica]
gene20945	3.4935	up	PREDICTED: endoglucanase 5-like [Fragaria vesca subsp. vesca]
gene10664	3.41921	up	Shaggy-related kinase 11, 11 isoform 1 [Theobroma cacao]
gene13320	-2.78782	down	PREDICTED: auxin-responsive protein IAA27 [Vitis vinifera]
gene12291	-2.76263	down	Leucine-rich receptor-like protein kinase family protein [Theobroma cacao]
gene24274	8.68015	up	terpene synthase [Populus trichocarpa]
gene13366	2.83782	up	PREDICTED: phosphoenolpyruvate carboxykinase [ATP]-like [Citrus sinensis]
gene2969	6.89228	up	PREDICTED: pistil-specific extensin-like protein [Vitis vinifera]
gene22800	1.95346	up	Alpha-aminoadipic semialdehyde synthase [Glycine soja]
gene15189	-3.94862	down	transmembrane protein, putative [Medicago truncatula]
gene17712	-2.70059	down	PREDICTED: uncharacterized protein LOC105115446 [Populus euphratica]
gene5890	-2.91793	down	O-Glycosyl hydrolases family 17 protein [Theobroma cacao]
gene7590	7.48305	up	PREDICTED: cytochrome P450 93A1-like [Fragaria vesca subsp. vesca]
White_Birch_newGene_77982	3.63789	up	hypothetical protein VITISV_019893 [Vitis vinifera]
gene20302	-4.39897	down	PREDICTED: GDSL esterase/lipase At5g45670-like [Prunus mume]
gene18026	-2.77015	down	Calcium-binding EF-hand family protein, putative [Theobroma cacao]
gene14954	-2.03928	down	PREDICTED: uncharacterized protein LOC103329960 isoform X1 [Prunus mume]
gene21914	-3.40057	down	PREDICTED: LOB domain-containing protein 4 [Vitis vinifera]
gene1396	2.1555	up	Beta-galactosidase 3 isoform 1 [Theobroma cacao]
gene6687	5.00451	up	PREDICTED: transcription factor RAX2-like [Citrus sinensis]
gene28798	3.33463	up	PREDICTED: serine/threonine-protein kinase MHK [Prunus mume]
gene20927	2.97439	up	--
gene29442	3.24486	up	HMG box protein with ARID/BRIGHT DNA-binding domain isoform 2 [Theobroma cacao]
gene2612	-2.54134	down	COBRA-like extracellular glycosyl-phosphatidyl inositol-anchored protein family [Theobroma cacao]
gene14502	2.33476	up	Myb domain protein 5, putative [Theobroma cacao]
gene20825	2.83411	up	PREDICTED: probable WRKY transcription factor 72 isoform X1 [Vitis vinifera]
gene20596	-1.92935	down	putative xyloglucan endotransglucosylase/hydrolase 23 -like protein [Gossypium arboreum]
gene9366	-3.56559	down	hypothetical protein EUTSA_v10013435mg [Eutrema salsugineum]
gene24940	-3.63999	down	hypothetical protein PRUPE_ppa016768mg, partial [Prunus persica]
gene16760	3.54423	up	PREDICTED: dirigent protein 19-like [Nelumbo nucifera]
gene27189	6.29064	up	Cation/H(+) antiporter 15 [Morus notabilis]
gene19086	3.42831	up	PREDICTED: indole-3-acetic acid-induced protein ARG7-like [Vitis vinifera]
gene21759	-2.5688	down	PREDICTED: protein trichome birefringence-like 36 [Prunus mume]
gene1812	-4.01582	down	O-methyltransferase OMT1 [Vitis vinifera]
White_Birch_newGene_89010	3.79109	up	--
gene13833	-3.02345	down	O-methyltransferase OMT1 [Vitis vinifera]
gene15928	3.96125	up	hypothetical protein L484_010130 [Morus notabilis]
gene22362	7.35126	up	PREDICTED: glutamate receptor 2.8-like [Pyrus x bretschneideri]
gene4725	2.52296	up	PREDICTED: NAC domain-containing protein 100-like [Vitis vinifera]
gene15550	-2.09523	down	hypothetical protein JCGZ_12270 [Jatropha curcas]
gene30115	6.02493	up	hypothetical protein PRUPE_ppb008326mg [Prunus persica]
gene7755	5.68797	up	PREDICTED: F-box protein At2g26160-like [Prunus mume]
gene9521	5.68905	up	Dehydration-responsive protein RD22 precursor [Populus trichocarpa]
gene11922	-1.99088	down	PREDICTED: PLASMODESMATA CALLOSE-BINDING PROTEIN 3-like, partial [Camelina sativa]
gene30073	2.30875	up	Myb domain protein 84, putative [Theobroma cacao]
gene13238	3.27711	up	PREDICTED: dirigent protein 25-like [Populus euphratica]
gene26432	5.60679	up	PREDICTED: pentatricopeptide repeat-containing protein At5g02860-like [Cucumis sativus]
gene1587	-2.17127	down	transferase, transferring glycosyl groups, putative [Ricinus communis]
gene18110	2.44016	up	ATP-binding cassette transporter, putative [Ricinus communis]
gene15053	2.17123	up	Phosphotyrosine protein phosphatases superfamily protein [Theobroma cacao]
gene13285	4.56243	up	RmlC-like cupins superfamily protein [Theobroma cacao]
gene22014	-2.6241	down	Myb domain protein 15, putative [Theobroma cacao]
gene5576	-2.7371	down	--
gene6474	3.15179	up	conserved hypothetical protein [Ricinus communis]
gene762	-4.07273	down	hypothetical protein PRUPE_ppb021349mg [Prunus persica]
gene10264	-3.35358	down	hypothetical protein MTR_5g017160 [Medicago truncatula]
gene13592	5.48768	up	hypothetical protein JCGZ_11318 [Jatropha curcas]
gene14362	3.41983	up	putative purple acid phosphatase 20 [Morus notabilis]
gene2379	3.56242	up	hypothetical protein PRUPE_ppa017450mg [Prunus persica]
gene16593	-2.38343	down	DECREASED DNA METHYLATION 1 family protein [Populus trichocarpa]
gene8185	-2.11562	down	hypothetical protein JCGZ_11525 [Jatropha curcas]
gene29121	2.50562	up	hypothetical protein POPTR_0003s12880g [Populus trichocarpa]
gene7946	3.33432	up	PREDICTED: caffeic acid 3-O-methyltransferase 1 [Nelumbo nucifera]
gene22999	4.07125	up	PREDICTED: laccase-7 [Vitis vinifera]
gene7544	2.8182	up	hypothetical protein POPTR_0009s12310g [Populus trichocarpa]
gene17614	2.36994	up	PREDICTED: ureide permease 1-like [Sesamum indicum]
gene20707	3.35048	up	PREDICTED: chaperone protein dnaJ 11, chloroplastic-like [Vitis vinifera]
gene8764	8.33185	up	hypothetical protein POPTR_0016s01740g [Populus trichocarpa]
White_Birch_newGene_47933	3.33754	up	hypothetical protein PRUPE_ppa007627mg [Prunus persica]
gene23702	3.92476	up	hypothetical protein JCGZ_21885 [Jatropha curcas]
gene8935	-4.10427	down	Eukaryotic aspartyl protease family protein [Theobroma cacao]
gene14262	2.23565	up	ARM repeat superfamily protein, putative [Theobroma cacao]
gene29441	3.07623	up	PREDICTED: probable leucine-rich repeat receptor-like serine/threonine-protein kinase At3g14840 [Prunus mume]
White_Birch_newGene_63474	5.17403	up	hypothetical protein VITISV_021427 [Vitis vinifera]
gene29608	4.89676	up	Rhicadhesin receptor precursor, putative [Ricinus communis]
gene4527	5.27448	up	class 4 pathogenesis-related family protein [Populus trichocarpa]
gene25220	-3.74848	down	hypothetical protein PHAVU_011G091600g [Phaseolus vulgaris]
gene10694	-3.08968	down	PREDICTED: uncharacterized protein LOC103432833 [Malus domestica]
gene24289	-3.19051	down	hypothetical protein L484_020405 [Morus notabilis]
gene16031	-3.21382	down	PREDICTED: uncharacterized protein LOC103332211 [Prunus mume]
gene29721	-3.41334	down	Uncharacterized protein TCM_022188 [Theobroma cacao]
gene14183	3.38452	up	PREDICTED: dirigent protein 16-like [Prunus mume]
gene865	-2.26698	down	hypothetical protein PRUPE_ppa012870mg [Prunus persica]
White_Birch_newGene_12255	2.37193	up	--
gene1415	2.40373	up	hypothetical protein JCGZ_20639 [Jatropha curcas]
gene2250	4.58295	up	PREDICTED: uncharacterized protein LOC104425924 [Eucalyptus grandis]
gene10802	-3.90902	down	CBF/DREB1 transcription factor 3, partial [Betula pendula]
gene5059	4.11931	up	PREDICTED: laccase-14-like, partial [Eucalyptus grandis]
gene25062	-2.50286	down	hypothetical protein CICLE_v10031286mg [Citrus clementina]
White_Birch_newGene_56025	-2.76339	down	PREDICTED: uncharacterized protein LOC101305098 [Fragaria vesca subsp. vesca]
White_Birch_newGene_35833	5.36679	up	--
gene12455	2.84827	up	PREDICTED: THO complex subunit 2 [Vitis vinifera]
gene23659	5.08138	up	unnamed protein product [Vitis vinifera]
gene3124	1.8109	up	Xylulose kinase, putative [Theobroma cacao]
gene19908	2.92768	up	LOB domain-containing protein, putative [Ricinus communis]
gene14921	-3.0261	down	PREDICTED: G-type lectin S-receptor-like serine/threonine-protein kinase At4g03230 isoform X1 [Pyrus x bretschneideri]
gene3689	4.78343	up	PREDICTED: cyclic nucleotide-gated ion channel 1-like [Malus domestica]
White_Birch_newGene_42771	2.52192	up	Cyclic nucleotide gated channel 1 isoform 1 [Theobroma cacao]
gene9484	3.78014	up	Late embryogenesis abundant hydroxyproline-rich glycofamily protein, putative [Theobroma cacao]
gene24578	-2.13041	down	hypothetical protein JCGZ_01321 [Jatropha curcas]
gene10360	-3.82214	down	PREDICTED: COBRA-like protein 4 [Nelumbo nucifera]
gene10113	2.83202	up	putative glutathione S-transferase [Morus notabilis]
gene25865	-2.89445	down	allergenic isoflavone reductase-like protein Bet v 6.0102 [Betula pendula]
gene10756	7.22822	up	Photosystem II 22 kDa family protein [Populus trichocarpa]
gene29927	-3.58962	down	uncharacterized protein LOC100527535 [Glycine max]
gene20591	-3.83276	down	Glutamate receptor 3.6 [Morus notabilis]
White_Birch_newGene_93720	5.99209	up	--
gene19273	-2.19709	down	Folic acid and derivative biosynthetic process [Theobroma cacao]
White_Birch_newGene_76482	3.78888	up	--
White_Birch_newGene_35712	2.84801	up	hypothetical protein JCGZ_17604 [Jatropha curcas]
White_Birch_newGene_35821	2.80158	up	--
gene23982	5.31901	up	Duplicated homeodomain-like superfamily protein, putative [Theobroma cacao]
gene18	-2.66612	down	PREDICTED: protein EXORDIUM-like 5 [Vitis vinifera]
gene2745	-4.18676	down	PREDICTED: CASP-like protein 1B2 [Eucalyptus grandis]
White_Birch_newGene_57470	4.63578	up	hypothetical protein AMTR_s00039p00067100 [Amborella trichopoda]
White_Birch_newGene_72898	-3.45192	down	--
gene20330	-2.2712	down	Uncharacterized protein TCM_043333 [Theobroma cacao]
gene27388	-2.42781	down	hypothetical protein CICLE_v10015527mg [Citrus clementina]
gene27706	-2.00597	down	PREDICTED: protein TORNADO 1 [Prunus mume]
gene19921	-2.08642	down	PREDICTED: patellin-6 [Vitis vinifera]
gene2028	3.37548	up	PREDICTED: uncharacterized protein LOC100855011 isoform X2 [Vitis vinifera]
gene14628	2.06915	up	Potassium transporter 6 -like protein [Gossypium arboreum]
gene15753	-4.31565	down	Acid phosphatase 1 precursor, putative [Ricinus communis]
gene2554	-1.95085	down	PREDICTED: probable receptor-like protein kinase At2g42960 [Vitis vinifera]
gene6570	3.33193	up	PREDICTED: probable trehalose-phosphate phosphatase 4 isoform X2 [Malus domestica]
gene9108	3.07875	up	hypothetical protein PRUPE_ppa016401mg [Prunus persica]
gene18445	3.85482	up	hypothetical protein CICLE_v10013766mg [Citrus clementina]
gene3803	-3.10472	down	PREDICTED: probable sulfate transporter 3.4 [Populus euphratica]
gene15484	-2.96203	down	PREDICTED: ethylene-responsive transcription factor ERF109-like [Malus domestica]
White_Birch_newGene_35263	3.37579	up	hypothetical protein JCGZ_25652 [Jatropha curcas]
gene3109	4.99437	up	PREDICTED: transcription factor MYB48-like [Populus euphratica]
gene25949	3.75354	up	hypothetical protein CICLE_v10014639mg [Citrus clementina]
gene29413	4.72172	up	PYR1-like 11 [Theobroma cacao]
gene3731	3.7025	up	conserved hypothetical protein [Ricinus communis]
gene1380	-3.55026	down	DUF26 domain-containing protein 1 precursor, putative [Ricinus communis]
gene10806	-2.5808	down	PREDICTED: LOW QUALITY PROTEIN: probably inactive leucine-rich repeat receptor-like protein kinase At5g06940 [Vitis vinifera]
gene30509	3.10649	up	PREDICTED: feruloyl CoA ortho-hydroxylase 2-like [Prunus mume]
gene30000	7.20795	up	hypothetical protein JCGZ_04020 [Jatropha curcas]
gene4217	2.32286	up	Long-chain acyl-CoA synthetase 7 isoform 1 [Theobroma cacao]
gene11784	3.72049	up	hypothetical protein JCGZ_20306 [Jatropha curcas]
gene8365	-2.92631	down	--
gene16813	2.18433	up	PREDICTED: UDP-glycosyltransferase 87A1-like [Pyrus x bretschneideri]
gene3636	-3.52581	down	Subtilase family protein, putative [Theobroma cacao]
gene27511	3.82002	up	unnamed protein product [Vitis vinifera]
gene13847	2.71794	up	hypothetical protein JCGZ_22580 [Jatropha curcas]
gene25195	2.16418	up	Tau class glutathione transferase GSTU45 [Theobroma cacao]
gene14653	-2.14991	down	PREDICTED: protein SPIRAL1-like 5 [Populus euphratica]
gene14088	-5.06437	down	PREDICTED: fasciclin-like arabinogalactan protein 11 [Nelumbo nucifera]
gene20114	-2.23458	down	GDP-mannose-3&apos;,5&apos;-epimerase [Camellia sinensis]
White_Birch_newGene_13201	4.39283	up	--
gene24572	5.2441	up	hypothetical protein CICLE_v10007206mg [Citrus clementina]
gene23714	4.59576	up	PREDICTED: 2-alkenal reductase (NADP(+)-dependent) [Vitis vinifera]
gene24335	-2.37652	down	PREDICTED: abscisic acid receptor PYL4 [Populus euphratica]
gene6873	2.2268	up	--
gene14310	-3.73149	down	PREDICTED: 36.4 kDa proline-rich protein-like [Pyrus x bretschneideri]
gene26423	-3.55471	down	hypothetical protein CICLE_v10017825mg, partial [Citrus clementina]
gene21762	1.97012	up	PREDICTED: probable LRR receptor-like serine/threonine-protein kinase At1g56130 [Prunus mume]
gene21093	-2.18722	down	PREDICTED: nucleobase-ascorbate transporter 11 [Prunus mume]
gene1280	-2.31163	down	alpha-tubulin [Betula pendula]
gene10980	2.90286	up	PREDICTED: salutaridine reductase-like [Pyrus x bretschneideri]
gene6159	#NAME?	down	PREDICTED: phragmoplast orienting kinesin-1-like [Malus domestica]
White_Birch_newGene_18232	2.53728	up	--
gene22900	1.99202	up	PREDICTED: tropinone reductase-like 1 [Vitis vinifera]
gene19991	2.15412	up	Major facilitator superfamily protein isoform 2 [Theobroma cacao]
gene13524	2.21245	up	PREDICTED: uncharacterized protein LOC101507686 [Cicer arietinum]
gene20430	-6.61198	down	PREDICTED: polygalacturonase At1g48100-like [Eucalyptus grandis]
gene1643	2.06026	up	PREDICTED: isoflavone 2&apos;-hydroxylase-like [Fragaria vesca subsp. vesca]
gene24568	-2.56725	down	PREDICTED: uncharacterized protein LOC103324630 [Prunus mume]
gene29283	-2.75447	down	PREDICTED: protein IRREGULAR XYLEM 15-like [Glycine max]
gene15010	2.72848	up	PREDICTED: F-box/LRR-repeat protein At1g67190-like isoform X1 [Malus domestica]
gene27351	2.61674	up	unnamed protein product [Vitis vinifera]
gene778	-3.49135	down	hypothetical protein VITISV_000911 [Vitis vinifera]
gene2704	-4.23217	down	Ccd1, putative [Theobroma cacao]
gene591	2.02212	up	hypothetical protein POPTR_0018s10460g [Populus trichocarpa]
gene26230	2.65068	up	Heat-shock protein 70T-2 [Theobroma cacao]
gene8810	-3.4076	down	hypothetical protein POPTR_0004s23540g, partial [Populus trichocarpa]
gene17934	-2.15484	down	PREDICTED: flavonoid 3&apos;-monooxygenase-like [Fragaria vesca subsp. vesca]
gene11836	2.29563	up	Homocysteine S-methyltransferase 3 [Morus notabilis]
gene25408	Inf	up	PREDICTED: thioredoxin [Vitis vinifera]
gene1053	3.8548	up	hypothetical protein PRUPE_ppa010242mg [Prunus persica]
gene25991	2.35314	up	PREDICTED: serine/threonine-protein kinase CTR1 [Prunus mume]
gene893	4.88749	up	MYB-like 102 [Theobroma cacao]
White_Birch_newGene_91801	4.19711	up	PREDICTED: uncharacterized protein LOC104435975 [Eucalyptus grandis]
White_Birch_newGene_14738	-6.80822	down	unnamed protein product [Vitis vinifera]
gene1417	6.84213	up	PREDICTED: probable mitochondrial chaperone bcs1 [Malus domestica]
White_Birch_newGene_21044	3.21235	up	PREDICTED: uncharacterized protein LOC101306871 [Fragaria vesca subsp. vesca]
gene12148	2.49437	up	hypothetical protein JCGZ_11474 [Jatropha curcas]
gene5796	-2.61938	down	hypothetical protein VITISV_028490 [Vitis vinifera]
gene20453	1.89549	up	E3 ubiquitin-protein ligase RING1 [Morus notabilis]
gene7459	-2.91653	down	hypothetical protein ARALYDRAFT_488581 [Arabidopsis lyrata subsp. lyrata]
gene8097	-2.1316	down	PREDICTED: protein EXORDIUM-like [Populus euphratica]
gene28269	-2.9966	down	hypothetical protein JCGZ_06137 [Jatropha curcas]
gene29620	3.27436	up	Pectinesterase-3 precursor, putative [Ricinus communis]
gene15386	3.51632	up	amino acid transporter, putative [Ricinus communis]
gene5038	2.71056	up	PREDICTED: transcription factor MYB59 [Vitis vinifera]
gene27420	-2.44128	down	PREDICTED: acyl carrier protein 1, chloroplastic-like [Nelumbo nucifera]
gene8927	3.82206	up	hypothetical protein POPTR_0007s04220g [Populus trichocarpa]
White_Birch_newGene_51863	6.66728	up	PREDICTED: uncharacterized protein LOC104221884 isoform X1 [Nicotiana sylvestris]
gene629	4.5536	up	F-box family protein [Populus trichocarpa]
gene10762	3.3637	up	PREDICTED: probable galactinol--sucrose galactosyltransferase 2 [Populus euphratica]
gene8379	3.0402	up	Rhicadhesin receptor precursor, putative [Ricinus communis]
gene4226	-2.79142	down	Uncharacterized protein F383_01940 [Gossypium arboreum]
gene29594	5.05084	up	conserved hypothetical protein [Ricinus communis]
gene6674	5.36899	up	PREDICTED: thaumatin-like protein 1b [Malus domestica]
gene22905	-2.98011	down	PREDICTED: probable beta-1,4-xylosyltransferase IRX10 [Eucalyptus grandis]
gene10546	2.97148	up	hypothetical protein Csa_2G006860 [Cucumis sativus]
gene24603	2.12073	up	uncharacterized protein LOC100795960 [Glycine max]
gene26266	3.75786	up	PREDICTED: uncharacterized protein LOC104099009 [Nicotiana tomentosiformis]
gene23671	3.26949	up	hypothetical protein JCGZ_16090 [Jatropha curcas]
gene21936	2.66304	up	DHN1 [Corylus yunnanensis]
gene26486	-3.81192	down	PREDICTED: two-pore potassium channel 1-like [Prunus mume]
gene18177	2.22013	up	putative serine/threonine-protein kinase [Gossypium arboreum]
gene18708	3.10278	up	PREDICTED: 4-coumarate--CoA ligase-like 9 [Prunus mume]
White_Birch_newGene_76874	5.96704	up	PREDICTED: uncharacterized protein At2g29880-like [Populus euphratica]
gene30386	2.55267	up	PREDICTED: uncharacterized protein LOC100785706 [Glycine max]
gene29538	3.62281	up	PREDICTED: purple acid phosphatase 22-like [Pyrus x bretschneideri]
gene21679	3.96959	up	F-box family protein with a domain of Uncharacterized protein function [Theobroma cacao]
gene13455	3.24284	up	hypothetical protein JCGZ_18967 [Jatropha curcas]
gene16122	-2.19255	down	Pleiotropic drug resistance 4 [Theobroma cacao]
gene7084	2.33951	up	PREDICTED: linoleate 13S-lipoxygenase 2-1, chloroplastic-like [Citrus sinensis]
gene18641	-2.99904	down	hypothetical protein CICLE_v10001212mg [Citrus clementina]
gene1441	5.99656	up	PREDICTED: glutelin type-A 2-like isoform X1 [Glycine max]
gene2174	2.2219	up	Acyl-[acyl-carrier-protein] desaturase [Morus notabilis]
gene10211	2.81164	up	PREDICTED: phosphate transporter PHO1 homolog 10-like [Pyrus x bretschneideri]
gene21814	-4.34024	down	PREDICTED: vacuolar cation/proton exchanger 3-like [Pyrus x bretschneideri]
gene21561	-2.84035	down	polyphenol oxidase [Juglans regia]
gene2954	-2.39963	down	PREDICTED: uncharacterized protein LOC100267372 [Vitis vinifera]
gene12696	-3.10969	down	hypothetical protein L484_001292 [Morus notabilis]
gene5071	-5.5276	down	PREDICTED: uncharacterized protein LOC104609039 [Nelumbo nucifera]
gene19161	3.48947	up	hydrolase family protein [Populus trichocarpa]
gene18946	3.77527	up	hypothetical protein JCGZ_10172 [Jatropha curcas]
gene1538	-5.31726	down	hypothetical protein CISIN_1g019700mg [Citrus sinensis]
gene17112	-2.57465	down	Alpha/beta-Hydrolases superfamily protein [Theobroma cacao]
gene9675	3.82364	up	tau class glutathione transferase GSTU44 [Populus trichocarpa]
gene28329	-2.50867	down	cellulose synthase [Gossypium hirsutum]
gene11510	4.8894	up	PREDICTED: ubiquinol oxidase 1a, mitochondrial-like [Tarenaya hassleriana]
gene7958	7.51119	up	PREDICTED: LOW QUALITY PROTEIN: beta-galactosidase 7-like [Cucumis sativus]
gene29449	-2.13096	down	NSP-interacting kinase 1 [Theobroma cacao]
gene26401	-2.02081	down	transferase family protein [Populus trichocarpa]
gene12442	4.14584	up	hypothetical protein JCGZ_25274 [Jatropha curcas]
gene102	2.34096	up	NAC domain containing protein 47, putative isoform 2 [Theobroma cacao]
gene15075	2.31479	up	hypothetical protein POPTR_0006s13340g [Populus trichocarpa]
gene2683	5.63089	up	PREDICTED: late embryogenesis abundant protein 2-like [Cucumis sativus]
gene5237	2.46377	up	--
White_Birch_newGene_21935	3.42861	up	--
gene15262	Inf	up	hypothetical protein JCGZ_09588 [Jatropha curcas]
gene3292	3.60239	up	hypothetical protein JCGZ_06118 [Jatropha curcas]
gene28122	2.49552	up	PREDICTED: thiamine-repressible mitochondrial transport protein THI74-like [Eucalyptus grandis]
gene17309	3.33902	up	RecName: Full=Ribulose bisphosphate carboxylase small chain, chloroplastic; Short=RuBisCO small subunit; Flags: Precursor [Betula pendula]
gene22973	-2.56952	down	cellulose synthase [Betula luminifera]
gene13574	-4.14185	down	hypothetical protein PRUPE_ppa003296mg [Prunus persica]
gene1236	-3.16039	down	PREDICTED: abscisic acid 8&apos;-hydroxylase 3 isoform X2 [Prunus mume]
gene2229	-2.1047	down	Leucine-rich receptor-like protein kinase family protein [Theobroma cacao]
gene1513	-2.96112	down	--
gene24765	3.32588	up	Quinone reductase family protein isoform 1 [Theobroma cacao]
gene23325	-3.46679	down	hypothetical protein CICLE_v10007996mg [Citrus clementina]
gene5302	-3.29095	down	dihydroflavonol-4-reductase [Vitis rotundifolia]
gene8846	2.10638	up	hypothetical protein PRUPE_ppa000741mg [Prunus persica]
gene18458	3.95739	up	PREDICTED: galactose oxidase [Prunus mume]
gene5724	4.44381	up	--
gene6587	-2.53227	down	PREDICTED: probable galacturonosyltransferase-like 1 [Vitis vinifera]
gene1421	2.81479	up	PREDICTED: subtilisin-like protease SBT5.3 isoform X1 [Vitis vinifera]
gene18949	-1.99788	down	Cell division protease ftsH isoform 1 [Theobroma cacao]
gene17028	-3.76975	down	PREDICTED: glucose-1-phosphate adenylyltransferase large subunit 1-like [Populus euphratica]
gene18126	-2.92004	down	hypothetical protein CICLE_v10029271mg [Citrus clementina]
gene1077	2.44753	up	hypothetical protein L484_006444 [Morus notabilis]
gene13537	2.58165	up	Seven transmembrane MLO family protein [Theobroma cacao]
gene30063	1.85336	up	PREDICTED: uncharacterized endoplasmic reticulum membrane protein C16E8.02-like [Nelumbo nucifera]
gene27026	-2.32775	down	PREDICTED: UDP-glucuronate:xylan alpha-glucuronosyltransferase 1-like [Citrus sinensis]
gene22055	9.12752	up	hypothetical protein L484_002081 [Morus notabilis]
gene5306	5.38471	up	hypothetical protein EUGRSUZ_C04255 [Eucalyptus grandis]
gene19788	-2.31201	down	chitinase [Quercus suber]
gene7156	-4.81182	down	hypothetical protein CISIN_1g013579mg [Citrus sinensis]
gene1275	-2.0366	down	hypothetical protein CICLE_v10018959mg [Citrus clementina]
gene22597	2.16272	up	Calcium-dependent ARF-type GTPase activating protein family isoform 1 [Theobroma cacao]
gene19653	3.26818	up	PREDICTED: uncharacterized protein LOC103339729 [Prunus mume]
gene13341	3.73361	up	PREDICTED: cyclic nucleotide-gated ion channel 1-like [Cucumis sativus]
gene28675	-2.39568	down	PREDICTED: receptor-like protein 12 [Vitis vinifera]
gene12508	-2.20752	down	PREDICTED: filament-like plant protein 7 [Prunus mume]
gene26223	5.5034	up	PREDICTED: protein ASPARTIC PROTEASE IN GUARD CELL 2 [Vitis vinifera]
gene7702	-2.51217	down	PREDICTED: LRR receptor-like serine/threonine-protein kinase RPK2 [Prunus mume]
gene10196	3.25838	up	unnamed protein product [Coffea canephora]
gene17305	-3.36811	down	PREDICTED: protein trichome birefringence-like 34 [Vitis vinifera]
gene6709	3.59917	up	PREDICTED: putative 12-oxophytodienoate reductase 11 [Malus domestica]
gene7103	-2.65702	down	Nucleic acid binding protein, putative isoform 1 [Theobroma cacao]
gene8777	3.88592	up	RmlC-like cupins superfamily protein [Theobroma cacao]
gene9927	2.07343	up	hypothetical protein CISIN_1g008625mg [Citrus sinensis]
gene5793	4.25506	up	PREDICTED: patatin-like protein 1 [Solanum lycopersicum]
gene10043	1.97316	up	PREDICTED: zinc finger protein ZAT11-like [Populus euphratica]
gene21927	-2.53311	down	auxin response factor [Dimocarpus longan]
gene4205	-3.01577	down	Beta HLH protein 93 [Theobroma cacao]
gene11012	3.61137	up	NAC domain protein, IPR003441 [Theobroma cacao]
gene17250	2.48003	up	hypothetical protein POPTR_0010s02840g [Populus trichocarpa]
gene18967	2.25153	up	PREDICTED: peroxidase N-like [Pyrus x bretschneideri]
gene1872	3.5265	up	PREDICTED: probable inactive poly [ADP-ribose] polymerase SRO2 [Vitis vinifera]
gene28850	-4.10673	down	Auxin:hydrogen symporter, putative isoform 1 [Theobroma cacao]
gene139	3.97595	up	PREDICTED: umecyanin-like [Eucalyptus grandis]
gene17537	3.47789	up	hypothetical protein CICLE_v10033716mg [Citrus clementina]
White_Birch_newGene_61416	5.13428	up	--
gene13014	5.71356	up	RmlC-like cupins superfamily protein [Theobroma cacao]
gene21106	-2.50906	down	Integrase-type DNA-binding superfamily protein [Theobroma cacao]
gene14827	4.35482	up	hypothetical protein EUGRSUZ_J02691 [Eucalyptus grandis]
White_Birch_newGene_61966	3.67742	up	--
gene22596	3.12788	up	Nodulin MtN21 /EamA-like transporter family protein, putative [Theobroma cacao]
gene28048	-3.80031	down	hypothetical protein JCGZ_14585 [Jatropha curcas]
gene19769	5.19485	up	PREDICTED: crocetin glucosyltransferase, chloroplastic-like [Vitis vinifera]
gene28864	-2.18272	down	IQ-domain 21, putative isoform 2 [Theobroma cacao]
gene16245	-2.59002	down	hypothetical protein PRUPE_ppa007702mg [Prunus persica]
gene15460	4.10123	up	putative chloroplast chlorophyll a/b-binding protein [Carya cathayensis]
gene21146	3.22065	up	hypothetical protein CICLE_v10031321mg [Citrus clementina]
gene28051	-1.99434	down	PREDICTED: protein NSP-INTERACTING KINASE 2-like isoform X1 [Glycine max]
gene19846	-5.05123	down	unnamed protein product [Vitis vinifera]
gene603	3.11629	up	hypothetical protein CICLE_v10028305mg [Citrus clementina]
gene3468	2.45034	up	PREDICTED: uncharacterized protein LOC103320337 isoform X1 [Prunus mume]
gene5075	2.51828	up	PREDICTED: elicitor-responsive protein 1 [Vitis vinifera]
gene13863	2.80163	up	monooxygenase, putative [Ricinus communis]
gene20324	4.29122	up	PREDICTED: putative uridine kinase C227.14-like [Fragaria vesca subsp. vesca]
gene4717	1.97241	up	hypothetical protein CISIN_1g009067mg [Citrus sinensis]
White_Birch_newGene_80653	7.26958	up	--
gene14775	2.71719	up	PREDICTED: protein ABSCISIC ACID-INSENSITIVE 5 [Vitis vinifera]
White_Birch_newGene_52095	3.50038	up	--
gene14427	-2.87298	down	LRR and NB-ARC domains-containing disease resistance protein, putative [Theobroma cacao]
gene9600	3.6064	up	Rhicadhesin receptor precursor, putative [Ricinus communis]
gene30372	3.7776	up	Zinc-binding dehydrogenase family protein isoform 1 [Theobroma cacao]
gene10872	-7.89312	down	hypothetical chloroplast RF21 [Castanea mollissima]
gene29367	-2.5738	down	PREDICTED: polygalacturonase At1g48100 [Prunus mume]
gene1893	-3.1117	down	Myb domain protein 7, putative [Theobroma cacao]
White_Birch_newGene_52802	-2.36608	down	PREDICTED: LOW QUALITY PROTEIN: putative ribonuclease H protein At1g65750 [Cucumis melo]
gene9869	2.34313	up	hypothetical protein CISIN_1g039986mg [Citrus sinensis]
White_Birch_newGene_14416	3.91128	up	--
gene10149	-3.38275	down	PREDICTED: aspartic proteinase nepenthesin-1 [Eucalyptus grandis]
gene3750	-3.06571	down	Pectinesterase-2 precursor, putative [Ricinus communis]
gene11908	4.3995	up	hypothetical protein PRUPE_ppa006926mg [Prunus persica]
gene21641	-3.80288	down	Leucine-rich repeat/extensin 2 [Theobroma cacao]
gene18920	2.4466	up	PREDICTED: transcription factor bHLH111 [Vitis vinifera]
gene1842	-3.80048	down	lipid binding protein, putative [Ricinus communis]
gene23507	7.03756	up	PREDICTED: protein P21-like [Prunus mume]
gene4085	-3.24557	down	PREDICTED: nudix hydrolase 3-like isoform X2 [Pyrus x bretschneideri]
gene28481	2.30675	up	DNAJ heat shock family protein [Theobroma cacao]
White_Birch_newGene_5103	4.10503	up	--
gene9786	4.11489	up	PREDICTED: 18.5 kDa class I heat shock protein-like [Cicer arietinum]
gene5866	-2.87494	down	hypothetical protein POPTR_0004s16850g [Populus trichocarpa]
gene3056	9.41336	up	annexin, partial [Gossypium hirsutum]
gene15697	3.22465	up	PREDICTED: methylesterase 10-like [Nicotiana sylvestris]
gene6793	2.46541	up	--
gene15402	3.63919	up	PREDICTED: ribulose bisphosphate carboxylase/oxygenase activase, chloroplastic isoform X1 [Vitis vinifera]
gene10214	2.53681	up	PREDICTED: phosphoenolpyruvate carboxylase kinase 1-like [Pyrus x bretschneideri]
gene1769	2.2469	up	PREDICTED: ABC transporter B family member 15-like [Prunus mume]
gene27553	4.62965	up	PREDICTED: umecyanin-like [Eucalyptus grandis]
White_Birch_newGene_43147	2.26927	up	hypothetical protein PRUPE_ppa007605mg [Prunus persica]
White_Birch_newGene_84232	4.71361	up	asparagine synthetase [glutamine-hydrolyzing]-like [Vitis vinifera]
gene2957	3.90501	up	PREDICTED: uncharacterized protein LOC103325490 [Prunus mume]
gene9098	-2.49537	down	MYB transcription factor 2 [Betula luminifera]
gene8331	2.71356	up	PREDICTED: germin-like protein subfamily T member 2 [Prunus mume]
gene10790	4.18709	up	PREDICTED: chlorophyll a-b binding protein 7, chloroplastic-like isoform 1 [Glycine max]
gene10076	-3.75522	down	hypothetical protein POPTR_0014s05590g [Populus trichocarpa]
White_Birch_newGene_56776	2.70782	up	hypothetical chloroplast RF2 [Dioscorea rotundata]
gene3025	4.5831	up	hypothetical protein CICLE_v10005491mg [Citrus clementina]
gene20447	-3.53589	down	Rhamnogalacturonate lyase family protein [Theobroma cacao]
gene22070	2.91741	up	Growth-regulating factor 1 [Theobroma cacao]
gene16554	4.35736	up	PREDICTED: trans-resveratrol di-O-methyltransferase-like [Populus euphratica]
gene14381	5.80079	up	terpene synthase [Populus trichocarpa]
gene28659	-2.38796	down	hypothetical protein PRUPE_ppa001798mg [Prunus persica]
gene21320	2.09356	up	Myosin-H heavy chain isoform 1 [Theobroma cacao]
gene21748	-2.42049	down	hypothetical protein L484_017863 [Morus notabilis]
gene1103	2.02025	up	Endoplasmic oxidoreductin-1 [Morus notabilis]
gene24141	6.74058	up	uncharacterized protein LOC100243167 [Vitis vinifera]
gene21012	3.62641	up	AP2/ERF domain-containing transcription factor, putative [Theobroma cacao]
gene16800	2.28422	up	PREDICTED: cyclic nucleotide-gated ion channel 1-like [Nicotiana tomentosiformis]
gene25610	2.91772	up	PREDICTED: endo-1,3;1,4-beta-D-glucanase-like [Fragaria vesca subsp. vesca]
gene29015	2.06806	up	hypothetical protein POPTR_0003s06980g [Populus trichocarpa]
gene19174	2.20051	up	hypothetical protein PRUPE_ppa006928mg [Prunus persica]
gene13848	3.25572	up	hypothetical protein VITISV_022466 [Vitis vinifera]
gene10930	4.45334	up	PREDICTED: wall-associated receptor kinase 2-like [Malus domestica]
gene24287	-3.53033	down	aquaporin protein 10 [Camellia sinensis]
gene13753	4.55293	up	FAD/NAD(P)-binding oxidoreductase family protein [Theobroma cacao]
gene23227	6.64602	up	IQ domain-containing protein [Medicago truncatula]
gene30333	-3.71756	down	PREDICTED: protein trichome birefringence-like 31 [Prunus mume]
gene18210	3.23716	up	cysteine proteinase [Alnus glutinosa]
gene29584	5.82016	up	PREDICTED: laccase-14-like [Fragaria vesca subsp. vesca]
gene13011	6.80014	up	alpha amylase/subtilisin inhibitor, partial [Fagus sylvatica]
gene13887	-2.15918	down	hypothetical protein PRUPE_ppa003176mg [Prunus persica]
gene5681	-4.02075	down	--
gene3494	4.17241	up	PREDICTED: tropinone reductase homolog At1g07440-like isoform X2 [Malus domestica]
gene16649	3.35437	up	PREDICTED: uncharacterized protein LOC105037092, partial [Elaeis guineensis]
gene11870	-2.62324	down	hypothetical protein POPTR_0016s08770g [Populus trichocarpa]
gene13867	2.41076	up	PREDICTED: homeobox-leucine zipper protein ATHB-12-like isoform X1 [Nelumbo nucifera]
gene11018	2.85894	up	PREDICTED: uncharacterized protein LOC100267997 [Vitis vinifera]
gene15187	-2.87385	down	C-type mannose receptor 2 [Theobroma cacao]
White_Birch_newGene_5165	#NAME?	down	hypothetical protein VITISV_034155 [Vitis vinifera]
gene5896	-2.41756	down	hypothetical protein PRUPE_ppa020794mg [Prunus persica]
gene29279	-2.79346	down	hypothetical protein POPTR_0005s17200g [Populus trichocarpa]
gene29948	-3.07818	down	Uncharacterized protein TCM_036379 [Theobroma cacao]
gene26250	-2.40153	down	PREDICTED: non-specific lipid-transfer protein 2-like [Prunus mume]
gene249	-3.73245	down	hypothetical protein POPTR_0012s07210g [Populus trichocarpa]
gene12043	3.42266	up	PREDICTED: pectinesterase 2 [Vitis vinifera]
gene5054	-1.84621	down	PREDICTED: probable xyloglucan endotransglucosylase/hydrolase protein 23-like [Glycine max]
gene13325	-3.84438	down	hypothetical protein VITISV_042289 [Vitis vinifera]
gene14231	6.77717	up	PREDICTED: beta-amyrin 11-oxidase-like [Glycine max]
gene11913	-2.36974	down	U-box domain-containing protein 26 [Morus notabilis]
gene7555	5.86402	up	chlorophyll a/b-binding protein [Fagus crenata]
White_Birch_newGene_29914	3.97739	up	PREDICTED: retrovirus-related Pol polyprotein from transposon TNT 1-94 isoform X4 [Tarenaya hassleriana]
White_Birch_newGene_77961	3.98811	up	hypothetical protein VITISV_010987 [Vitis vinifera]
gene15799	2.60197	up	Cation/H+ exchanger 18 [Theobroma cacao]
gene6297	4.26508	up	PREDICTED: LOW QUALITY PROTEIN: dirigent protein 9-like [Eucalyptus grandis]
gene20407	-3.25152	down	Putative Glutamine amidotransferase [Morus notabilis]
gene10793	-2.56172	down	hypothetical protein PRUPE_ppa022759mg [Prunus persica]
gene2456	3.5335	up	PREDICTED: chlorophyll a-b binding protein P4, chloroplastic-like [Cicer arietinum]
gene25802	-3.65021	down	PREDICTED: putative disease resistance protein At3g14460 isoform X2 [Pyrus x bretschneideri]
gene21832	-3.81879	down	PREDICTED: fasciclin-like arabinogalactan protein 11 [Populus euphratica]
gene11387	4.33919	up	PREDICTED: glycerol-3-phosphate acyltransferase 1 [Populus euphratica]
gene17930	5.46387	up	hypothetical protein PRUPE_ppa005624mg [Prunus persica]
gene25108	2.91596	up	Concanavalin A lectin protein kinase family protein isoform 1 [Theobroma cacao]
gene914	-2.49957	down	hypothetical protein CICLE_v10016402mg [Citrus clementina]
gene17836	-2.18856	down	PREDICTED: ABC transporter B family member 4-like [Prunus mume]
gene21760	-3.42421	down	conserved hypothetical protein [Ricinus communis]
gene9132	3.62755	up	PREDICTED: putative UPF0481 protein At3g02645 [Malus domestica]
gene29744	2.38189	up	Proteophosphoglycan-related, putative [Theobroma cacao]
gene10550	5.10935	up	hypothetical protein JCGZ_26915 [Jatropha curcas]
gene12762	2.71432	up	PREDICTED: crocetin glucosyltransferase, chloroplastic-like [Vitis vinifera]
gene3130	4.07472	up	hypothetical protein glysoja_029735 [Glycine soja]
gene30249	2.46156	up	HVA22-like protein J, putative [Theobroma cacao]
gene12243	-2.84016	down	hypothetical protein PRUPE_ppa006496mg [Prunus persica]
gene4985	-6.14383	down	CBF/DREB1 transcription factor 3, partial [Betula pendula]
gene2392	2.48459	up	hypothetical protein POPTR_0014s11110g [Populus trichocarpa]
gene17276	7.59099	up	Rhicadhesin receptor precursor, putative [Ricinus communis]
gene6083	3.03852	up	PREDICTED: probable aldo-keto reductase 2 [Prunus mume]
gene21693	3.62618	up	PREDICTED: cyclic nucleotide-gated ion channel 1-like [Malus domestica]
gene13716	3.62254	up	PREDICTED: isoflavone 2&apos;-hydroxylase-like [Fragaria vesca subsp. vesca]
gene25104	4.46174	up	hypothetical protein PRUPE_ppa004465mg [Prunus persica]
gene772	2.11495	up	Pleiotropic drug resistance 9 [Theobroma cacao]
gene15975	7.43435	up	Transcription factor [Morus notabilis]
gene21824	-2.51323	down	hypothetical protein JCGZ_06057 [Jatropha curcas]
gene28215	3.57188	up	Phosphatase 2C family protein, putative [Theobroma cacao]
gene841	1.81363	up	PREDICTED: caffeoylshikimate esterase isoform X2 [Prunus mume]
White_Birch_newGene_33663	3.66859	up	--
gene3929	-2.59616	down	Tubulin beta-6 chain [Gossypium arboreum]
gene17689	4.15631	up	PREDICTED: cytokinin riboside 5&apos;-monophosphate phosphoribohydrolase LOG5 isoform X2 [Vitis vinifera]
gene7121	6.68243	up	glutaredoxin family protein [Populus trichocarpa]
White_Birch_newGene_77588	#NAME?	down	PREDICTED: CLAVATA3/ESR (CLE)-related protein 46 isoform X1 [Vitis vinifera]
gene18119	-3.30133	down	hypothetical protein POPTR_0001s01730g [Populus trichocarpa]
gene21328	3.88186	up	hypothetical protein L484_010379 [Morus notabilis]
White_Birch_newGene_66176	1.91381	up	--
gene22555	1.96163	up	PREDICTED: proline-rich extensin-like protein EPR1-like [Cicer arietinum]
gene19284	2.17754	up	Uncharacterized protein TCM_042263 [Theobroma cacao]
gene26635	-2.27267	down	hypothetical protein CICLE_v10030860mg [Citrus clementina]
gene13223	4.50932	up	Inhibitor of trypsin and hageman factor [Medicago truncatula]
gene2251	3.13256	up	--
gene19334	2.13144	up	P-glycoprotein 9 isoform 1 [Theobroma cacao]
White_Birch_newGene_59001	7.70646	up	--
gene7585	-4.18742	down	PREDICTED: peroxidase 44 [Prunus mume]
gene8803	-1.88878	down	--
White_Birch_newGene_44016	3.69783	up	--
gene23583	-2.47511	down	--
gene28054	-2.07278	down	Rho GTPase activating protein with PAK-box/P21-Rho-binding domain [Theobroma cacao]
gene1388	5.37054	up	PREDICTED: 7-deoxyloganetin glucosyltransferase [Populus euphratica]
gene3033	2.61378	up	hypothetical protein JCGZ_21644 [Jatropha curcas]
gene23347	2.40109	up	Bet v 1 allergen [Quercus suber]
gene12772	2.66007	up	PREDICTED: uncharacterized protein LOC104879499 [Vitis vinifera]
gene24309	5.77513	up	terpene synthase [Populus trichocarpa]
gene28003	4.53607	up	PREDICTED: ribulose bisphosphate carboxylase/oxygenase activase, chloroplastic isoform X2 [Prunus mume]
gene18423	-3.14437	down	unnamed protein product [Vitis vinifera]
gene4672	-3.21331	down	--
gene20962	-6.6773	down	Endoglucanase 4 [Aegilops tauschii]
gene23810	4.32393	up	hypothetical protein CICLE_v10026722mg [Citrus clementina]
gene9248	2.35365	up	PREDICTED: 2-alkenal reductase (NADP(+)-dependent) [Vitis vinifera]
gene27350	2.46897	up	PREDICTED: myb-related protein Myb4-like [Nelumbo nucifera]
gene1697	Inf	up	conserved hypothetical protein [Ricinus communis]
gene18255	-2.03624	down	PREDICTED: alpha,alpha-trehalose-phosphate synthase [UDP-forming] 5 [Prunus mume]
gene15706	-2.1234	down	PREDICTED: serine carboxypeptidase-like 40-like [Citrus sinensis]
gene3651	3.71883	up	Glutamate decarboxylase 1 -like protein [Gossypium arboreum]
gene29836	-2.43539	down	DNA-3-methyladenine glycosylase, putative [Theobroma cacao]
gene319	2.32087	up	PREDICTED: uncharacterized protein LOC104591642 [Nelumbo nucifera]
gene4965	3.52113	up	uncharacterized protein LOC100305719 [Glycine max]
gene17101	1.88637	up	Exocyst subunit exo70 family protein H4 [Theobroma cacao]
gene16879	-3.3696	down	thuamatin-like protein [Quercus suber]
gene23344	2.57408	up	B-box zinc finger family protein, putative isoform 2 [Theobroma cacao]
gene4378	Inf	up	PREDICTED: probable rhamnose biosynthetic enzyme 1-like [Fragaria vesca subsp. vesca]
gene28239	2.43644	up	PREDICTED: glutamyl-tRNA(Gln) amidotransferase subunit A-like [Fragaria vesca subsp. vesca]
gene23281	-2.07846	down	Leucine-rich repeat receptor-like serine/threonine-protein kinase BAM1 [Morus notabilis]
gene26953	-2.38753	down	hypothetical protein POPTR_0013s02680g [Populus trichocarpa]
White_Birch_newGene_35709	4.32747	up	hypothetical protein glysoja_016498 [Glycine soja]
White_Birch_newGene_85323	2.98659	up	--
gene26396	2.1657	up	Pentatricopeptide repeat-containing protein, putative isoform 1 [Theobroma cacao]
gene935	3.99578	up	hypothetical protein POPTR_0004s17810g [Populus trichocarpa]
gene29164	-2.0461	down	PREDICTED: PAP-specific phosphatase HAL2-like [Vitis vinifera]
