# Supplementary material for: Identification of birch lncRNAs and mRNAs responding to salt stress and characterization of functions of lncRNA
Source: Hortic Res. 2022 Dec 9;10(2):uhac277. doi: 10.1093/hr/uhac277 (PMC9926155; doi:10.1093/hr/uhac277)
Supplement: Web_Material_uhac277 [file web_material_uhac277.zip › Table S3.xlsx]

## Sheet: Sheet1
Table S3: The Genbank accession numbers of all the characterized genes
gene_name	GeneBank number
gene12979 (BpDOF3)	MK451862
gene25368 (BpMYB1)	MK451918
gene14084	MK451868
gene27491	MK451869
gene431	MK451870
gene25963	MK451871
gene10707	MK451872
gene17334	MK451873
gene28596	MK451874
gene3048	MK451875
gene1985	MK451876
gene14821	MK451877
gene189	MK451878
gene24907	MK451879
gene8357	MK451880
gene16150	MK451881
gene10114	MK451882
gene11501	MK451883
gene22447	MK451884
gene29395	MK451885
gene3625	MK451886
gene10283	MK451887
gene3700	MK451888
gene20927	MK451889
gene23914	MK451890
gene28702	MK451891
gene10521	MK451892
gene11444	MK451893
gene27288	MK451894
gene28817	MK451895
gene5207	MK451896
gene18130	MK451897
gene22733	MK451898
gene26976	MK451899
gene9649	MK451900
gene5498	MK451901
gene13502	MK451902
gene3033	MK451903
gene3793	MK451904
gene20335	MK451905
gene7488	MK451906
gene30235	MK451907
gene17890	MK451908
gene14653	MK451909
gene11219	MK451910
gene19891	MK451911
gene10719	MK451912
gene1893	MK451913
gene23541	MK451914
gene26966	MK451915
gene4587	MK451916
gene22398	MK451917
gene4412	MK451919
RG.124149.5	MK451718
RG.99241.1	MK451719
RG.121059.2	MK451720
RG.151226.1	MK451721
RG.164726.2	MK451722
RG.16449.1	MK451723
RG.146876.1	MK451724
RG.72036.3	MK451725
RG.46347.1	MK451726
RG.64010.1	MK451727
RG.124149.4	MK451728
