# Supplementary material for: Identification of birch lncRNAs and mRNAs responding to salt stress and characterization of functions of lncRNA
Source: Hortic Res. 2022 Dec 9;10(2):uhac277. doi: 10.1093/hr/uhac277 (PMC9926155; doi:10.1093/hr/uhac277)
Supplement: Web_Material_uhac277 [file web_material_uhac277.zip › Table S4.xlsx]

## Sheet: Leaves
	Table S4: The target genes of differentially expressed LncRNAs in the leaves of birch
#ID	Target_gene_ID	Target_type	log2FC	regulated	NR_annotation
RG.92738.1	gene11430	cis	3.45542	up	RNA splicing protein mrs2, mitochondrial, putative [Ricinus communis]
RG.92738.1	gene14720	cis	3.45542	up	PREDICTED: dnaJ homolog subfamily C member 2-like [Prunus mume]
RG.92738.1	gene16971	cis	3.45542	up	--
RG.92738.1	gene20307	cis	3.45542	up	PREDICTED: gibberellin 2-beta-dioxygenase 8 [Populus euphratica]
RG.92738.1	gene23463	cis	3.45542	up	hypothetical protein L484_016477 [Morus notabilis]
RG.92738.1	gene2684	cis	3.45542	up	--
RG.92738.1	gene27952	cis	3.45542	up	hypothetical protein CICLE_v10020270mg [Citrus clementina]
RG.92738.1	gene27955	cis	3.45542	up	PREDICTED: uncharacterized protein LOC100258265 [Vitis vinifera]
RG.92738.1	gene29064	cis	3.45542	up	Concanavalin A-like lectin protein kinase family protein, putative [Theobroma cacao]
RG.92738.1	gene5124	cis	3.45542	up	Leucine-rich repeat protein kinase family protein, putative [Theobroma cacao]
RG.92738.1	gene5985	cis	3.45542	up	hypothetical protein CICLE_v10020270mg [Citrus clementina]
RG.92738.1	gene6005	cis	3.45542	up	PREDICTED: enhancer of mRNA-decapping protein 4 [Pyrus x bretschneideri]
RG.155894.8	gene12025	cis	5.86451	up	hypothetical protein EUGRSUZ_G03374 [Eucalyptus grandis]
RG.155894.8	gene16476	cis	5.86451	up	hypothetical protein PRUPE_ppa001389mg [Prunus persica]
RG.155894.8	gene23385	cis	5.86451	up	PREDICTED: uncharacterized protein LOC104882198 isoform X2 [Vitis vinifera]
RG.155894.8	gene27321	cis	5.86451	up	TRAF-like family protein, putative [Theobroma cacao]
RG.155894.8	gene2957	cis	5.86451	up	PREDICTED: uncharacterized protein LOC103325490 [Prunus mume]
RG.155894.8	gene3916	cis	5.86451	up	--
RG.155894.8	gene5502	cis	5.86451	up	hypothetical protein EUGRSUZ_G03374 [Eucalyptus grandis]
RG.155894.8	gene9744	cis	5.86451	up	PREDICTED: glutelin type-A 1-like [Nelumbo nucifera]
RG.154595.1	gene1074	cis	-9.28226	down	--
RG.154595.1	gene119	cis	-9.28226	down	uncharacterized protein LOC100499744 [Glycine max]
RG.154595.1	gene13120	trans	-9.28226	down	--
RG.154595.1	gene13223	cis	-9.28226	down	Inhibitor of trypsin and hageman factor [Medicago truncatula]
RG.154595.1	gene18187	cis	-9.28226	down	protease inhibitor-like [Glycine max]
RG.154595.1	gene21534	cis	-9.28226	down	--
RG.154595.1	gene2312	trans	-9.28226	down	--
RG.154595.1	gene25859	cis	-9.28226	down	hypothetical protein PRUPE_ppa018391mg [Prunus persica]
RG.154595.1	gene412	cis	-9.28226	down	--
RG.154595.1	gene8083	cis	-9.28226	down	--
RG.72221.2	gene12996	cis	-7.96296	down	PREDICTED: uncharacterized protein LOC103321819 [Prunus mume]
RG.72221.2	gene16179	cis	-7.96296	down	PREDICTED: probable leucine-rich repeat receptor-like serine/threonine-protein kinase At3g14840, partial [Pyrus x bretschneideri]
RG.72221.2	gene17711	cis	-7.96296	down	hypothetical protein CICLE_v10017696mg [Citrus clementina]
RG.72221.2	gene21076	cis	-7.96296	down	PREDICTED: LOW QUALITY PROTEIN: probable leucine-rich repeat receptor-like serine/threonine-protein kinase At3g14840 [Prunus mume]
RG.72221.2	gene2487	cis	-7.96296	down	hypothetical protein PRUPE_ppa000741mg [Prunus persica]
RG.72221.2	gene24878	cis	-7.96296	down	PREDICTED: probable LRR receptor-like serine/threonine-protein kinase At1g07650-like [Fragaria vesca subsp. vesca]
RG.72221.2	gene30489	cis	-7.96296	down	PREDICTED: LOW QUALITY PROTEIN: probable leucine-rich repeat receptor-like serine/threonine-protein kinase At3g14840 [Prunus mume]
RG.72221.2	gene4528	cis	-7.96296	down	serine-threonine protein kinase, plant-type, putative [Ricinus communis]
RG.72221.2	gene7389	cis	-7.96296	down	PREDICTED: probable LRR receptor-like serine/threonine-protein kinase At1g07650 isoform X2 [Nicotiana sylvestris]
RG.15457.1	gene11671	cis	7.01559	up	--
RG.15457.1	gene13613	cis	7.01559	up	hypothetical protein L484_027055 [Morus notabilis]
RG.15457.1	gene13663	cis	7.01559	up	hypothetical protein PRUPE_ppa020937mg [Prunus persica]
RG.15457.1	gene14283	cis	7.01559	up	Transmembrane isoform 1 [Theobroma cacao]
RG.15457.1	gene15311	cis	7.01559	up	PREDICTED: zinc finger protein 6 [Prunus mume]
RG.15457.1	gene15705	cis	7.01559	up	hypothetical protein JCGZ_12990 [Jatropha curcas]
RG.15457.1	gene19790	cis	7.01559	up	Basic helix-loop-helix DNA-binding superfamily protein, putative [Theobroma cacao]
RG.15457.1	gene20285	cis	7.01559	up	hypothetical protein PRUPE_ppa010513mg [Prunus persica]
RG.15457.1	gene2043	cis	7.01559	up	hypothetical protein POPTR_0004s09790g [Populus trichocarpa]
RG.15457.1	gene2061	cis	7.01559	up	PREDICTED: probable receptor-like protein kinase At1g67000 isoform X1 [Vitis vinifera]
RG.15457.1	gene2522	cis	7.01559	up	PREDICTED: uncharacterized protein LOC103342665 [Prunus mume]
RG.15457.1	gene25936	cis	7.01559	up	unnamed protein product [Coffea canephora]
RG.15457.1	gene28487	cis	7.01559	up	Uncharacterized protein TCM_019425 [Theobroma cacao]
RG.15457.1	gene29005	cis	7.01559	up	PREDICTED: uncharacterized protein LOC100249788 [Vitis vinifera]
RG.15457.1	gene30336	cis	7.01559	up	40S ribosomal protein S7-2 [Glycine soja]
RG.15457.1	gene4869	cis	7.01559	up	PREDICTED: uncharacterized protein LOC103937474 [Pyrus x bretschneideri]
RG.15457.1	gene7000	cis	7.01559	up	hypothetical protein L484_002371 [Morus notabilis]
RG.15457.1	gene7076	cis	7.01559	up	hypothetical protein CICLE_v10011430mg [Citrus clementina]
RG.15457.1	gene8920	cis	7.01559	up	Uncharacterized protein isoform 2 [Theobroma cacao]
RG.49454.27	gene11362	cis	-7.92551	down	PREDICTED: uncharacterized protein LOC100812684 isoform X1 [Glycine max]
RG.49454.27	gene11809	cis	-7.92551	down	FAD/NAD(P)-binding oxidoreductase family protein [Theobroma cacao]
RG.49454.27	gene13852	cis	-7.92551	down	--
RG.49454.27	gene16026	cis	-7.92551	down	Actin 7 isoform 1 [Ornithogalum saundersiae]
RG.49454.27	gene17298	cis	-7.92551	down	--
RG.49454.27	gene21492	cis	-7.92551	down	PREDICTED: diphthamide biosynthesis protein 1-like [Cicer arietinum]
RG.49454.27	gene24530	cis	-7.92551	down	hypothetical protein POPTR_0003s11980g [Populus trichocarpa]
RG.49454.27	gene24628	trans	-7.92551	down	--
RG.49454.27	gene25303	cis	-7.92551	down	PREDICTED: uncharacterized protein LOC101302269 [Fragaria vesca subsp. vesca]
RG.49454.27	gene26977	trans	-7.92551	down	--
RG.49454.27	gene28025	cis	-7.92551	down	--
RG.49454.27	gene2856	cis	-7.92551	down	PREDICTED: dynamin-like protein ARC5 [Vitis vinifera]
RG.49454.27	gene3161	cis	-7.92551	down	PREDICTED: uncharacterized protein LOC104599994 [Nelumbo nucifera]
RG.49454.27	gene3790	trans	-7.92551	down	--
RG.49454.27	gene3936	cis	-7.92551	down	--
RG.49454.27	gene4914	trans	-7.92551	down	--
RG.49454.27	gene535	cis	-7.92551	down	PREDICTED: kinetochore protein ndc80-like [Vitis vinifera]
RG.23625.2	gene10936	cis	5.36431	up	PREDICTED: dentin sialophosphoprotein [Prunus mume]
RG.23625.2	gene1121	cis	5.36431	up	hypothetical protein PHAVU_009G057500g [Phaseolus vulgaris]
RG.23625.2	gene11223	cis	5.36431	up	PREDICTED: uncharacterized membrane protein At1g75140-like [Populus euphratica]
RG.23625.2	gene1201	cis	5.36431	up	hypothetical protein JCGZ_04416 [Jatropha curcas]
RG.23625.2	gene15986	cis	5.36431	up	PREDICTED: uncharacterized protein LOC104595729 [Nelumbo nucifera]
RG.23625.2	gene17793	cis	5.36431	up	PREDICTED: probable serine/threonine protein kinase IRE4 isoform X1 [Vitis vinifera]
RG.23625.2	gene18336	cis	5.36431	up	PREDICTED: uncharacterized protein LOC103320824 [Prunus mume]
RG.23625.2	gene18633	cis	5.36431	up	hypothetical protein JCGZ_04419 [Jatropha curcas]
RG.23625.2	gene20654	cis	5.36431	up	Random slug 5 [Gossypium arboreum]
RG.23625.2	gene21344	cis	5.36431	up	Ovate family protein 8, putative [Theobroma cacao]
RG.23625.2	gene23050	cis	5.36431	up	cop9 complex subunit, putative [Ricinus communis]
RG.23625.2	gene27019	cis	5.36431	up	PREDICTED: zinc finger protein JACKDAW-like isoform X2 [Vitis vinifera]
RG.23625.2	gene27978	cis	5.36431	up	PREDICTED: uncharacterized protein LOC103420928 [Malus domestica]
RG.23625.2	gene29352	cis	5.36431	up	hypothetical protein L484_003332 [Morus notabilis]
RG.23625.2	gene4375	cis	5.36431	up	conserved hypothetical protein [Ricinus communis]
RG.23625.2	gene5264	cis	5.36431	up	PREDICTED: uncharacterized protein LOC100267647 [Vitis vinifera]
RG.23625.2	gene5700	cis	5.36431	up	PREDICTED: uncharacterized protein LOC103503962 [Cucumis melo]
RG.23625.2	gene7725	cis	5.36431	up	PREDICTED: uncharacterized protein LOC100262487 isoform X1 [Vitis vinifera]
RG.23625.2	gene9835	cis	5.36431	up	hypothetical protein JCGZ_04418 [Jatropha curcas]
RG.164726.2	gene10283	cis	-11.9219	down	PREDICTED: F-box protein At3g07870-like [Fragaria vesca subsp. vesca]
RG.164726.2	gene19643	trans	-11.9219	down	--
RG.164726.2	gene20927	trans	-11.9219	down	--
RG.164726.2	gene23914	cis	-11.9219	down	--
RG.164726.2	gene28702	trans	-11.9219	down	--
RG.164726.2	gene3700	cis	-11.9219	down	PREDICTED: histone H2B.2 [Prunus mume]
RG.13287.27	gene11087	cis	-6.49523	down	PREDICTED: probable adenylate kinase 7, mitochondrial [Vitis vinifera]
RG.13287.27	gene12310	cis	-6.49523	down	PREDICTED: CDT1-like protein a, chloroplastic [Vitis vinifera]
RG.13287.27	gene1289	cis	-6.49523	down	PREDICTED: probable inactive leucine-rich repeat receptor-like protein kinase At3g03770 [Prunus mume]
RG.13287.27	gene13396	cis	-6.49523	down	hypothetical protein L484_017629 [Morus notabilis]
RG.13287.27	gene15893	cis	-6.49523	down	PREDICTED: UPF0481 protein At3g47200-like [Populus euphratica]
RG.13287.27	gene17935	cis	-6.49523	down	conserved hypothetical protein [Ricinus communis]
RG.13287.27	gene18231	cis	-6.49523	down	PREDICTED: protoporphyrinogen oxidase, mitochondrial [Pyrus x bretschneideri]
RG.13287.27	gene20906	cis	-6.49523	down	conserved hypothetical protein [Ricinus communis]
RG.13287.27	gene21493	cis	-6.49523	down	conserved hypothetical protein [Ricinus communis]
RG.13287.27	gene22151	cis	-6.49523	down	hypothetical protein CICLE_v10015501mg [Citrus clementina]
RG.13287.27	gene22970	cis	-6.49523	down	conserved hypothetical protein [Ricinus communis]
RG.13287.27	gene24657	cis	-6.49523	down	PREDICTED: adenylate kinase 1, mitochondrial [Malus domestica]
RG.13287.27	gene27578	cis	-6.49523	down	hypothetical protein CICLE_v10015501mg [Citrus clementina]
RG.13287.27	gene28521	cis	-6.49523	down	hypothetical protein JCGZ_10145 [Jatropha curcas]
RG.13287.27	gene29377	cis	-6.49523	down	hypothetical protein JCGZ_10145 [Jatropha curcas]
RG.13287.27	gene374	cis	-6.49523	down	conserved hypothetical protein [Ricinus communis]
RG.90088.7	gene12706	cis	6.61733	up	PREDICTED: protein SDA1 homolog [Prunus mume]
RG.90088.7	gene14222	cis	6.61733	up	hypothetical protein L484_027645 [Morus notabilis]
RG.90088.7	gene1537	cis	6.61733	up	--
RG.90088.7	gene1757	cis	6.61733	up	Uncharacterized protein isoform 1 [Theobroma cacao]
RG.90088.7	gene17679	cis	6.61733	up	hypothetical protein PRUPE_ppa001529mg [Prunus persica]
RG.90088.7	gene18833	cis	6.61733	up	PREDICTED: very-long-chain 3-oxoacyl-CoA reductase 1-like [Prunus mume]
RG.90088.7	gene20368	cis	6.61733	up	PREDICTED: very-long-chain 3-oxoacyl-CoA reductase 1-like [Fragaria vesca subsp. vesca]
RG.90088.7	gene20754	cis	6.61733	up	Uncharacterized protein TCM_010653 [Theobroma cacao]
RG.90088.7	gene21702	cis	6.61733	up	PREDICTED: T-complex protein 1 subunit epsilon-like [Solanum tuberosum]
RG.90088.7	gene218	cis	6.61733	up	PREDICTED: cleavage and polyadenylation specificity factor subunit CG7185 isoform X2 [Vitis vinifera]
RG.90088.7	gene22229	cis	6.61733	up	PREDICTED: uncharacterized protein LOC100261196 [Vitis vinifera]
RG.90088.7	gene23923	cis	6.61733	up	hypothetical protein PRUPE_ppa008746mg [Prunus persica]
RG.90088.7	gene25709	cis	6.61733	up	PREDICTED: pentatricopeptide repeat-containing protein At5g59600-like [Cucumis sativus]
RG.90088.7	gene25976	cis	6.61733	up	Actin-related protein 3 [Morus notabilis]
RG.90088.7	gene26810	cis	6.61733	up	PREDICTED: photosystem II core complex proteins psbY, chloroplastic [Vitis vinifera]
RG.90088.7	gene27329	cis	6.61733	up	Myosin heavy chain kinase B [Morus notabilis]
RG.90088.7	gene30325	cis	6.61733	up	PREDICTED: probable pectate lyase 5 [Sesamum indicum]
RG.90088.7	gene3323	cis	6.61733	up	hypothetical protein JCGZ_17861 [Jatropha curcas]
RG.90088.7	gene4093	cis	6.61733	up	PREDICTED: ultraviolet-B receptor UVR8-like [Malus domestica]
RG.90088.7	gene4383	cis	6.61733	up	hypothetical protein CICLE_v10031545mg [Citrus clementina]
RG.90088.7	gene5136	cis	6.61733	up	PREDICTED: ALBINO3-like protein 1, chloroplastic [Prunus mume]
RG.90088.7	gene7192	cis	6.61733	up	hypothetical protein JCGZ_17868 [Jatropha curcas]
RG.164480.1	gene1156	cis	4.80659	up	PREDICTED: cysteine-rich receptor-like protein kinase 25 [Prunus mume]
RG.164480.1	gene12902	cis	4.80659	up	PREDICTED: probable receptor-like protein kinase At5g39020, partial [Prunus mume]
RG.164480.1	gene1344	cis	4.80659	up	hypothetical protein PRUPE_ppa015330mg, partial [Prunus persica]
RG.164480.1	gene16280	trans	4.80659	up	--
RG.164480.1	gene17998	trans	4.80659	up	--
RG.164480.1	gene21588	cis	4.80659	up	hypothetical protein PRUPE_ppa004431mg [Prunus persica]
RG.164480.1	gene23154	cis	4.80659	up	PREDICTED: uncharacterized protein LOC101502223 [Cicer arietinum]
RG.164480.1	gene24938	trans	4.80659	up	--
RG.164480.1	gene2503	trans	4.80659	up	--
RG.164480.1	gene26794	trans	4.80659	up	hypothetical protein VITISV_028614 [Vitis vinifera]
RG.164480.1	gene30226	cis	4.80659	up	PREDICTED: apolipoprotein D [Populus euphratica]
RG.164480.1	gene4182	cis	4.80659	up	PREDICTED: wall-associated receptor kinase-like 22 [Prunus mume]
RG.164480.1	gene8803	trans	4.80659	up	--
RG.164480.1	gene9399	cis	4.80659	up	PREDICTED: probable receptor-like protein kinase At1g67000-like [Solanum tuberosum]
RG.164480.1	gene9604	trans	4.80659	up	--
RG.167478.2	gene11419	cis	6.69672	up	--
RG.101124.2	gene10242	trans	7.51812	up	--
RG.101124.2	gene11377	cis	7.51812	up	--
RG.101124.2	gene11621	cis	7.51812	up	PREDICTED: uncharacterized protein LOC103327411 [Prunus mume]
RG.101124.2	gene13016	cis	7.51812	up	--
RG.101124.2	gene1563	cis	7.51812	up	hypothetical protein PRUPE_ppa005004mg [Prunus persica]
RG.101124.2	gene1570	trans	7.51812	up	--
RG.101124.2	gene18067	cis	7.51812	up	hypothetical protein PRUPE_ppa007055mg [Prunus persica]
RG.101124.2	gene18488	trans	7.51812	up	PREDICTED: protein LYK5 [Prunus mume]
RG.101124.2	gene20061	cis	7.51812	up	hypothetical protein PRUPE_ppa004928mg [Prunus persica]
RG.101124.2	gene20520	trans	7.51812	up	--
RG.101124.2	gene21400	trans	7.51812	up	--
RG.101124.2	gene24384	cis	7.51812	up	hypothetical protein CICLE_v10025550mg [Citrus clementina]
RG.101124.2	gene24786	trans	7.51812	up	--
RG.101124.2	gene24956	trans	7.51812	up	--
RG.101124.2	gene25820	cis	7.51812	up	--
RG.101124.2	gene26040	cis	7.51812	up	PREDICTED: pentatricopeptide repeat-containing protein At1g05670, mitochondrial [Vitis vinifera]
RG.101124.2	gene27071	cis	7.51812	up	--
RG.101124.2	gene29565	trans	7.51812	up	--
RG.101124.2	gene4561	trans	7.51812	up	--
RG.101124.2	gene4860	cis	7.51812	up	PREDICTED: KH domain-containing protein At4g18375 [Vitis vinifera]
RG.101124.2	gene6310	cis	7.51812	up	PREDICTED: kelch repeat-containing protein At3g27220 isoform X1 [Prunus mume]
RG.101124.2	gene8692	trans	7.51812	up	--
RG.134159.1	gene10696	cis	4.92847	up	hypothetical protein CICLE_v10017270mg [Citrus clementina]
RG.134159.1	gene10882	cis	4.92847	up	hypothetical protein L484_004015 [Morus notabilis]
RG.134159.1	gene13160	trans	4.92847	up	--
RG.134159.1	gene14311	trans	4.92847	up	--
RG.134159.1	gene15821	cis	4.92847	up	PREDICTED: vacuolar-sorting receptor 6-like [Citrus sinensis]
RG.134159.1	gene18035	cis	4.92847	up	--
RG.134159.1	gene18129	trans	4.92847	up	--
RG.134159.1	gene19983	trans	4.92847	up	--
RG.134159.1	gene20725	trans	4.92847	up	--
RG.134159.1	gene2082	cis	4.92847	up	hypothetical protein JCGZ_26672 [Jatropha curcas]
RG.134159.1	gene20859	trans	4.92847	up	--
RG.134159.1	gene21230	trans	4.92847	up	--
RG.134159.1	gene21232	cis	4.92847	up	PREDICTED: disease resistance protein RPM1-like isoform X1 [Pyrus x bretschneideri]
RG.134159.1	gene22027	trans	4.92847	up	--
RG.134159.1	gene23616	trans	4.92847	up	--
RG.134159.1	gene24200	cis	4.92847	up	hypothetical protein PRUPE_ppa010317mg [Prunus persica]
RG.134159.1	gene24483	trans	4.92847	up	--
RG.134159.1	gene24517	trans	4.92847	up	--
RG.134159.1	gene24962	trans	4.92847	up	--
RG.134159.1	gene25910	cis	4.92847	up	PREDICTED: disease resistance protein RPM1-like isoform X2 [Pyrus x bretschneideri]
RG.134159.1	gene25965	trans	4.92847	up	--
RG.134159.1	gene26153	trans	4.92847	up	--
RG.134159.1	gene26355	cis	4.92847	up	PREDICTED: disease resistance protein RPM1-like isoform X1 [Pyrus x bretschneideri]
RG.134159.1	gene27796	trans	4.92847	up	--
RG.134159.1	gene2781	trans	4.92847	up	--
RG.134159.1	gene28390	cis	4.92847	up	PREDICTED: disease resistance protein RPM1-like isoform X2 [Pyrus x bretschneideri]
RG.134159.1	gene30245	trans	4.92847	up	--
RG.134159.1	gene30326	trans	4.92847	up	--
RG.134159.1	gene402	cis	4.92847	up	PREDICTED: disease resistance protein RPM1-like isoform X2 [Pyrus x bretschneideri]
RG.134159.1	gene4316	cis	4.92847	up	--
RG.134159.1	gene448	trans	4.92847	up	--
RG.134159.1	gene5024	trans	4.92847	up	--
RG.134159.1	gene5211	trans	4.92847	up	--
RG.134159.1	gene8890	cis	4.92847	up	PREDICTED: uncharacterized protein LOC103445638 [Malus domestica]
RG.154543.8	gene1147	cis	-8.50907	down	--
RG.154543.8	gene14258	cis	-8.50907	down	PREDICTED: cysteine-rich receptor-like protein kinase 25-like [Fragaria vesca subsp. vesca]
RG.154543.8	gene19177	cis	-8.50907	down	unnamed protein product [Vitis vinifera]
RG.154543.8	gene2162	trans	-8.50907	down	--
RG.154543.8	gene22039	trans	-8.50907	down	--
RG.154543.8	gene2312	trans	-8.50907	down	--
RG.154543.8	gene28565	cis	-8.50907	down	PREDICTED: cysteine-rich receptor-like protein kinase 10-like [Citrus sinensis]
RG.154543.8	gene29036	both	-8.50907	down	--
RG.154543.8	gene4902	cis	-8.50907	down	hypothetical protein CICLE_v10014504mg [Citrus clementina]
RG.154543.8	gene6239	cis	-8.50907	down	--
RG.154543.8	gene7752	cis	-8.50907	down	PREDICTED: cysteine-rich receptor-like protein kinase 25 [Prunus mume]
RG.86770.3	gene12366	cis	5.48688	up	PREDICTED: protein transport protein Sec24-like At4g32640 [Vitis vinifera]
RG.86770.3	gene20819	cis	5.48688	up	Cytochrome p450 79a2 [Theobroma cacao]
RG.86770.3	gene22004	cis	5.48688	up	PREDICTED: NADH dehydrogenase [ubiquinone] 1 alpha subcomplex subunit 13-B [Eucalyptus grandis]
RG.86770.3	gene26509	cis	5.48688	up	PREDICTED: DNA mismatch repair protein MSH1, mitochondrial [Pyrus x bretschneideri]
RG.86770.3	gene2923	cis	5.48688	up	kinase-like protein [Corylus avellana]
RG.86770.3	gene29505	cis	5.48688	up	hypothetical protein CISIN_1g046637mg [Citrus sinensis]
RG.86770.3	gene30481	cis	5.48688	up	Chaperonin CPN60-2, mitochondrial [Gossypium arboreum]
RG.86770.3	gene3361	cis	5.48688	up	--
RG.86770.3	gene7205	cis	5.48688	up	PREDICTED: PHD finger protein ING1-like [Citrus sinensis]
RG.86770.3	gene7723	cis	5.48688	up	PREDICTED: probable acyl-activating enzyme 1, peroxisomal [Malus domestica]
RG.86770.3	gene7987	cis	5.48688	up	F-box family protein [Theobroma cacao]
RG.86770.3	gene8612	cis	5.48688	up	PREDICTED: NADH dehydrogenase [ubiquinone] 1 alpha subcomplex subunit 13-B [Malus domestica]
RG.86770.3	gene9861	cis	5.48688	up	--
RG.15243.1	gene10781	cis	8.49623	up	PREDICTED: abhydrolase domain-containing protein FAM108C1-like [Cucumis sativus]
RG.15243.1	gene12990	cis	8.49623	up	--
RG.15243.1	gene15216	cis	8.49623	up	PREDICTED: ABC transporter B family member 27-like [Populus euphratica]
RG.15243.1	gene17630	cis	8.49623	up	hypothetical protein F383_29159 [Gossypium arboreum]
RG.15243.1	gene18178	cis	8.49623	up	hypothetical protein PRUPE_ppa008932mg [Prunus persica]
RG.15243.1	gene19835	both	8.49623	up	--
RG.15243.1	gene22972	cis	8.49623	up	PREDICTED: uncharacterized protein LOC103330124 isoform X1 [Prunus mume]
RG.15243.1	gene23081	cis	8.49623	up	PREDICTED: probable receptor-like protein kinase At1g67000 isoform X2 [Vitis vinifera]
RG.15243.1	gene28558	cis	8.49623	up	Malectin/receptor protein kinase family protein, putative [Theobroma cacao]
RG.15243.1	gene30569	trans	8.49623	up	--
RG.15243.1	gene3868	cis	8.49623	up	elongation factor ts, putative [Ricinus communis]
RG.15243.1	gene5008	cis	8.49623	up	SP1L, putative [Ricinus communis]
RG.15243.1	gene5926	trans	8.49623	up	--
RG.15243.1	gene8156	cis	8.49623	up	hypothetical protein PRUPE_ppa006461mg [Prunus persica]
RG.20873.2	gene1141	cis	-5.20395	down	PREDICTED: putative pentatricopeptide repeat-containing protein At1g10330 [Pyrus x bretschneideri]
RG.20873.2	gene12023	cis	-5.20395	down	Pectinesterase-2, putative [Theobroma cacao]
RG.20873.2	gene1346	cis	-5.20395	down	hypothetical protein POPTR_0045s00250g [Populus trichocarpa]
RG.20873.2	gene18309	cis	-5.20395	down	PREDICTED: ankyrin repeat-containing protein At3g12360-like isoform X1 [Vitis vinifera]
RG.20873.2	gene18625	cis	-5.20395	down	WRKY family transcription factor [Theobroma cacao]
RG.20873.2	gene19323	cis	-5.20395	down	hypothetical protein CISIN_1g026442mg [Citrus sinensis]
RG.20873.2	gene22849	cis	-5.20395	down	PREDICTED: signal recognition particle 19 kDa protein [Cucumis melo]
RG.20873.2	gene23650	cis	-5.20395	down	PREDICTED: transcription factor ORG2 [Vitis vinifera]
RG.20873.2	gene25590	cis	-5.20395	down	PREDICTED: aspartic proteinase A1-like [Eucalyptus grandis]
RG.20873.2	gene28047	cis	-5.20395	down	hypothetical protein POPTR_2114s00200g, partial [Populus trichocarpa]
RG.20873.2	gene29343	cis	-5.20395	down	PREDICTED: ankyrin repeat-containing protein At3g12360-like isoform X1 [Vitis vinifera]
RG.20873.2	gene30508	trans	-5.20395	down	--
RG.20873.2	gene5614	cis	-5.20395	down	PREDICTED: mitogen-activated protein kinase kinase kinase 2 [Prunus mume]
RG.20873.2	gene7656	cis	-5.20395	down	PREDICTED: protein usf-like [Fragaria vesca subsp. vesca]
RG.20873.2	gene8014	cis	-5.20395	down	hypothetical protein POPTR_0045s00200g, partial [Populus trichocarpa]
RG.158252.9	gene10169	cis	-10.8069	down	--
RG.158252.9	gene14766	cis	-10.8069	down	PREDICTED: uncharacterized protein LOC104426511 [Eucalyptus grandis]
RG.158252.9	gene15623	cis	-10.8069	down	PREDICTED: uncharacterized protein LOC103340218 [Prunus mume]
RG.158252.9	gene16435	cis	-10.8069	down	--
RG.158252.9	gene19897	cis	-10.8069	down	--
RG.158252.9	gene21998	cis	-10.8069	down	--
RG.158252.9	gene22887	cis	-10.8069	down	--
RG.158252.9	gene24595	cis	-10.8069	down	PREDICTED: uncharacterized protein LOC103340203 isoform X1 [Prunus mume]
RG.158252.9	gene26841	cis	-10.8069	down	PREDICTED: regulatory protein NPR3-like isoform 2 [Fragaria vesca subsp. vesca]
RG.158252.9	gene26932	cis	-10.8069	down	hypothetical protein PRUPE_ppa017363mg, partial [Prunus persica]
RG.158252.9	gene28442	cis	-10.8069	down	unnamed protein product [Vitis vinifera]
RG.158252.9	gene29173	cis	-10.8069	down	PREDICTED: callose synthase 9-like [Malus domestica]
RG.158252.9	gene29683	cis	-10.8069	down	PREDICTED: uncharacterized protein LOC103435836 [Malus domestica]
RG.158252.9	gene3173	cis	-10.8069	down	Protein TRANSPARENT TESTA 1 [Glycine soja]
RG.158252.9	gene3740	cis	-10.8069	down	hypothetical protein EUGRSUZ_G02031 [Eucalyptus grandis]
RG.158252.9	gene4825	cis	-10.8069	down	PREDICTED: leucine-rich repeat receptor protein kinase EXS-like [Nelumbo nucifera]
RG.158252.9	gene630	cis	-10.8069	down	hypothetical protein VITISV_031856 [Vitis vinifera]
RG.158252.9	gene658	cis	-10.8069	down	PREDICTED: pectinesterase inhibitor-like [Vitis vinifera]
RG.158252.9	gene7891	cis	-10.8069	down	--
RG.165912.2	gene13257	cis	7.74486	up	hypothetical protein OrsaiPp46 [Oryza sativa Indica Group]
RG.165912.2	gene16332	cis	7.74486	up	hypothetical protein L484_001387 [Morus notabilis]
RG.165912.2	gene16645	cis	7.74486	up	PREDICTED: uncharacterized protein LOC104806479 [Tarenaya hassleriana]
RG.165912.2	gene22700	cis	7.74486	up	--
RG.165912.2	gene26758	cis	7.74486	up	--
RG.165912.2	gene6106	cis	7.74486	up	fasciclin-like arabinogalactan protein 15 [Gossypium hirsutum]
RG.156919.1	gene17868	cis	8.08494	up	hypothetical protein POPTR_0016s01080g [Populus trichocarpa]
RG.156919.1	gene18465	cis	8.08494	up	hypothetical protein glysoja_009691 [Glycine soja]
RG.156919.1	gene18788	cis	8.08494	up	PREDICTED: splicing factor 3B subunit 4 [Vitis vinifera]
RG.156919.1	gene24702	cis	8.08494	up	hypothetical protein POPTR_0016s01080g [Populus trichocarpa]
RG.156919.1	gene25563	cis	8.08494	up	PREDICTED: endoglucanase 9 [Prunus mume]
RG.156919.1	gene29516	cis	8.08494	up	hypothetical protein L484_001791 [Morus notabilis]
RG.156919.1	gene5298	cis	8.08494	up	PREDICTED: pyridoxine/pyridoxamine 5&apos;-phosphate oxidase 1, chloroplastic-like [Solanum lycopersicum]
RG.156919.1	gene6873	trans	8.08494	up	--
RG.156919.1	gene8045	cis	8.08494	up	--
RG.156919.1	gene875	cis	8.08494	up	PREDICTED: cytochrome P450 89A2-like isoform X2 [Vitis vinifera]
RG.28766.3	gene11184	cis	-9.66884	down	PREDICTED: oleosin GRP-17-like [Pyrus x bretschneideri]
RG.28766.3	gene13065	cis	-9.66884	down	PREDICTED: 125 kDa kinesin-related protein-like [Pyrus x bretschneideri]
RG.28766.3	gene13891	trans	-9.66884	down	--
RG.28766.3	gene15360	cis	-9.66884	down	PREDICTED: uncharacterized protein LOC103322506 isoform X1 [Prunus mume]
RG.28766.3	gene15873	cis	-9.66884	down	PREDICTED: L-type lectin-domain containing receptor kinase IV.1 [Vitis vinifera]
RG.28766.3	gene1588	cis	-9.66884	down	PREDICTED: chitinase 2-like [Populus euphratica]
RG.28766.3	gene18248	cis	-9.66884	down	PREDICTED: putative respiratory burst oxidase homolog protein H [Eucalyptus grandis]
RG.28766.3	gene18487	cis	-9.66884	down	Endoplasmic reticulum [ER]-type calcium ATPase isoform 1 [Theobroma cacao]
RG.28766.3	gene19734	cis	-9.66884	down	PREDICTED: chitinase 2-like [Populus euphratica]
RG.28766.3	gene20514	cis	-9.66884	down	Chitinase 1 [Theobroma cacao]
RG.28766.3	gene26329	cis	-9.66884	down	Chitinase 1 precursor, putative [Ricinus communis]
RG.28766.3	gene29175	cis	-9.66884	down	PREDICTED: uncharacterized protein LOC103418821 [Malus domestica]
RG.28766.3	gene4168	cis	-9.66884	down	hypothetical protein ZEAMMB73_313798 [Zea mays]
RG.28766.3	gene6462	cis	-9.66884	down	PREDICTED: uncharacterized protein LOC103322465 [Prunus mume]
RG.28766.3	gene7457	cis	-9.66884	down	Homeodomain-like superfamily protein, putative [Theobroma cacao]
RG.28766.3	gene8993	cis	-9.66884	down	Zinc finger protein CONSTANS-LIKE 1 [Morus notabilis]
RG.68858.3	gene11702	cis	5.10884	up	hypothetical protein CICLE_v10027227mg [Citrus clementina]
RG.68858.3	gene13017	cis	5.10884	up	--
RG.68858.3	gene14709	cis	5.10884	up	hypothetical protein CICLE_v10027227mg [Citrus clementina]
RG.68858.3	gene17701	cis	5.10884	up	--
RG.68858.3	gene18951	trans	5.10884	up	--
RG.68858.3	gene19863	cis	5.10884	up	CBF/DREB1 transcription factor 1 [Betula pendula]
RG.68858.3	gene20194	cis	5.10884	up	hypothetical protein L484_015378 [Morus notabilis]
RG.68858.3	gene24364	cis	5.10884	up	PREDICTED: probable LRR receptor-like serine/threonine-protein kinase At4g36180 [Vitis vinifera]
RG.68858.3	gene26350	cis	5.10884	up	PREDICTED: uncharacterized protein LOC103929471 [Pyrus x bretschneideri]
RG.68858.3	gene3226	cis	5.10884	up	PREDICTED: leucine-rich repeat receptor protein kinase EXS-like [Vitis vinifera]
RG.68858.3	gene6079	cis	5.10884	up	hypothetical protein L484_015136 [Morus notabilis]
RG.68858.3	gene6620	cis	5.10884	up	--
RG.68858.3	gene7516	trans	5.10884	up	CBF transcription factor 2 [Betula platyphylla]
RG.68858.3	gene927	cis	5.10884	up	--
RG.68858.3	gene9963	cis	5.10884	up	Actin-like ATPase superfamily protein isoform 1 [Theobroma cacao]
RG.165408.5	gene14198	cis	7.63054	up	PREDICTED: aluminum-activated malate transporter 8-like [Pyrus x bretschneideri]
RG.165408.5	gene16404	cis	7.63054	up	hypothetical protein PHAVU_008G277500g [Phaseolus vulgaris]
RG.165408.5	gene18129	trans	7.63054	up	--
RG.165408.5	gene23217	cis	7.63054	up	unnamed protein product [Coffea canephora]
RG.165408.5	gene28270	cis	7.63054	up	--
RG.165408.5	gene7500	cis	7.63054	up	PREDICTED: putative expansin-B2 [Eucalyptus grandis]
RG.21195.27	gene14163	cis	-7.41134	down	--
RG.21195.27	gene17051	cis	-7.41134	down	hypothetical protein L484_008713 [Morus notabilis]
RG.21195.27	gene18699	trans	-7.41134	down	ARM repeat superfamily protein [Theobroma cacao]
RG.21195.27	gene21400	cis	-7.41134	down	--
RG.21195.27	gene2312	trans	-7.41134	down	--
RG.21195.27	gene23371	cis	-7.41134	down	hypothetical protein POPTR_0011s078002g, partial [Populus trichocarpa]
RG.21195.27	gene25877	cis	-7.41134	down	--
RG.21195.27	gene26664	cis	-7.41134	down	--
RG.21195.27	gene28656	cis	-7.41134	down	UDP-glucosyl transferase 85A2 [Theobroma cacao]
RG.21195.27	gene29036	trans	-7.41134	down	--
RG.21195.27	gene29786	cis	-7.41134	down	PREDICTED: uncharacterized protein LOC103489276 [Cucumis melo]
RG.21195.27	gene3160	cis	-7.41134	down	--
RG.21195.27	gene3611	cis	-7.41134	down	UDP-glucosyl transferase 85A2 [Theobroma cacao]
RG.21195.27	gene3736	cis	-7.41134	down	Glutamate-gated kainate-type ion channel receptor subunit GluR5, putative [Theobroma cacao]
RG.21195.27	gene4647	cis	-7.41134	down	--
RG.21195.27	gene4772	cis	-7.41134	down	PREDICTED: glutamate receptor 2.7-like [Glycine max]
RG.21195.27	gene6917	trans	-7.41134	down	serine/threonine-protein kinase bri1, putative [Ricinus communis]
RG.59431.6	gene14999	cis	-10.7346	down	Pectinesterase, putative [Theobroma cacao]
RG.59431.6	gene15793	trans	-10.7346	down	PREDICTED: uncharacterized protein LOC105166859 [Sesamum indicum]
RG.59431.6	gene19717	cis	-10.7346	down	PREDICTED: probable WRKY transcription factor 2 [Prunus mume]
RG.59431.6	gene22180	cis	-10.7346	down	PREDICTED: CRIB domain-containing protein RIC4 [Vitis vinifera]
RG.59431.6	gene24205	trans	-10.7346	down	--
RG.59431.6	gene24649	cis	-10.7346	down	PREDICTED: stress-related protein [Vitis vinifera]
RG.59431.6	gene25725	cis	-10.7346	down	hypothetical protein AALP_AAs52928U000300 [Arabis alpina]
RG.59431.6	gene25938	cis	-10.7346	down	putative tyrosine-protein phosphatase [Morus notabilis]
RG.59431.6	gene2657	cis	-10.7346	down	PREDICTED: uncharacterized protein LOC102612526 [Citrus sinensis]
RG.59431.6	gene26915	cis	-10.7346	down	--
RG.59431.6	gene27213	trans	-10.7346	down	PREDICTED: transcription initiation factor IIB [Nelumbo nucifera]
RG.59431.6	gene28664	cis	-10.7346	down	--
RG.59431.6	gene30345	cis	-10.7346	down	PREDICTED: photosystem I reaction center subunit XI, chloroplastic [Prunus mume]
RG.59431.6	gene400	cis	-10.7346	down	PREDICTED: GDT1-like protein 3 [Prunus mume]
RG.59431.6	gene7089	cis	-10.7346	down	PREDICTED: stress-related protein [Vitis vinifera]
RG.13398.18	gene10346	cis	9.32816	up	hypothetical protein CICLE_v10016373mg [Citrus clementina]
RG.13398.18	gene11597	cis	9.32816	up	PREDICTED: transcription factor GTE8 [Prunus mume]
RG.13398.18	gene1210	cis	9.32816	up	Glyceraldehyde-3-phosphate dehydrogenase [Gossypium arboreum]
RG.13398.18	gene1301	cis	9.32816	up	hypothetical protein PRUPE_ppa001900mg [Prunus persica]
RG.13398.18	gene13595	cis	9.32816	up	Uncharacterized protein isoform 3 [Theobroma cacao]
RG.13398.18	gene13614	cis	9.32816	up	hypothetical protein PRUPE_ppa010408mg [Prunus persica]
RG.13398.18	gene14872	cis	9.32816	up	26S proteasome regulatory subunit S3, putative [Ricinus communis]
RG.13398.18	gene15825	cis	9.32816	up	PREDICTED: F-box protein SKIP14 [Vitis vinifera]
RG.13398.18	gene17091	cis	9.32816	up	PREDICTED: pentatricopeptide repeat-containing protein At2g13420, mitochondrial-like [Prunus mume]
RG.13398.18	gene1845	cis	9.32816	up	hypothetical protein VITISV_004352 [Vitis vinifera]
RG.13398.18	gene18760	cis	9.32816	up	Mitochondrial ribosomal protein L37 isoform 1 [Theobroma cacao]
RG.13398.18	gene18862	cis	9.32816	up	Uncharacterized protein isoform 3 [Theobroma cacao]
RG.13398.18	gene18946	cis	9.32816	up	hypothetical protein JCGZ_10172 [Jatropha curcas]
RG.13398.18	gene20982	cis	9.32816	up	Glucose-6-phosphate 1-dehydrogenase, cytoplasmic isoform 2 [Morus notabilis]
RG.13398.18	gene22072	cis	9.32816	up	Mitogen-activated protein kinase kinase kinase A [Morus notabilis]
RG.13398.18	gene22408	cis	9.32816	up	PREDICTED: cytochrome c1-1, heme protein, mitochondrial-like [Fragaria vesca subsp. vesca]
RG.13398.18	gene22462	cis	9.32816	up	PREDICTED: histone-lysine N-methyltransferase setd3 [Prunus mume]
RG.13398.18	gene23972	cis	9.32816	up	PREDICTED: sister chromatid cohesion 1 protein 2 [Prunus mume]
RG.13398.18	gene25194	cis	9.32816	up	hypothetical protein PRUPE_ppa002307mg [Prunus persica]
RG.13398.18	gene29047	cis	9.32816	up	hypothetical protein CICLE_v10015294mg [Citrus clementina]
RG.13398.18	gene29048	cis	9.32816	up	PREDICTED: uncharacterized protein LOC103330374 [Prunus mume]
RG.13398.18	gene4819	cis	9.32816	up	PREDICTED: uncharacterized protein LOC100249110 [Vitis vinifera]
RG.13398.18	gene5527	cis	9.32816	up	hypothetical protein CISIN_1g0107851mg [Citrus sinensis]
RG.13398.18	gene7285	cis	9.32816	up	PREDICTED: cytosolic Fe-S cluster assembly factor NBP35-like [Prunus mume]
RG.13398.18	gene7722	cis	9.32816	up	Prohibitin 3 isoform 1 [Theobroma cacao]
RG.13398.18	gene8176	cis	9.32816	up	hypothetical protein PRUPE_ppa000449mg [Prunus persica]
RG.13398.18	gene8408	cis	9.32816	up	PREDICTED: uncharacterized protein LOC103404224 [Malus domestica]
RG.21037.1	gene10199	cis	-9.99368	down	PREDICTED: uncharacterized protein At4g14100-like [Fragaria vesca subsp. vesca]
RG.21037.1	gene10529	cis	-9.99368	down	PREDICTED: MATE efflux family protein 8-like isoform X1 [Eucalyptus grandis]
RG.21037.1	gene11341	cis	-9.99368	down	--
RG.21037.1	gene15558	cis	-9.99368	down	--
RG.21037.1	gene16712	cis	-9.99368	down	PREDICTED: uncharacterized protein LOC101223452 [Cucumis sativus]
RG.21037.1	gene16976	cis	-9.99368	down	PREDICTED: uncharacterized protein LOC103323453 [Prunus mume]
RG.21037.1	gene17995	cis	-9.99368	down	PREDICTED: ADP-ribosylation factor 1-like [Populus euphratica]
RG.21037.1	gene20481	cis	-9.99368	down	hypothetical protein POPTR_0006s18630g [Populus trichocarpa]
RG.21037.1	gene23715	cis	-9.99368	down	PREDICTED: uncharacterized protein LOC100792868 [Glycine max]
RG.21037.1	gene24236	cis	-9.99368	down	Alpha/beta-Hydrolases superfamily protein isoform 3, partial [Theobroma cacao]
RG.21037.1	gene27204	cis	-9.99368	down	PREDICTED: pathogenesis-related protein PR-1-like [Fragaria vesca subsp. vesca]
RG.21037.1	gene27544	cis	-9.99368	down	PREDICTED: anthocyanidin 3-O-glucosyltransferase 7-like [Vitis vinifera]
RG.21037.1	gene3047	cis	-9.99368	down	hypothetical protein PRUPE_ppa005267mg [Prunus persica]
RG.21037.1	gene6717	cis	-9.99368	down	hypothetical protein L484_001791 [Morus notabilis]
RG.95728.2	gene10284	cis	-10.0135	down	PREDICTED: probable LRR receptor-like serine/threonine-protein kinase At3g47570 [Prunus mume]
RG.95728.2	gene12037	cis	-10.0135	down	PREDICTED: putative F-box protein At3g25750 [Vitis vinifera]
RG.95728.2	gene16578	cis	-10.0135	down	--
RG.95728.2	gene2218	cis	-10.0135	down	hypothetical protein PRUPE_ppa019156mg [Prunus persica]
RG.95728.2	gene26254	cis	-10.0135	down	hypothetical protein CISIN_1g0050451mg, partial [Citrus sinensis]
RG.95728.2	gene2922	cis	-10.0135	down	hypothetical protein PRUPE_ppa019088mg, partial [Prunus persica]
RG.95728.2	gene5631	cis	-10.0135	down	PREDICTED: probable LRR receptor-like serine/threonine-protein kinase At3g47570 [Prunus mume]
RG.95728.2	gene5841	cis	-10.0135	down	--
RG.95728.2	gene9111	cis	-10.0135	down	--
RG.95728.2	gene9523	cis	-10.0135	down	--
RG.108474.2	gene11907	cis	5.47434	up	Quinone oxidoreductase PIG3 [Morus notabilis]
RG.108474.2	gene12581	cis	5.47434	up	PREDICTED: protein YLS9 [Vitis vinifera]
RG.108474.2	gene14412	cis	5.47434	up	PREDICTED: endonuclease 4 [Vitis vinifera]
RG.108474.2	gene1562	cis	5.47434	up	hypothetical protein L484_006374 [Morus notabilis]
RG.108474.2	gene19640	cis	5.47434	up	oxidoreductase family protein [Populus trichocarpa]
RG.108474.2	gene21133	cis	5.47434	up	PREDICTED: nijmegen breakage syndrome 1 protein [Vitis vinifera]
RG.108474.2	gene2127	cis	5.47434	up	Nuclease PA3 [Morus notabilis]
RG.108474.2	gene21478	cis	5.47434	up	PREDICTED: glycine-rich cell wall structural protein 1.0 [Nelumbo nucifera]
RG.108474.2	gene25650	trans	5.47434	up	hypothetical protein L484_018163 [Morus notabilis]
RG.108474.2	gene25739	cis	5.47434	up	hypothetical protein PRUPE_ppa003771mg [Prunus persica]
RG.108474.2	gene25890	cis	5.47434	up	PREDICTED: probable metal-nicotianamine transporter YSL7-like [Solanum tuberosum]
RG.108474.2	gene29164	cis	5.47434	up	PREDICTED: PAP-specific phosphatase HAL2-like [Vitis vinifera]
RG.108474.2	gene29729	cis	5.47434	up	PREDICTED: eukaryotic peptide chain release factor subunit 1-3 [Vitis vinifera]
RG.108474.2	gene29917	cis	5.47434	up	PREDICTED: U5 small nuclear ribonucleoprotein 200 kDa helicase [Vitis vinifera]
RG.108474.2	gene30475	cis	5.47434	up	SKP1 [Hevea brasiliensis]
RG.108474.2	gene30563	cis	5.47434	up	hypothetical protein POPTR_0012s12820g [Populus trichocarpa]
RG.108474.2	gene397	cis	5.47434	up	Calcineurin-like metallo-phosphoesterase superfamily protein isoform 1 [Theobroma cacao]
RG.108474.2	gene4456	cis	5.47434	up	hypothetical protein POPTR_0009s13690g [Populus trichocarpa]
RG.108474.2	gene6937	trans	5.47434	up	hypothetical protein glysoja_027398 [Glycine soja]
RG.108474.2	gene729	trans	5.47434	up	hypothetical protein glysoja_027398 [Glycine soja]
RG.108474.2	gene774	cis	5.47434	up	PREDICTED: WAT1-related protein At3g02690, chloroplastic-like [Cicer arietinum]
RG.108474.2	gene9054	cis	5.47434	up	Secretory carrier 3 isoform 2 [Theobroma cacao]
RG.108474.2	gene9580	both	5.47434	up	hypothetical protein L484_006379 [Morus notabilis]
RG.160773.7	gene10088	trans	4.46046	up	--
RG.160773.7	gene10172	trans	4.46046	up	--
RG.160773.7	gene10314	trans	4.46046	up	--
RG.160773.7	gene11302	cis	4.46046	up	conserved hypothetical protein [Ricinus communis]
RG.160773.7	gene12266	trans	4.46046	up	--
RG.160773.7	gene12770	trans	4.46046	up	--
RG.160773.7	gene13851	trans	4.46046	up	--
RG.160773.7	gene1402	trans	4.46046	up	--
RG.160773.7	gene15255	trans	4.46046	up	--
RG.160773.7	gene16057	trans	4.46046	up	--
RG.160773.7	gene16422	trans	4.46046	up	--
RG.160773.7	gene17964	trans	4.46046	up	--
RG.160773.7	gene19119	trans	4.46046	up	--
RG.160773.7	gene20355	trans	4.46046	up	--
RG.160773.7	gene20534	cis	4.46046	up	hypothetical protein CICLE_v10028755mg [Citrus clementina]
RG.160773.7	gene21289	trans	4.46046	up	--
RG.160773.7	gene22048	cis	4.46046	up	hypothetical protein PHAVU_010G033700g [Phaseolus vulgaris]
RG.160773.7	gene23132	trans	4.46046	up	--
RG.160773.7	gene23801	trans	4.46046	up	--
RG.160773.7	gene24039	cis	4.46046	up	PREDICTED: receptor-like protein 12 isoform X2 [Vitis vinifera]
RG.160773.7	gene26047	trans	4.46046	up	--
RG.160773.7	gene26991	trans	4.46046	up	--
RG.160773.7	gene27207	trans	4.46046	up	--
RG.160773.7	gene27783	trans	4.46046	up	--
RG.160773.7	gene28150	cis	4.46046	up	--
RG.160773.7	gene30167	cis	4.46046	up	cytochrome P450, putative [Ricinus communis]
RG.160773.7	gene5204	trans	4.46046	up	--
RG.160773.7	gene5954	trans	4.46046	up	--
RG.160773.7	gene652	cis	4.46046	up	--
RG.160773.7	gene9044	trans	4.46046	up	--
RG.149621.4	gene12827	cis	8.36677	up	PREDICTED: uncharacterized protein LOC104881439 isoform X3 [Vitis vinifera]
RG.149621.4	gene15004	cis	8.36677	up	PREDICTED: probable serine/threonine-protein kinase At1g54610-like [Citrus sinensis]
RG.149621.4	gene17924	cis	8.36677	up	PREDICTED: uncharacterized protein LOC100243999 [Vitis vinifera]
RG.149621.4	gene18319	cis	8.36677	up	hypothetical protein PRUPE_ppa010832mg [Prunus persica]
RG.149621.4	gene18807	cis	8.36677	up	Cationic peroxidase 2 precursor, putative [Ricinus communis]
RG.149621.4	gene18934	cis	8.36677	up	--
RG.149621.4	gene21754	cis	8.36677	up	Peroxidase N1 [Theobroma cacao]
RG.149621.4	gene24394	cis	8.36677	up	PREDICTED: uncharacterized protein LOC101215901 [Cucumis sativus]
RG.149621.4	gene27102	cis	8.36677	up	PREDICTED: uncharacterized protein LOC103338131 [Prunus mume]
RG.149621.4	gene27676	cis	8.36677	up	PREDICTED: chlorophyll a-b binding protein CP24 10A, chloroplastic-like [Populus euphratica]
RG.149621.4	gene29830	cis	8.36677	up	PREDICTED: CASP-like protein POPTRDRAFT_823430 [Malus domestica]
RG.149621.4	gene4078	cis	8.36677	up	PREDICTED: transcription factor bHLH137 [Vitis vinifera]
RG.149621.4	gene5483	cis	8.36677	up	--
RG.149621.4	gene6233	cis	8.36677	up	PREDICTED: uncharacterized protein LOC103338230 [Prunus mume]
RG.149621.4	gene851	cis	8.36677	up	PREDICTED: long chain base biosynthesis protein 2a [Vitis vinifera]
RG.149621.4	gene8568	cis	8.36677	up	PREDICTED: uncharacterized protein LOC100266395 [Vitis vinifera]
RG.149621.4	gene9060	cis	8.36677	up	hypothetical protein JCGZ_26392 [Jatropha curcas]
RG.149621.4	gene9103	cis	8.36677	up	ARM repeat superfamily protein isoform 1 [Theobroma cacao]
RG.149621.4	gene9907	cis	8.36677	up	hypothetical protein PRUPE_ppa005821mg [Prunus persica]
RG.144092.1	gene12960	cis	-7.37785	down	PREDICTED: uncharacterized protein LOC103343148 [Prunus mume]
RG.144092.1	gene14034	cis	-7.37785	down	hypothetical protein CICLE_v10011064mg [Citrus clementina]
RG.144092.1	gene14262	cis	-7.37785	down	ARM repeat superfamily protein, putative [Theobroma cacao]
RG.144092.1	gene1456	cis	-7.37785	down	PREDICTED: multidrug and toxin extrusion protein 1-like [Citrus sinensis]
RG.144092.1	gene16860	cis	-7.37785	down	--
RG.144092.1	gene19086	cis	-7.37785	down	PREDICTED: indole-3-acetic acid-induced protein ARG7-like [Vitis vinifera]
RG.144092.1	gene20949	cis	-7.37785	down	hypothetical protein PRUPE_ppa004815mg [Prunus persica]
RG.144092.1	gene24936	cis	-7.37785	down	SAUR-like auxin-responsive protein family, putative [Theobroma cacao]
RG.144092.1	gene25259	cis	-7.37785	down	ovate family protein 1 [Betula luminifera]
RG.144092.1	gene27432	cis	-7.37785	down	hypothetical protein CICLE_v10011350mg [Citrus clementina]
RG.144092.1	gene27457	cis	-7.37785	down	peroxidase 1 [Sesbania rostrata]
RG.144092.1	gene27872	cis	-7.37785	down	PREDICTED: stress response protein nst1-like [Prunus mume]
RG.144092.1	gene2994	cis	-7.37785	down	--
RG.144092.1	gene3083	cis	-7.37785	down	PREDICTED: uncharacterized protein LOC104806639 [Tarenaya hassleriana]
RG.144092.1	gene4120	cis	-7.37785	down	--
RG.144092.1	gene4484	cis	-7.37785	down	putative serine/threonine-protein kinase WNK5 [Gossypium arboreum]
RG.144092.1	gene70	cis	-7.37785	down	PREDICTED: CBL-interacting serine/threonine-protein kinase 14-like [Fragaria vesca subsp. vesca]
RG.144092.1	gene7237	cis	-7.37785	down	hypothetical protein POPTR_0016s14070g [Populus trichocarpa]
RG.144092.1	gene7443	cis	-7.37785	down	PREDICTED: aspartate aminotransferase, mitochondrial-like isoform X4 [Populus euphratica]
RG.165112.3	gene12187	cis	-10.6371	down	hypothetical protein VITISV_014926 [Vitis vinifera]
RG.165112.3	gene18359	cis	-10.6371	down	Late embryogenesis abundant (LEA) hydroxyproline-rich glycoprotein family, putative [Theobroma cacao]
RG.165112.3	gene25815	cis	-10.6371	down	--
RG.165112.3	gene28702	trans	-10.6371	down	--
RG.165112.3	gene4733	trans	-10.6371	down	--
RG.165112.3	gene4823	cis	-10.6371	down	hypothetical protein PRUPE_ppa025642mg [Prunus persica]
RG.165112.3	gene6873	trans	-10.6371	down	--
RG.71022.1	gene11170	cis	-10.9934	down	PREDICTED: 18.2 kDa class I heat shock protein-like [Pyrus x bretschneideri]
RG.71022.1	gene11664	trans	-10.9934	down	--
RG.71022.1	gene12649	cis	-10.9934	down	PREDICTED: uncharacterized protein At2g39910 [Prunus mume]
RG.71022.1	gene15407	cis	-10.9934	down	PREDICTED: mitochondrial tRNA-specific 2-thiouridylase 1 [Vitis vinifera]
RG.71022.1	gene15537	cis	-10.9934	down	PREDICTED: transcription factor RAX2-like [Prunus mume]
RG.71022.1	gene1599	trans	-10.9934	down	--
RG.71022.1	gene16336	cis	-10.9934	down	PREDICTED: uncharacterized protein LOC103936350 [Pyrus x bretschneideri]
RG.71022.1	gene17799	cis	-10.9934	down	PREDICTED: uncharacterized protein At2g39920-like [Fragaria vesca subsp. vesca]
RG.71022.1	gene17958	trans	-10.9934	down	PREDICTED: N-acetyltransferase 9-like protein-like [Fragaria vesca subsp. vesca]
RG.71022.1	gene18009	cis	-10.9934	down	PREDICTED: uncharacterized protein At1g04910-like [Nelumbo nucifera]
RG.71022.1	gene1849	cis	-10.9934	down	PREDICTED: lectin-like protein LEC [Prunus mume]
RG.71022.1	gene19860	trans	-10.9934	down	--
RG.71022.1	gene19906	cis	-10.9934	down	PREDICTED: 17.3 kDa class I heat shock protein-like [Nelumbo nucifera]
RG.71022.1	gene2112	cis	-10.9934	down	UDP-glycosyltransferase 85A1 [Gossypium arboreum]
RG.71022.1	gene21468	cis	-10.9934	down	PREDICTED: LIM domain-containing protein WLIM2b [Vitis vinifera]
RG.71022.1	gene24277	cis	-10.9934	down	hypothetical protein CISIN_1g005504mg [Citrus sinensis]
RG.71022.1	gene24345	cis	-10.9934	down	PREDICTED: myb-related protein 306-like [Glycine max]
RG.71022.1	gene26448	cis	-10.9934	down	Lysine histidine transporter 1 [Morus notabilis]
RG.71022.1	gene26522	cis	-10.9934	down	PREDICTED: uncharacterized protein LOC100793529 isoform X1 [Glycine max]
RG.71022.1	gene27213	trans	-10.9934	down	PREDICTED: transcription initiation factor IIB [Nelumbo nucifera]
RG.71022.1	gene27340	trans	-10.9934	down	--
RG.71022.1	gene28166	cis	-10.9934	down	hypothetical protein POPTR_0008s06280g [Populus trichocarpa]
RG.71022.1	gene28580	cis	-10.9934	down	Sedoheptulose-bisphosphatase [Theobroma cacao]
RG.71022.1	gene29	cis	-10.9934	down	PREDICTED: probable sugar phosphate/phosphate translocator At3g11320 isoform X1 [Malus domestica]
RG.71022.1	gene29207	trans	-10.9934	down	hypothetical protein POPTR_0003s13630g [Populus trichocarpa]
RG.71022.1	gene30564	cis	-10.9934	down	Proliferating cell nuclear antigen [Morus notabilis]
RG.71022.1	gene6032	trans	-10.9934	down	--
RG.71022.1	gene6245	cis	-10.9934	down	hypothetical protein PRUPE_ppa011670mg [Prunus persica]
RG.71022.1	gene711	trans	-10.9934	down	--
RG.71022.1	gene7368	trans	-10.9934	down	hypothetical protein PRUPE_ppa004967mg [Prunus persica]
RG.71022.1	gene8282	trans	-10.9934	down	hypothetical protein JCGZ_10902 [Jatropha curcas]
RG.71022.1	gene8714	cis	-10.9934	down	PREDICTED: adenylosuccinate lyase [Vitis vinifera]
RG.71022.1	gene9016	trans	-10.9934	down	--
RG.71022.1	gene9465	cis	-10.9934	down	PREDICTED: 60S ribosomal protein L35a-1 [Populus euphratica]
RG.11161.1	gene10908	cis	5.73387	up	PREDICTED: E3 ubiquitin-protein ligase RHF2A-like isoform X1 [Cucumis melo]
RG.11161.1	gene1211	cis	5.73387	up	hypothetical protein POPTR_0009s15770g [Populus trichocarpa]
RG.11161.1	gene12428	cis	5.73387	up	--
RG.11161.1	gene16080	cis	5.73387	up	Uncharacterized protein TCM_041188 [Theobroma cacao]
RG.11161.1	gene16400	cis	5.73387	up	hypothetical protein EUGRSUZ_A02403, partial [Eucalyptus grandis]
RG.11161.1	gene19335	cis	5.73387	up	hypothetical protein Csa_1G025250 [Cucumis sativus]
RG.11161.1	gene20538	cis	5.73387	up	hypothetical protein PRUPE_ppa000604mg [Prunus persica]
RG.11161.1	gene23041	cis	5.73387	up	PREDICTED: protein disulfide-isomerase LQY1 [Prunus mume]
RG.11161.1	gene23167	cis	5.73387	up	PREDICTED: E3 ubiquitin-protein ligase RHF2A [Vitis vinifera]
RG.11161.1	gene2548	cis	5.73387	up	--
RG.11161.1	gene2694	cis	5.73387	up	--
RG.11161.1	gene27336	cis	5.73387	up	unnamed protein product [Vitis vinifera]
RG.11161.1	gene29985	cis	5.73387	up	PREDICTED: outer envelope protein 61-like [Populus euphratica]
RG.11161.1	gene3046	cis	5.73387	up	hypothetical protein PRUPE_ppa000604mg [Prunus persica]
RG.11161.1	gene6159	cis	5.73387	up	PREDICTED: phragmoplast orienting kinesin-1-like [Malus domestica]
RG.11161.1	gene7452	cis	5.73387	up	Serine/threonine-protein kinase TOUSLED isoform 1 [Theobroma cacao]
RG.11161.1	gene9172	cis	5.73387	up	--
RG.11161.1	gene9841	cis	5.73387	up	PREDICTED: E3 ubiquitin-protein ligase RHF2A [Vitis vinifera]
RG.11161.1	gene9887	cis	5.73387	up	--
RG.22172.5	gene10683	cis	5.42745	up	--
RG.22172.5	gene11103	cis	5.42745	up	conserved hypothetical protein [Ricinus communis]
RG.22172.5	gene14979	cis	5.42745	up	hypothetical protein CISIN_1g045986mg, partial [Citrus sinensis]
RG.22172.5	gene15057	cis	5.42745	up	PREDICTED: acetylornithine deacetylase-like isoform X1 [Pyrus x bretschneideri]
RG.22172.5	gene15591	cis	5.42745	up	PREDICTED: probable transcriptional regulator RABBIT EARS-like [Fragaria vesca subsp. vesca]
RG.22172.5	gene17356	cis	5.42745	up	hypothetical protein PRUPE_ppa007231mg [Prunus persica]
RG.22172.5	gene18889	cis	5.42745	up	PREDICTED: uncharacterized protein LOC105128288 [Populus euphratica]
RG.22172.5	gene1930	cis	5.42745	up	PREDICTED: mitochondrial carnitine/acylcarnitine carrier-like protein [Nelumbo nucifera]
RG.22172.5	gene19876	cis	5.42745	up	hypothetical protein VITISV_032602 [Vitis vinifera]
RG.22172.5	gene19899	cis	5.42745	up	Uncharacterized protein isoform 4, partial [Theobroma cacao]
RG.22172.5	gene22042	cis	5.42745	up	PREDICTED: ferredoxin [Vitis vinifera]
RG.22172.5	gene24358	cis	5.42745	up	Clathrin adaptor complexes medium subunit family protein isoform 1 [Theobroma cacao]
RG.22172.5	gene27106	cis	5.42745	up	hypothetical protein L484_023280 [Morus notabilis]
RG.22172.5	gene27850	cis	5.42745	up	Phosphopantothenoylcysteine decarboxylase [Morus notabilis]
RG.22172.5	gene6281	cis	5.42745	up	PREDICTED: uncharacterized protein LOC102599907 [Solanum tuberosum]
RG.22172.5	gene6355	cis	5.42745	up	PREDICTED: abscisic acid receptor PYR1 [Cucumis melo]
RG.149930.2	gene14787	cis	-12.1265	down	hypothetical protein PRUPE_ppa022028mg, partial [Prunus persica]
RG.149930.2	gene14950	cis	-12.1265	down	--
RG.149930.2	gene16772	cis	-12.1265	down	PREDICTED: pleiotropic drug resistance protein 2-like [Eucalyptus grandis]
RG.149930.2	gene16930	cis	-12.1265	down	PREDICTED: uncharacterized protein LOC103406939 [Malus domestica]
RG.149930.2	gene2162	trans	-12.1265	down	--
RG.149930.2	gene23311	cis	-12.1265	down	hypothetical protein CICLE_v10030776mg [Citrus clementina]
RG.149930.2	gene23633	cis	-12.1265	down	PREDICTED: uncharacterized protein LOC103928646 [Pyrus x bretschneideri]
RG.149930.2	gene24245	cis	-12.1265	down	PREDICTED: tyrosine-sulfated glycopeptide receptor 1 [Vitis vinifera]
RG.149930.2	gene26824	cis	-12.1265	down	--
RG.149930.2	gene3053	cis	-12.1265	down	hypothetical protein PRUPE_ppa002625mg [Prunus persica]
RG.149930.2	gene4162	cis	-12.1265	down	PREDICTED: uncharacterized protein LOC101299716 [Fragaria vesca subsp. vesca]
RG.149930.2	gene881	cis	-12.1265	down	--
RG.149930.2	gene9651	cis	-12.1265	down	Kinase superfamily protein [Theobroma cacao]
RG.44140.2	gene11077	cis	7.68964	up	PREDICTED: purple acid phosphatase 8-like isoform X1 [Prunus mume]
RG.44140.2	gene12817	cis	7.68964	up	Purple acid phosphatase 3 [Morus notabilis]
RG.44140.2	gene1691	cis	7.68964	up	--
RG.44140.2	gene18340	cis	7.68964	up	unnamed protein product [Coffea canephora]
RG.44140.2	gene19455	cis	7.68964	up	Purple acid phosphatase 3 [Morus notabilis]
RG.44140.2	gene25125	cis	7.68964	up	PREDICTED: annexin D5 [Vitis vinifera]
RG.44140.2	gene5316	cis	7.68964	up	--
RG.44140.2	gene8555	cis	7.68964	up	PREDICTED: cyclin-J18 isoform X2 [Vitis vinifera]
RG.76808.1	gene10037	cis	-10.7259	down	hypothetical protein PRUPE_ppa004609mg [Prunus persica]
RG.76808.1	gene13266	cis	-10.7259	down	Thiamine pyrophosphate dependent pyruvate decarboxylase family protein [Theobroma cacao]
RG.76808.1	gene13525	cis	-10.7259	down	hypothetical protein PRUPE_ppa024332mg [Prunus persica]
RG.76808.1	gene15050	cis	-10.7259	down	hypothetical protein CICLE_v10028636mg [Citrus clementina]
RG.76808.1	gene16566	cis	-10.7259	down	Leucine-rich repeat protein kinase family protein, putative isoform 1 [Theobroma cacao]
RG.76808.1	gene1773	cis	-10.7259	down	hypothetical protein CICLE_v10029989mg [Citrus clementina]
RG.76808.1	gene18283	cis	-10.7259	down	hypothetical protein CISIN_1g001074mg [Citrus sinensis]
RG.76808.1	gene1861	cis	-10.7259	down	PREDICTED: RING-H2 finger protein ATL63 [Vitis vinifera]
RG.76808.1	gene18961	cis	-10.7259	down	hypothetical protein PRUPE_ppa001036mg [Prunus persica]
RG.76808.1	gene1976	trans	-10.7259	down	Phosphatidate cytidylyltransferase family protein isoform 3 [Theobroma cacao]
RG.76808.1	gene20072	cis	-10.7259	down	hypothetical protein CISIN_1g035677mg [Citrus sinensis]
RG.76808.1	gene20571	cis	-10.7259	down	protein kinase, putative [Ricinus communis]
RG.76808.1	gene216	cis	-10.7259	down	conserved hypothetical protein [Ricinus communis]
RG.76808.1	gene21648	cis	-10.7259	down	PREDICTED: 6-phosphofructo-2-kinase/fructose-2,6-bisphosphatase [Vitis vinifera]
RG.76808.1	gene23690	cis	-10.7259	down	hypothetical protein JCGZ_17376 [Jatropha curcas]
RG.76808.1	gene24175	cis	-10.7259	down	BCL-2-associated athanogene 4 isoform 1 [Theobroma cacao]
RG.76808.1	gene25077	cis	-10.7259	down	hypothetical protein POPTR_0001s28740g [Populus trichocarpa]
RG.76808.1	gene30395	cis	-10.7259	down	PREDICTED: rab GDP dissociation inhibitor alpha-like [Citrus sinensis]
RG.76808.1	gene5126	cis	-10.7259	down	Uncharacterized protein TCM_042185 [Theobroma cacao]
RG.76808.1	gene6984	cis	-10.7259	down	PREDICTED: zinc transporter 6, chloroplastic [Vitis vinifera]
RG.61286.1	gene108	cis	6.24264	up	Glyoxal oxidase-related protein [Theobroma cacao]
RG.61286.1	gene11858	cis	6.24264	up	Type one serine/threonine protein phosphatase 4 isoform 2 [Theobroma cacao]
RG.61286.1	gene13111	cis	6.24264	up	PREDICTED: uncharacterized protein LOC105131300 [Populus euphratica]
RG.61286.1	gene1382	cis	6.24264	up	--
RG.61286.1	gene13906	cis	6.24264	up	hypothetical protein PRUPE_ppa000881mg [Prunus persica]
RG.61286.1	gene14893	cis	6.24264	up	Uncharacterized protein TCM_004852 [Theobroma cacao]
RG.61286.1	gene15124	cis	6.24264	up	hypothetical protein PRUPE_ppa020922mg, partial [Prunus persica]
RG.61286.1	gene15957	cis	6.24264	up	Uncharacterized protein TCM_004852 [Theobroma cacao]
RG.61286.1	gene17621	cis	6.24264	up	PREDICTED: uncharacterized protein LOC104587595 [Nelumbo nucifera]
RG.61286.1	gene20065	cis	6.24264	up	--
RG.61286.1	gene23297	cis	6.24264	up	Uncharacterized protein TCM_004852 [Theobroma cacao]
RG.61286.1	gene27515	cis	6.24264	up	PREDICTED: serine/threonine-protein kinase EDR1 [Vitis vinifera]
RG.61286.1	gene28045	cis	6.24264	up	--
RG.61286.1	gene28960	cis	6.24264	up	Uncharacterized protein TCM_004852 [Theobroma cacao]
RG.61286.1	gene2991	cis	6.24264	up	Uncharacterized protein TCM_004852 [Theobroma cacao]
RG.61286.1	gene30290	cis	6.24264	up	PREDICTED: 5&apos;-3&apos; exoribonuclease 4-like, partial [Cucumis sativus]
RG.61286.1	gene4385	cis	6.24264	up	PREDICTED: kinesin-like protein KIFC3 [Prunus mume]
RG.61286.1	gene5894	cis	6.24264	up	hypothetical protein CICLE_v10003299mg, partial [Citrus clementina]
RG.61286.1	gene7181	cis	6.24264	up	--
RG.61286.1	gene8819	cis	6.24264	up	PREDICTED: galactose oxidase [Prunus mume]
RG.61286.1	gene8881	cis	6.24264	up	Uncharacterized protein TCM_004852 [Theobroma cacao]
RG.31043.1	gene10498	cis	-9.09665	down	BnaC07g21780D [Brassica napus]
RG.31043.1	gene12714	cis	-9.09665	down	FAD-linked oxidoreductase [Medicago truncatula]
RG.31043.1	gene14647	cis	-9.09665	down	--
RG.31043.1	gene15389	cis	-9.09665	down	PREDICTED: LOW QUALITY PROTEIN: probable inactive serine/threonine-protein kinase scy1 [Prunus mume]
RG.31043.1	gene2203	cis	-9.09665	down	PREDICTED: uncharacterized protein LOC103331149 [Prunus mume]
RG.31043.1	gene26295	cis	-9.09665	down	hypothetical protein PRUPE_ppa019130mg [Prunus persica]
RG.31043.1	gene27584	cis	-9.09665	down	--
RG.31043.1	gene28319	cis	-9.09665	down	hypothetical protein PRUPE_ppa022028mg, partial [Prunus persica]
RG.31043.1	gene4502	cis	-9.09665	down	hypothetical protein PHAVU_002G162900g [Phaseolus vulgaris]
RG.31043.1	gene6331	cis	-9.09665	down	PREDICTED: uncharacterized protein LOC100261159 [Vitis vinifera]
RG.31043.1	gene8802	cis	-9.09665	down	Pentatricopeptide repeat-containing protein [Glycine soja]
RG.31043.1	gene9799	cis	-9.09665	down	hypothetical protein PRUPE_ppa017292mg [Prunus persica]
RG.131700.1	gene10254	cis	6.46076	up	Cytochrome P450, family 81, subfamily D, polypeptide 8, putative [Theobroma cacao]
RG.131700.1	gene15583	cis	6.46076	up	AT hook motif-containing protein, putative [Theobroma cacao]
RG.131700.1	gene1687	cis	6.46076	up	PREDICTED: isoflavone 2&apos;-hydroxylase-like [Fragaria vesca subsp. vesca]
RG.131700.1	gene18325	cis	6.46076	up	--
RG.131700.1	gene20495	cis	6.46076	up	Cytochrome P450, family 81, subfamily D, polypeptide 8, putative [Theobroma cacao]
RG.131700.1	gene21698	cis	6.46076	up	--
RG.131700.1	gene23630	cis	6.46076	up	Cytochrome P450 81D1 [Morus notabilis]
RG.131700.1	gene27685	cis	6.46076	up	PREDICTED: isoflavone 3&apos;-hydroxylase [Vitis vinifera]
RG.131700.1	gene28715	cis	6.46076	up	PREDICTED: uncharacterized protein At5g43822-like [Pyrus x bretschneideri]
RG.131700.1	gene29209	cis	6.46076	up	PREDICTED: uncharacterized protein LOC104882198 isoform X2 [Vitis vinifera]
RG.131700.1	gene8954	cis	6.46076	up	PREDICTED: 1-acyl-sn-glycerol-3-phosphate acyltransferase-like isoform X3 [Eucalyptus grandis]
RG.8002.11	gene10746	cis	-8.5023	down	--
RG.8002.11	gene11786	cis	-8.5023	down	argininosuccinate synthase [Arabidopsis thaliana]
RG.8002.11	gene14221	cis	-8.5023	down	--
RG.8002.11	gene15128	cis	-8.5023	down	conserved hypothetical protein [Ricinus communis]
RG.8002.11	gene15690	cis	-8.5023	down	PREDICTED: bis(5&apos;-adenosyl)-triphosphatase [Nelumbo nucifera]
RG.8002.11	gene16101	trans	-8.5023	down	--
RG.8002.11	gene16190	cis	-8.5023	down	--
RG.8002.11	gene17949	trans	-8.5023	down	--
RG.8002.11	gene17956	cis	-8.5023	down	hypothetical protein VITISV_031634 [Vitis vinifera]
RG.8002.11	gene18781	cis	-8.5023	down	PREDICTED: Werner syndrome ATP-dependent helicase-like [Prunus mume]
RG.8002.11	gene19542	cis	-8.5023	down	PREDICTED: uncharacterized protein LOC100253529 isoform X1 [Vitis vinifera]
RG.8002.11	gene1982	cis	-8.5023	down	--
RG.8002.11	gene22439	cis	-8.5023	down	hypothetical protein PHAVU_002G175300g [Phaseolus vulgaris]
RG.8002.11	gene22710	trans	-8.5023	down	--
RG.8002.11	gene23766	trans	-8.5023	down	--
RG.8002.11	gene23986	cis	-8.5023	down	Coiled-coil domain-containing protein 109A isoform 2 [Theobroma cacao]
RG.8002.11	gene28130	cis	-8.5023	down	PREDICTED: transcription factor TCP4-like [Fragaria vesca subsp. vesca]
RG.8002.11	gene28708	cis	-8.5023	down	hypothetical protein L484_008713 [Morus notabilis]
RG.8002.11	gene29976	cis	-8.5023	down	PREDICTED: NAD(P)H-quinone oxidoreductase subunit N, organellar chromatophore [Prunus mume]
RG.8002.11	gene7187	cis	-8.5023	down	hypothetical protein VITISV_031635 [Vitis vinifera]
RG.8002.11	gene8174	cis	-8.5023	down	PREDICTED: TMV resistance protein N-like [Nelumbo nucifera]
RG.8002.11	gene9794	cis	-8.5023	down	TCP family transcription factor 4 isoform 1 [Theobroma cacao]
RG.72036.3	gene10319	cis	4.65052	up	hypothetical protein PRUPE_ppa001057mg [Prunus persica]
RG.72036.3	gene10485	cis	4.65052	up	PREDICTED: uncharacterized protein LOC104589455 [Nelumbo nucifera]
RG.72036.3	gene11682	cis	4.65052	up	PREDICTED: probable xyloglucan endotransglucosylase/hydrolase protein 16-like [Fragaria vesca subsp. vesca]
RG.72036.3	gene13502	cis	4.65052	up	PREDICTED: protein SRG1-like [Prunus mume]
RG.72036.3	gene16249	cis	4.65052	up	RecName: Full=Olee1-like protein; Flags: Precursor [Betula pendula]
RG.72036.3	gene16896	cis	4.65052	up	RecName: Full=Olee1-like protein; Flags: Precursor [Betula pendula]
RG.72036.3	gene16900	cis	4.65052	up	PREDICTED: subtilisin-like protease [Prunus mume]
RG.72036.3	gene20335	cis	4.65052	up	PREDICTED: protein SRG1 [Vitis vinifera]
RG.72036.3	gene23628	cis	4.65052	up	hypothetical protein L484_015610 [Morus notabilis]
RG.72036.3	gene27111	cis	4.65052	up	PREDICTED: pentatricopeptide repeat-containing protein At4g18975, chloroplastic isoform X1 [Prunus mume]
RG.72036.3	gene27371	cis	4.65052	up	Exonuclease 1 [Glycine soja]
RG.72036.3	gene3033	cis	4.65052	up	hypothetical protein JCGZ_21644 [Jatropha curcas]
RG.72036.3	gene3616	cis	4.65052	up	PREDICTED: GDSL esterase/lipase At5g45670-like [Cucumis melo]
RG.72036.3	gene3793	cis	4.65052	up	PREDICTED: eukaryotic translation initiation factor 4E-1 isoform X2 [Vitis vinifera]
RG.72036.3	gene4876	cis	4.65052	up	PREDICTED: protein SRG1 [Vitis vinifera]
RG.72036.3	gene7488	cis	4.65052	up	hypothetical protein PRUPE_ppa001057mg [Prunus persica]
RG.132888.7	gene10001	cis	-10.8975	down	PREDICTED: 3-deoxy-manno-octulosonate cytidylyltransferase, mitochondrial [Eucalyptus grandis]
RG.132888.7	gene1066	cis	-10.8975	down	PREDICTED: uncharacterized protein LOC104608221 isoform X1 [Nelumbo nucifera]
RG.132888.7	gene11752	cis	-10.8975	down	hypothetical protein PHAVU_005G072500g [Phaseolus vulgaris]
RG.132888.7	gene12053	cis	-10.8975	down	Cytochrome C oxidase copper chaperone isoform 1 [Theobroma cacao]
RG.132888.7	gene16555	cis	-10.8975	down	PREDICTED: translation initiation factor IF-1, chloroplastic-like [Cucumis sativus]
RG.132888.7	gene18855	cis	-10.8975	down	SPA1-related 3 isoform 3 [Theobroma cacao]
RG.132888.7	gene20345	cis	-10.8975	down	PREDICTED: pentatricopeptide repeat-containing protein At4g14850 [Prunus mume]
RG.132888.7	gene20892	cis	-10.8975	down	PREDICTED: dynein light chain, cytoplasmic-like [Malus domestica]
RG.132888.7	gene20899	cis	-10.8975	down	--
RG.132888.7	gene22765	trans	-10.8975	down	PREDICTED: uncharacterized protein LOC103496084 [Cucumis melo]
RG.132888.7	gene23064	cis	-10.8975	down	PREDICTED: uncharacterized protein LOC100250261 [Vitis vinifera]
RG.132888.7	gene26303	cis	-10.8975	down	PREDICTED: xylosyltransferase 2 [Vitis vinifera]
RG.132888.7	gene27674	cis	-10.8975	down	hypothetical protein VITISV_017481 [Vitis vinifera]
RG.132888.7	gene27737	trans	-10.8975	down	PREDICTED: uncharacterized protein LOC103484518 [Cucumis melo]
RG.132888.7	gene3351	cis	-10.8975	down	unnamed protein product [Vitis vinifera]
RG.132888.7	gene5166	cis	-10.8975	down	hypothetical protein POPTR_0012s13610g [Populus trichocarpa]
RG.132888.7	gene5276	cis	-10.8975	down	metallothionein-like protein [Rubus idaeus]
RG.132888.7	gene7242	cis	-10.8975	down	PREDICTED: putative RING-H2 finger protein ATL19-like [Glycine max]
RG.132888.7	gene7545	cis	-10.8975	down	--
RG.132888.7	gene7850	cis	-10.8975	down	putative serine/threonine-protein kinase [Morus notabilis]
RG.76554.6	gene10291	cis	5.42372	up	--
RG.76554.6	gene11060	cis	5.42372	up	PREDICTED: F-box/kelch-repeat protein At3g23880-like [Nicotiana sylvestris]
RG.76554.6	gene11533	cis	5.42372	up	PREDICTED: 3-deoxy-manno-octulosonate cytidylyltransferase, mitochondrial [Vitis vinifera]
RG.76554.6	gene14452	cis	5.42372	up	DNA-directed RNA polymerase II subunit RPB2 [Gossypium arboreum]
RG.76554.6	gene1562	trans	5.42372	up	hypothetical protein L484_006374 [Morus notabilis]
RG.76554.6	gene1596	cis	5.42372	up	hypothetical protein PRUPE_ppa001031mg [Prunus persica]
RG.76554.6	gene18642	cis	5.42372	up	Ribosomal protein L21 [Theobroma cacao]
RG.76554.6	gene19922	cis	5.42372	up	PREDICTED: pentatricopeptide repeat-containing protein At2g33760 [Vitis vinifera]
RG.76554.6	gene2219	cis	5.42372	up	PREDICTED: F-box/kelch-repeat protein At3g23880-like [Nicotiana sylvestris]
RG.76554.6	gene23286	cis	5.42372	up	conserved hypothetical protein [Ricinus communis]
RG.76554.6	gene23868	cis	5.42372	up	hypothetical protein L484_014513 [Morus notabilis]
RG.76554.6	gene27074	cis	5.42372	up	hypothetical protein JCGZ_16332 [Jatropha curcas]
RG.76554.6	gene28645	cis	5.42372	up	hypothetical protein PRUPE_ppa000112mg [Prunus persica]
RG.76554.6	gene29361	cis	5.42372	up	hypothetical protein SORBIDRAFT_03g007235 [Sorghum bicolor]
RG.76554.6	gene4972	cis	5.42372	up	Vesicle-fusing ATPase -like protein [Gossypium arboreum]
RG.76554.6	gene5695	cis	5.42372	up	--
RG.76554.6	gene6769	trans	5.42372	up	PREDICTED: splicing factor 3B subunit 2 [Vitis vinifera]
RG.76554.6	gene6913	cis	5.42372	up	unnamed protein product [Coffea canephora]
RG.52661.2	gene10314	trans	-10.2594	down	--
RG.52661.2	gene12295	cis	-10.2594	down	PREDICTED: receptor-like protein kinase 5-like [Citrus sinensis]
RG.52661.2	gene124	trans	-10.2594	down	--
RG.52661.2	gene14324	cis	-10.2594	down	PREDICTED: mitochondrial chaperone BCS1-like [Fragaria vesca subsp. vesca]
RG.52661.2	gene16812	cis	-10.2594	down	Fatty acid hydroxylase superfamily [Theobroma cacao]
RG.52661.2	gene17306	cis	-10.2594	down	Leucine-rich repeat receptor-like protein kinase PXL2 [Morus notabilis]
RG.52661.2	gene19806	cis	-10.2594	down	PREDICTED: OTU domain-containing protein At3g57810-like isoform X3 [Prunus mume]
RG.52661.2	gene22557	cis	-10.2594	down	PREDICTED: 26S protease regulatory subunit 8 homolog A-like [Citrus sinensis]
RG.52661.2	gene23880	cis	-10.2594	down	putative mitochondrial chaperone bcs1 [Morus notabilis]
RG.52661.2	gene25318	cis	-10.2594	down	hypothetical protein POPTR_0008s17720g [Populus trichocarpa]
RG.52661.2	gene25484	cis	-10.2594	down	hypothetical protein CISIN_1g036283mg, partial [Citrus sinensis]
RG.52661.2	gene26011	cis	-10.2594	down	PREDICTED: receptor-like protein kinase HSL1 [Prunus mume]
RG.52661.2	gene28325	cis	-10.2594	down	PREDICTED: uncharacterized protein LOC102623857 isoform X1 [Citrus sinensis]
RG.52661.2	gene30358	cis	-10.2594	down	PREDICTED: MATE efflux family protein 5 [Vitis vinifera]
RG.52661.2	gene3229	cis	-10.2594	down	PREDICTED: uncharacterized protein LOC104880480 [Vitis vinifera]
RG.52661.2	gene3596	trans	-10.2594	down	CBL-interacting protein kinase 8 isoform 4 [Theobroma cacao]
RG.52661.2	gene7863	cis	-10.2594	down	--
RG.52661.2	gene8443	cis	-10.2594	down	PREDICTED: hexokinase-1 [Prunus mume]
RG.52661.2	gene9044	trans	-10.2594	down	--
RG.116781.1	gene10249	cis	-9.51084	down	PREDICTED: calcium-dependent protein kinase 9-like [Fragaria vesca subsp. vesca]
RG.116781.1	gene11883	cis	-9.51084	down	hypothetical protein POPTR_0003s12210g [Populus trichocarpa]
RG.116781.1	gene12376	cis	-9.51084	down	hypothetical protein JCGZ_00897 [Jatropha curcas]
RG.116781.1	gene13646	cis	-9.51084	down	hypothetical protein EUGRSUZ_A007741, partial [Eucalyptus grandis]
RG.116781.1	gene13948	cis	-9.51084	down	Reticuline oxidase-like protein [Morus notabilis]
RG.116781.1	gene1709	cis	-9.51084	down	PREDICTED: protein translation factor SUI1 homolog [Vitis vinifera]
RG.116781.1	gene18049	cis	-9.51084	down	PREDICTED: uncharacterized protein At3g15000, mitochondrial-like isoform X1 [Citrus sinensis]
RG.116781.1	gene18489	cis	-9.51084	down	PREDICTED: 3-ketoacyl-CoA synthase 19-like [Solanum lycopersicum]
RG.116781.1	gene18808	cis	-9.51084	down	PREDICTED: uncharacterized protein C2orf16-like isoform X1 [Prunus mume]
RG.116781.1	gene21138	cis	-9.51084	down	Geranyl-diphosphate synthase, putative [Theobroma cacao]
RG.116781.1	gene22861	cis	-9.51084	down	hypothetical protein EUGRSUZ_A007741, partial [Eucalyptus grandis]
RG.116781.1	gene23845	cis	-9.51084	down	PREDICTED: uncharacterized protein LOC100253742 [Vitis vinifera]
RG.116781.1	gene24310	cis	-9.51084	down	hypothetical protein VITISV_003756 [Vitis vinifera]
RG.116781.1	gene28321	cis	-9.51084	down	PREDICTED: NEP1-interacting protein-like 1 [Malus domestica]
RG.116781.1	gene28680	cis	-9.51084	down	class I chitinase isoform 2, partial [Castanea sativa]
RG.116781.1	gene28867	cis	-9.51084	down	PREDICTED: uncharacterized protein LOC103931017 [Pyrus x bretschneideri]
RG.116781.1	gene4625	cis	-9.51084	down	PREDICTED: DAG protein, chloroplastic [Vitis vinifera]
RG.116781.1	gene5199	cis	-9.51084	down	hypothetical protein L484_017847 [Morus notabilis]
RG.116781.1	gene6669	cis	-9.51084	down	hypothetical protein CICLE_v10007338mg [Citrus clementina]
RG.116781.1	gene7284	cis	-9.51084	down	Reticuline oxidase precursor, putative [Ricinus communis]
RG.116781.1	gene7491	cis	-9.51084	down	PREDICTED: ATP synthase gamma chain, chloroplastic [Cucumis melo]
RG.116781.1	gene7844	cis	-9.51084	down	chitinase [Fragaria x ananassa]
RG.116781.1	gene9438	cis	-9.51084	down	PREDICTED: probable LRR receptor-like serine/threonine-protein kinase At1g05700 [Prunus mume]
RG.134159.2	gene10696	cis	10.2835	up	hypothetical protein CICLE_v10017270mg [Citrus clementina]
RG.134159.2	gene10882	cis	10.2835	up	hypothetical protein L484_004015 [Morus notabilis]
RG.134159.2	gene13160	trans	10.2835	up	--
RG.134159.2	gene14311	trans	10.2835	up	--
RG.134159.2	gene15821	cis	10.2835	up	PREDICTED: vacuolar-sorting receptor 6-like [Citrus sinensis]
RG.134159.2	gene18035	cis	10.2835	up	--
RG.134159.2	gene18129	trans	10.2835	up	--
RG.134159.2	gene19983	trans	10.2835	up	--
RG.134159.2	gene20725	trans	10.2835	up	--
RG.134159.2	gene2082	cis	10.2835	up	hypothetical protein JCGZ_26672 [Jatropha curcas]
RG.134159.2	gene20859	trans	10.2835	up	--
RG.134159.2	gene21230	trans	10.2835	up	--
RG.134159.2	gene21232	cis	10.2835	up	PREDICTED: disease resistance protein RPM1-like isoform X1 [Pyrus x bretschneideri]
RG.134159.2	gene22027	trans	10.2835	up	--
RG.134159.2	gene23616	trans	10.2835	up	--
RG.134159.2	gene24200	cis	10.2835	up	hypothetical protein PRUPE_ppa010317mg [Prunus persica]
RG.134159.2	gene24483	trans	10.2835	up	--
RG.134159.2	gene24517	trans	10.2835	up	--
RG.134159.2	gene24962	trans	10.2835	up	--
RG.134159.2	gene25910	cis	10.2835	up	PREDICTED: disease resistance protein RPM1-like isoform X2 [Pyrus x bretschneideri]
RG.134159.2	gene25965	trans	10.2835	up	--
RG.134159.2	gene26153	trans	10.2835	up	--
RG.134159.2	gene26355	cis	10.2835	up	PREDICTED: disease resistance protein RPM1-like isoform X1 [Pyrus x bretschneideri]
RG.134159.2	gene27796	trans	10.2835	up	--
RG.134159.2	gene2781	trans	10.2835	up	--
RG.134159.2	gene28390	cis	10.2835	up	PREDICTED: disease resistance protein RPM1-like isoform X2 [Pyrus x bretschneideri]
RG.134159.2	gene30245	trans	10.2835	up	--
RG.134159.2	gene30326	trans	10.2835	up	--
RG.134159.2	gene402	cis	10.2835	up	PREDICTED: disease resistance protein RPM1-like isoform X2 [Pyrus x bretschneideri]
RG.134159.2	gene4316	cis	10.2835	up	--
RG.134159.2	gene448	trans	10.2835	up	--
RG.134159.2	gene5024	trans	10.2835	up	--
RG.134159.2	gene5211	trans	10.2835	up	--
RG.134159.2	gene8890	cis	10.2835	up	PREDICTED: uncharacterized protein LOC103445638 [Malus domestica]
RG.21190.11	gene14163	cis	4.89502	up	--
RG.21190.11	gene17051	cis	4.89502	up	hypothetical protein L484_008713 [Morus notabilis]
RG.21190.11	gene19250	trans	4.89502	up	--
RG.21190.11	gene21400	cis	4.89502	up	--
RG.21190.11	gene23371	cis	4.89502	up	hypothetical protein POPTR_0011s078002g, partial [Populus trichocarpa]
RG.21190.11	gene25877	cis	4.89502	up	--
RG.21190.11	gene26664	cis	4.89502	up	--
RG.21190.11	gene28656	cis	4.89502	up	UDP-glucosyl transferase 85A2 [Theobroma cacao]
RG.21190.11	gene29786	cis	4.89502	up	PREDICTED: uncharacterized protein LOC103489276 [Cucumis melo]
RG.21190.11	gene3160	cis	4.89502	up	--
RG.21190.11	gene3736	cis	4.89502	up	Glutamate-gated kainate-type ion channel receptor subunit GluR5, putative [Theobroma cacao]
RG.21190.11	gene4772	cis	4.89502	up	PREDICTED: glutamate receptor 2.7-like [Glycine max]
RG.28322.11	gene10088	trans	6.84724	up	--
RG.28322.11	gene11835	cis	6.84724	up	hypothetical protein PRUPE_ppa012368mg [Prunus persica]
RG.28322.11	gene12770	trans	6.84724	up	--
RG.28322.11	gene12845	cis	6.84724	up	--
RG.28322.11	gene1402	trans	6.84724	up	--
RG.28322.11	gene15020	cis	6.84724	up	PREDICTED: 40S ribosomal protein S12-like [Sesamum indicum]
RG.28322.11	gene15240	trans	6.84724	up	--
RG.28322.11	gene16129	cis	6.84724	up	--
RG.28322.11	gene16422	trans	6.84724	up	--
RG.28322.11	gene17131	cis	6.84724	up	Transport protein particle (TRAPP) component [Theobroma cacao]
RG.28322.11	gene1857	cis	6.84724	up	hypothetical protein POPTR_0006s20250g [Populus trichocarpa]
RG.28322.11	gene18860	cis	6.84724	up	apolipoprotein d, putative [Ricinus communis]
RG.28322.11	gene18988	cis	6.84724	up	PREDICTED: cysteine-rich receptor-like protein kinase 5 isoform X1 [Prunus mume]
RG.28322.11	gene20355	trans	6.84724	up	--
RG.28322.11	gene20485	cis	6.84724	up	hypothetical protein PHAVU_003G157200g [Phaseolus vulgaris]
RG.28322.11	gene21387	cis	6.84724	up	hypothetical protein JCGZ_04007 [Jatropha curcas]
RG.28322.11	gene21590	trans	6.84724	up	hypothetical protein L484_007454 [Morus notabilis]
RG.28322.11	gene22290	trans	6.84724	up	--
RG.28322.11	gene23132	trans	6.84724	up	--
RG.28322.11	gene2387	cis	6.84724	up	putative CCR4-associated factor 1 -like protein [Gossypium arboreum]
RG.28322.11	gene2566	cis	6.84724	up	Alpha/beta-Hydrolases superfamily protein [Theobroma cacao]
RG.28322.11	gene26566	cis	6.84724	up	PREDICTED: two-component response regulator ARR12 [Vitis vinifera]
RG.28322.11	gene26991	trans	6.84724	up	--
RG.28322.11	gene27570	cis	6.84724	up	putative SNARE family protein [Populus trichocarpa]
RG.28322.11	gene28547	cis	6.84724	up	PREDICTED: uncharacterized protein LOC100243222 isoform X1 [Vitis vinifera]
RG.28322.11	gene2909	cis	6.84724	up	PREDICTED: uncharacterized protein LOC105131940 [Populus euphratica]
RG.28322.11	gene2950	trans	6.84724	up	--
RG.28322.11	gene29777	cis	6.84724	up	PREDICTED: ABC transporter I family member 1-like [Pyrus x bretschneideri]
RG.28322.11	gene5340	cis	6.84724	up	putative glycerophosphoryl diester phosphodiesterase 3 [Morus notabilis]
RG.28322.11	gene5893	trans	6.84724	up	--
RG.28322.11	gene5954	trans	6.84724	up	--
RG.28322.11	gene6768	cis	6.84724	up	PREDICTED: uncharacterized protein At2g39795, mitochondrial-like [Malus domestica]
RG.28322.11	gene753	trans	6.84724	up	--
RG.28322.11	gene8485	cis	6.84724	up	chitinase 3 [Populus x canadensis]
RG.28322.11	gene8567	cis	6.84724	up	hypothetical protein PRUPE_ppa000270mg [Prunus persica]
RG.28322.11	gene8939	cis	6.84724	up	PREDICTED: protein RTF2 homolog [Cicer arietinum]
RG.4051.1	gene10163	cis	4.98166	up	hypothetical protein CISIN_1g0025812mg, partial [Citrus sinensis]
RG.4051.1	gene14135	cis	4.98166	up	PREDICTED: succinyl-CoA ligase [ADP-forming] subunit beta, mitochondrial-like [Cicer arietinum]
RG.4051.1	gene19404	trans	4.98166	up	hypothetical protein CISIN_1g001658mg [Citrus sinensis]
RG.4051.1	gene20748	cis	4.98166	up	PREDICTED: 7-deoxyloganetin glucosyltransferase [Populus euphratica]
RG.4051.1	gene30573	cis	4.98166	up	PREDICTED: UDP-glycosyltransferase 85A2-like [Prunus mume]
RG.4051.1	gene5685	cis	4.98166	up	hypothetical protein CICLE_v10003975mg [Citrus clementina]
RG.4051.1	gene6773	cis	4.98166	up	hypothetical protein PRUPE_ppa001152mg [Prunus persica]
RG.71720.1	gene1187	cis	7.49088	up	PREDICTED: glycerol-3-phosphate dehydrogenase [NAD(+)] 2, chloroplastic [Vitis vinifera]
RG.71720.1	gene12296	cis	7.49088	up	PREDICTED: mini-chromosome maintenance complex-binding protein [Malus domestica]
RG.71720.1	gene1323	cis	7.49088	up	hypothetical protein JCGZ_03300 [Jatropha curcas]
RG.71720.1	gene1339	cis	7.49088	up	hypothetical protein POPTR_0019s09020g [Populus trichocarpa]
RG.71720.1	gene13547	cis	7.49088	up	PREDICTED: uncharacterized protein LOC100775497 [Glycine max]
RG.71720.1	gene13843	cis	7.49088	up	hypothetical protein CISIN_1g029206mg [Citrus sinensis]
RG.71720.1	gene15643	cis	7.49088	up	chalcone isomerase [Gossypium hirsutum]
RG.71720.1	gene16353	cis	7.49088	up	PREDICTED: transcription elongation factor A protein 3-like [Cucumis sativus]
RG.71720.1	gene17505	cis	7.49088	up	PREDICTED: U-box domain-containing protein 62-like isoform X2 [Pyrus x bretschneideri]
RG.71720.1	gene1792	cis	7.49088	up	PREDICTED: transcription factor RF2b [Prunus mume]
RG.71720.1	gene18454	cis	7.49088	up	PREDICTED: probable RNA-binding protein EIF1AD [Prunus mume]
RG.71720.1	gene18476	cis	7.49088	up	hypothetical protein PRUPE_ppa009785mg [Prunus persica]
RG.71720.1	gene20645	cis	7.49088	up	PREDICTED: WRKY transcription factor 55-like [Pyrus x bretschneideri]
RG.71720.1	gene20883	cis	7.49088	up	expansin 2 [Ziziphus jujuba]
RG.71720.1	gene22830	cis	7.49088	up	PREDICTED: LOW QUALITY PROTEIN: probably inactive leucine-rich repeat receptor-like protein kinase At3g28040 [Prunus mume]
RG.71720.1	gene23026	cis	7.49088	up	Two-component response regulator [Morus notabilis]
RG.71720.1	gene24332	cis	7.49088	up	hypothetical protein L484_011243 [Morus notabilis]
RG.71720.1	gene24997	cis	7.49088	up	putative plant disease resistance family protein [Populus trichocarpa]
RG.71720.1	gene2641	cis	7.49088	up	WRKY transcription factor 70 family protein [Populus trichocarpa]
RG.71720.1	gene26619	cis	7.49088	up	PREDICTED: uncharacterized aarF domain-containing protein kinase At5g05200, chloroplastic [Eucalyptus grandis]
RG.71720.1	gene27761	cis	7.49088	up	PREDICTED: aminoacyl tRNA synthase complex-interacting multifunctional protein 1 isoform X1 [Vitis vinifera]
RG.71720.1	gene28235	cis	7.49088	up	hypothetical protein JCGZ_03306 [Jatropha curcas]
RG.71720.1	gene29484	cis	7.49088	up	E3 ubiquitin-protein ligase SHPRH [Morus notabilis]
RG.71720.1	gene29648	cis	7.49088	up	Cytochrome P450 protein [Gossypium arboreum]
RG.71720.1	gene4165	cis	7.49088	up	PREDICTED: rhodanese-like domain-containing protein 7 [Prunus mume]
RG.71720.1	gene5165	cis	7.49088	up	hypothetical protein L484_011244 [Morus notabilis]
RG.71720.1	gene5625	cis	7.49088	up	hypothetical protein VITISV_043713 [Vitis vinifera]
RG.71720.1	gene7272	cis	7.49088	up	hypothetical protein POPTR_0019s08420g [Populus trichocarpa]
RG.71720.1	gene7974	cis	7.49088	up	PREDICTED: 60S ribosomal protein L10 [Eucalyptus grandis]
RG.71720.1	gene8054	cis	7.49088	up	uncharacterized protein LOC100809202 [Glycine max]
RG.71720.1	gene9232	cis	7.49088	up	PREDICTED: transmembrane protein 87A-like [Malus domestica]
RG.35941.32	gene13075	cis	9.26881	up	--
RG.35941.32	gene14147	cis	9.26881	up	hypothetical protein JCGZ_25154 [Jatropha curcas]
RG.35941.32	gene16947	cis	9.26881	up	--
RG.35941.32	gene21059	cis	9.26881	up	--
RG.35941.32	gene24117	cis	9.26881	up	--
RG.35941.32	gene26347	cis	9.26881	up	UBX domain-containing 7 [Gossypium arboreum]
RG.35941.32	gene26980	cis	9.26881	up	PREDICTED: uncharacterized protein LOC103452218 [Malus domestica]
RG.35941.32	gene28942	cis	9.26881	up	--
RG.35941.32	gene3572	cis	9.26881	up	--
RG.35941.32	gene461	cis	9.26881	up	--
RG.35941.32	gene4626	cis	9.26881	up	Disease resistance protein RPP13 [Glycine soja]
RG.35941.32	gene4853	cis	9.26881	up	hypothetical protein POPTR_0008s14250g [Populus trichocarpa]
RG.35941.32	gene6219	cis	9.26881	up	hypothetical protein PRUPE_ppa004404mg [Prunus persica]
RG.35941.32	gene7944	cis	9.26881	up	--
RG.35941.32	gene8933	cis	9.26881	up	PREDICTED: pentatricopeptide repeat-containing protein At5g13770, chloroplastic-like [Vitis vinifera]
RG.51131.4	gene11007	cis	10.4011	up	hypothetical protein POPTR_0018s09540g [Populus trichocarpa]
RG.51131.4	gene12392	trans	10.4011	up	--
RG.51131.4	gene13073	cis	10.4011	up	hypothetical protein PRUPE_ppa022167mg [Prunus persica]
RG.51131.4	gene13330	cis	10.4011	up	cysteine proteinase [Alnus glutinosa]
RG.51131.4	gene13438	trans	10.4011	up	--
RG.51131.4	gene14469	cis	10.4011	up	unnamed protein product [Vitis vinifera]
RG.51131.4	gene16023	cis	10.4011	up	hypothetical protein L484_001306 [Morus notabilis]
RG.51131.4	gene172	cis	10.4011	up	--
RG.51131.4	gene17655	cis	10.4011	up	hypothetical protein POPTR_0018s09540g [Populus trichocarpa]
RG.51131.4	gene18181	cis	10.4011	up	Glucan endo-1,3-beta-glucosidase 4 [Glycine soja]
RG.51131.4	gene2141	cis	10.4011	up	--
RG.51131.4	gene23996	cis	10.4011	up	--
RG.51131.4	gene24489	cis	10.4011	up	PREDICTED: auxin-induced protein 5NG4-like [Fragaria vesca subsp. vesca]
RG.51131.4	gene25922	cis	10.4011	up	cysteine proteinase [Alnus glutinosa]
RG.51131.4	gene25967	trans	10.4011	up	PREDICTED: uncharacterized protein LOC103952891 [Pyrus x bretschneideri]
RG.51131.4	gene26934	cis	10.4011	up	NHL domain-containing protein isoform 2 [Theobroma cacao]
RG.51131.4	gene367	trans	10.4011	up	PREDICTED: uncharacterized protein LOC103953173 [Pyrus x bretschneideri]
RG.51131.4	gene3998	trans	10.4011	up	--
RG.51131.4	gene4577	cis	10.4011	up	Glucan endo-1,3-beta-glucosidase 4 [Glycine soja]
RG.51131.4	gene5959	cis	10.4011	up	PREDICTED: leucine-rich repeat receptor-like kinase protein FLORAL ORGAN NUMBER1-like [Citrus sinensis]
RG.51131.4	gene6569	cis	10.4011	up	PREDICTED: allene oxide synthase, chloroplastic [Vitis vinifera]
RG.51131.4	gene7759	trans	10.4011	up	unnamed protein product [Vitis vinifera]
RG.155752.48	gene15196	cis	-8.35665	down	hypothetical protein PRUPE_ppa003507mg [Prunus persica]
RG.155752.48	gene16163	trans	-8.35665	down	PREDICTED: putative disease resistance protein At3g14460 [Vitis vinifera]
RG.155752.48	gene16576	cis	-8.35665	down	hypothetical protein JCGZ_26290 [Jatropha curcas]
RG.155752.48	gene23129	cis	-8.35665	down	hypothetical protein PRUPE_ppa003507mg [Prunus persica]
RG.155752.48	gene2608	cis	-8.35665	down	PREDICTED: glutamine--tRNA ligase-like [Pyrus x bretschneideri]
RG.155752.48	gene28219	cis	-8.35665	down	--
RG.52661.1	gene12295	cis	-8.84934	down	PREDICTED: receptor-like protein kinase 5-like [Citrus sinensis]
RG.52661.1	gene124	trans	-8.84934	down	--
RG.52661.1	gene14324	cis	-8.84934	down	PREDICTED: mitochondrial chaperone BCS1-like [Fragaria vesca subsp. vesca]
RG.52661.1	gene16812	cis	-8.84934	down	Fatty acid hydroxylase superfamily [Theobroma cacao]
RG.52661.1	gene17306	cis	-8.84934	down	Leucine-rich repeat receptor-like protein kinase PXL2 [Morus notabilis]
RG.52661.1	gene19806	cis	-8.84934	down	PREDICTED: OTU domain-containing protein At3g57810-like isoform X3 [Prunus mume]
RG.52661.1	gene22557	cis	-8.84934	down	PREDICTED: 26S protease regulatory subunit 8 homolog A-like [Citrus sinensis]
RG.52661.1	gene23880	cis	-8.84934	down	putative mitochondrial chaperone bcs1 [Morus notabilis]
RG.52661.1	gene25318	cis	-8.84934	down	hypothetical protein POPTR_0008s17720g [Populus trichocarpa]
RG.52661.1	gene25484	cis	-8.84934	down	hypothetical protein CISIN_1g036283mg, partial [Citrus sinensis]
RG.52661.1	gene26011	cis	-8.84934	down	PREDICTED: receptor-like protein kinase HSL1 [Prunus mume]
RG.52661.1	gene28325	cis	-8.84934	down	PREDICTED: uncharacterized protein LOC102623857 isoform X1 [Citrus sinensis]
RG.52661.1	gene30358	cis	-8.84934	down	PREDICTED: MATE efflux family protein 5 [Vitis vinifera]
RG.52661.1	gene3229	cis	-8.84934	down	PREDICTED: uncharacterized protein LOC104880480 [Vitis vinifera]
RG.52661.1	gene3596	trans	-8.84934	down	CBL-interacting protein kinase 8 isoform 4 [Theobroma cacao]
RG.52661.1	gene7863	cis	-8.84934	down	--
RG.52661.1	gene8443	cis	-8.84934	down	PREDICTED: hexokinase-1 [Prunus mume]
RG.27150.1	gene10023	cis	9.57726	up	--
RG.27150.1	gene10195	cis	9.57726	up	--
RG.27150.1	gene10415	trans	9.57726	up	--
RG.27150.1	gene14028	trans	9.57726	up	--
RG.27150.1	gene14255	cis	9.57726	up	PREDICTED: probable rhamnogalacturonate lyase B [Prunus mume]
RG.27150.1	gene1437	cis	9.57726	up	PREDICTED: ervatamin-B-like [Eucalyptus grandis]
RG.27150.1	gene14431	cis	9.57726	up	hypothetical protein POPTR_0005s16590g, partial [Populus trichocarpa]
RG.27150.1	gene17179	cis	9.57726	up	cysteine protease, putative [Ricinus communis]
RG.27150.1	gene18935	cis	9.57726	up	--
RG.27150.1	gene19477	cis	9.57726	up	--
RG.27150.1	gene20909	cis	9.57726	up	PREDICTED: ervatamin-B-like [Eucalyptus grandis]
RG.27150.1	gene22244	cis	9.57726	up	PREDICTED: senescence-specific cysteine protease SAG39-like [Sesamum indicum]
RG.27150.1	gene23002	cis	9.57726	up	KDEL-tailed cysteine endopeptidase CEP1 [Morus notabilis]
RG.27150.1	gene23290	cis	9.57726	up	cysteine protease, putative [Ricinus communis]
RG.27150.1	gene23866	cis	9.57726	up	Nodulin MtN21 /EamA-like transporter family protein, putative [Theobroma cacao]
RG.27150.1	gene26407	trans	9.57726	up	--
RG.27150.1	gene2670	cis	9.57726	up	PREDICTED: xylem cysteine proteinase 1-like [Citrus sinensis]
RG.27150.1	gene27315	cis	9.57726	up	PREDICTED: uncharacterized protein LOC103331130 [Prunus mume]
RG.27150.1	gene29854	cis	9.57726	up	PREDICTED: ervatamin-B-like [Eucalyptus grandis]
RG.27150.1	gene3228	cis	9.57726	up	KDEL-tailed cysteine endopeptidase CEP1 [Morus notabilis]
RG.27150.1	gene4041	trans	9.57726	up	--
RG.27150.1	gene4379	cis	9.57726	up	hypothetical protein PRUPE_ppa010617mg [Prunus persica]
RG.27150.1	gene6499	trans	9.57726	up	--
RG.27150.1	gene7150	cis	9.57726	up	PREDICTED: ervatamin-B-like [Eucalyptus grandis]
RG.27150.1	gene7184	cis	9.57726	up	hypothetical protein CICLE_v10014965mg [Citrus clementina]
RG.27150.1	gene8542	cis	9.57726	up	PREDICTED: senescence-specific cysteine protease SAG39-like [Sesamum indicum]
RG.27150.1	gene8615	cis	9.57726	up	unnamed protein product [Coffea canephora]
RG.27150.1	gene9097	cis	9.57726	up	PREDICTED: ervatamin-B-like [Nicotiana tomentosiformis]
RG.19615.5	gene10356	cis	6.33123	up	hypothetical protein PRUPE_ppa017616mg [Prunus persica]
RG.19615.5	gene17912	cis	6.33123	up	B-box type zinc finger protein with CCT domain isoform 1 [Theobroma cacao]
RG.19615.5	gene17921	cis	6.33123	up	PREDICTED: U-box domain-containing protein 4 [Prunus mume]
RG.19615.5	gene22183	trans	6.33123	up	hypothetical protein JCGZ_01718 [Jatropha curcas]
RG.19615.5	gene22542	cis	6.33123	up	Uncharacterized protein TCM_002454 [Theobroma cacao]
RG.19615.5	gene23241	cis	6.33123	up	PREDICTED: uncharacterized protein LOC100244248 isoform X2 [Vitis vinifera]
RG.19615.5	gene2342	cis	6.33123	up	hypothetical protein PRUPE_ppa023196mg [Prunus persica]
RG.19615.5	gene24915	trans	6.33123	up	metal ion binding protein, putative [Ricinus communis]
RG.19615.5	gene26008	trans	6.33123	up	Heavy metal transport/detoxification superfamily protein, putative [Theobroma cacao]
RG.19615.5	gene27890	cis	6.33123	up	PREDICTED: uncharacterized protein LOC103329111 [Prunus mume]
RG.19615.5	gene28657	cis	6.33123	up	putative galacturonosyltransferase 15 [Morus notabilis]
RG.19615.5	gene30496	cis	6.33123	up	PREDICTED: ribonuclease E/G-like protein, chloroplastic isoform X2 [Vitis vinifera]
RG.19615.5	gene3210	cis	6.33123	up	hypothetical protein PRUPE_ppa001246mg [Prunus persica]
RG.19615.5	gene4378	cis	6.33123	up	PREDICTED: probable rhamnose biosynthetic enzyme 1-like [Fragaria vesca subsp. vesca]
RG.19615.5	gene872	cis	6.33123	up	PREDICTED: uncharacterized protein LOC104434043 [Eucalyptus grandis]
RG.19615.5	gene8897	trans	6.33123	up	hypothetical protein JCGZ_01716 [Jatropha curcas]
RG.19615.5	gene9196	cis	6.33123	up	PREDICTED: RRP15-like protein [Prunus mume]
RG.19615.5	gene9819	cis	6.33123	up	hypothetical protein PRUPE_ppa010578mg [Prunus persica]
RG.19615.5	gene9871	cis	6.33123	up	PREDICTED: uncharacterized protein LOC103405244 [Malus domestica]
RG.102636.10	gene10400	cis	9.65891	up	hypothetical protein PRUPE_ppa002548mg [Prunus persica]
RG.102636.10	gene14856	cis	9.65891	up	PREDICTED: U1 small nuclear ribonucleoprotein 70 kDa [Prunus mume]
RG.102636.10	gene15687	cis	9.65891	up	PREDICTED: pentatricopeptide repeat-containing protein At1g31430 [Vitis vinifera]
RG.102636.10	gene16740	cis	9.65891	up	Stabilizer of iron transporter SufD / Polynucleotidyl transferase isoform 1 [Theobroma cacao]
RG.102636.10	gene1711	cis	9.65891	up	Pleiotropic drug resistance 10 [Theobroma cacao]
RG.102636.10	gene21726	cis	9.65891	up	unnamed protein product [Vitis vinifera]
RG.102636.10	gene2329	cis	9.65891	up	conserved hypothetical protein [Ricinus communis]
RG.102636.10	gene24318	cis	9.65891	up	hypothetical protein CICLE_v10008577mg [Citrus clementina]
RG.102636.10	gene25028	cis	9.65891	up	PREDICTED: LOW QUALITY PROTEIN: DELLA protein GAI-like [Malus domestica]
RG.102636.10	gene26058	cis	9.65891	up	conserved hypothetical protein [Ricinus communis]
RG.102636.10	gene2926	cis	9.65891	up	GDP-mannose transporter GONST4 [Morus notabilis]
RG.102636.10	gene3786	cis	9.65891	up	PREDICTED: sodium/pyruvate cotransporter BASS2, chloroplastic isoform X1 [Vitis vinifera]
RG.102636.10	gene4221	cis	9.65891	up	hypothetical protein JCGZ_13263 [Jatropha curcas]
RG.102636.10	gene7955	cis	9.65891	up	--
RG.134232.2	gene10980	cis	-11.2014	down	PREDICTED: salutaridine reductase-like [Pyrus x bretschneideri]
RG.134232.2	gene13031	cis	-11.2014	down	PREDICTED: elongation factor 1-delta-like isoform X1 [Malus domestica]
RG.134232.2	gene14603	cis	-11.2014	down	hypothetical protein PRUPE_ppa000480mg [Prunus persica]
RG.134232.2	gene14881	cis	-11.2014	down	PREDICTED: salutaridine reductase-like [Malus domestica]
RG.134232.2	gene16315	cis	-11.2014	down	PREDICTED: cellulose synthase-like protein G2 [Vitis vinifera]
RG.134232.2	gene19376	cis	-11.2014	down	PREDICTED: tetraspanin-10 isoform X1 [Vitis vinifera]
RG.134232.2	gene19395	cis	-11.2014	down	PREDICTED: uncharacterized protein LOC103324142 [Prunus mume]
RG.134232.2	gene19643	trans	-11.2014	down	--
RG.134232.2	gene197	cis	-11.2014	down	PREDICTED: (-)-isopiperitenone reductase-like isoform X3 [Vitis vinifera]
RG.134232.2	gene20927	trans	-11.2014	down	--
RG.134232.2	gene22943	cis	-11.2014	down	PREDICTED: phospholipase A1-Ibeta2, chloroplastic-like [Glycine max]
RG.134232.2	gene24756	cis	-11.2014	down	--
RG.134232.2	gene27825	cis	-11.2014	down	PREDICTED: FHA domain-containing protein At4g14490-like [Prunus mume]
RG.134232.2	gene28456	cis	-11.2014	down	hypothetical protein L484_024322 [Morus notabilis]
RG.134232.2	gene28702	trans	-11.2014	down	--
RG.134232.2	gene29504	cis	-11.2014	down	PREDICTED: salutaridine reductase-like [Malus domestica]
RG.134232.2	gene30585	cis	-11.2014	down	PREDICTED: uncharacterized protein LOC100265091 [Vitis vinifera]
RG.134232.2	gene4395	cis	-11.2014	down	transcription initiation factor-related family protein [Populus trichocarpa]
RG.134232.2	gene6100	cis	-11.2014	down	Cellulose synthase-like protein H1 [Morus notabilis]
RG.134232.2	gene9574	cis	-11.2014	down	PREDICTED: exosome complex component RRP41-like isoform X1 [Cicer arietinum]
RG.134232.2	gene9992	cis	-11.2014	down	hypothetical protein POPTR_0001s09050g [Populus trichocarpa]
RG.169169.2	--	--	9.00436	up	--
RG.99241.1	gene10338	cis	10.0217	up	PREDICTED: ABC transporter C family member 3-like [Pyrus x bretschneideri]
RG.99241.1	gene10386	cis	10.0217	up	PREDICTED: F-box/kelch-repeat protein At1g57790-like [Eucalyptus grandis]
RG.99241.1	gene10707	cis	10.0217	up	hypothetical protein PRUPE_ppa019338mg [Prunus persica]
RG.99241.1	gene12933	cis	10.0217	up	hypothetical protein PRUPE_ppa000411mg [Prunus persica]
RG.99241.1	gene14965	cis	10.0217	up	PREDICTED: uncharacterized protein LOC103326644 [Prunus mume]
RG.99241.1	gene15047	cis	10.0217	up	hypothetical protein L484_014009 [Morus notabilis]
RG.99241.1	gene16938	cis	10.0217	up	PREDICTED: putative F-box protein At5g55150 [Vitis vinifera]
RG.99241.1	gene17334	cis	10.0217	up	Mitochondrial transcription termination factor family protein isoform 1 [Theobroma cacao]
RG.99241.1	gene17623	cis	10.0217	up	PREDICTED: cytokinin riboside 5&apos;-monophosphate phosphoribohydrolase LOG2 [Cucumis melo]
RG.99241.1	gene18868	cis	10.0217	up	PREDICTED: DUF21 domain-containing protein At1g55930, chloroplastic-like isoform X2 [Malus domestica]
RG.99241.1	gene1985	cis	10.0217	up	hypothetical protein F383_11622 [Gossypium arboreum]
RG.99241.1	gene2067	cis	10.0217	up	hypothetical protein CISIN_1g042949mg [Citrus sinensis]
RG.99241.1	gene21805	cis	10.0217	up	PREDICTED: uncharacterized protein LOC103326644 [Prunus mume]
RG.99241.1	gene22031	cis	10.0217	up	PREDICTED: uncharacterized protein LOC100262283 [Vitis vinifera]
RG.99241.1	gene23340	cis	10.0217	up	PREDICTED: uncharacterized protein LOC102614030 [Citrus sinensis]
RG.99241.1	gene23570	cis	10.0217	up	PREDICTED: beta-(1,2)-xylosyltransferase [Prunus mume]
RG.99241.1	gene24355	cis	10.0217	up	PREDICTED: glutelin type-A 1-like [Nelumbo nucifera]
RG.99241.1	gene27706	cis	10.0217	up	PREDICTED: protein TORNADO 1 [Prunus mume]
RG.99241.1	gene28596	cis	10.0217	up	unnamed protein product [Vitis vinifera]
RG.99241.1	gene3048	cis	10.0217	up	PREDICTED: scarecrow-like transcription factor PAT1 [Vitis vinifera]
RG.99241.1	gene5500	cis	10.0217	up	Heterogeneous nuclear ribonucleoprotein 27C, putative [Ricinus communis]
RG.99241.1	gene6258	cis	10.0217	up	Pirin-like protein [Glycine soja]
RG.99241.1	gene684	cis	10.0217	up	U-box domain-containing protein 4 [Morus notabilis]
RG.99241.1	gene726	cis	10.0217	up	PREDICTED: mitochondrial import inner membrane translocase subunit TIM22-2-like [Pyrus x bretschneideri]
RG.99241.1	gene8324	cis	10.0217	up	40S ribosomal S8 [Gossypium arboreum]
RG.138303.1	gene10494	cis	-8.80428	down	PREDICTED: actin cytoskeleton-regulatory complex protein pan1 isoform X2 [Vitis vinifera]
RG.138303.1	gene10998	cis	-8.80428	down	PREDICTED: LOW QUALITY PROTEIN: uncharacterized protein LOC103320015 [Prunus mume]
RG.138303.1	gene13930	cis	-8.80428	down	--
RG.138303.1	gene14058	cis	-8.80428	down	hypothetical protein CICLE_v10010241mg [Citrus clementina]
RG.138303.1	gene1535	cis	-8.80428	down	hypothetical protein PRUPE_ppa008047mg [Prunus persica]
RG.138303.1	gene16606	cis	-8.80428	down	hypothetical protein PRUPE_ppa020306mg [Prunus persica]
RG.138303.1	gene1928	cis	-8.80428	down	PREDICTED: proteinaceous RNase P 1, chloroplastic/mitochondrial-like isoform X1 [Vitis vinifera]
RG.138303.1	gene2041	cis	-8.80428	down	Galacturonosyltransferase-like 4, putative [Theobroma cacao]
RG.138303.1	gene21173	cis	-8.80428	down	SWIM zinc finger family protein isoform 1 [Theobroma cacao]
RG.138303.1	gene23395	cis	-8.80428	down	hypothetical protein POPTR_0001s23540g, partial [Populus trichocarpa]
RG.138303.1	gene28578	trans	-8.80428	down	--
RG.138303.1	gene4124	cis	-8.80428	down	--
RG.138303.1	gene4760	cis	-8.80428	down	Sulfate transporter, putative [Theobroma cacao]
RG.138303.1	gene7213	cis	-8.80428	down	--
RG.78662.1	gene10231	cis	6.90834	up	PREDICTED: putative gamma-glutamylcyclotransferase At3g02910-like [Cicer arietinum]
RG.78662.1	gene10417	cis	6.90834	up	hypothetical protein CICLE_v10033027mg [Citrus clementina]
RG.78662.1	gene11672	cis	6.90834	up	Tho complex subunit 7/Mft1p [Theobroma cacao]
RG.78662.1	gene14505	cis	6.90834	up	PREDICTED: adenosine kinase [Prunus mume]
RG.78662.1	gene1464	cis	6.90834	up	PREDICTED: prohibitin-1, mitochondrial isoform X2 [Populus euphratica]
RG.78662.1	gene15841	cis	6.90834	up	V-type proton ATPase subunit H [Morus notabilis]
RG.78662.1	gene15980	cis	6.90834	up	MLP-like protein 423, putative [Theobroma cacao]
RG.78662.1	gene20440	cis	6.90834	up	PREDICTED: uncharacterized protein LOC100244219 [Vitis vinifera]
RG.78662.1	gene20856	cis	6.90834	up	PREDICTED: protein EXORDIUM-like 1 [Vitis vinifera]
RG.78662.1	gene21536	cis	6.90834	up	PREDICTED: uncharacterized protein LOC100792668 isoform X1 [Glycine max]
RG.78662.1	gene2408	cis	6.90834	up	unnamed protein product [Coffea canephora]
RG.78662.1	gene25114	cis	6.90834	up	PREDICTED: inositol-tetrakisphosphate 1-kinase 1 [Vitis vinifera]
RG.78662.1	gene26698	cis	6.90834	up	Transducin family protein / WD-40 repeat family protein [Theobroma cacao]
RG.78662.1	gene27244	cis	6.90834	up	cinnamoyl-CoA reductase 1 [Betula platyphylla]
RG.78662.1	gene29332	cis	6.90834	up	PREDICTED: S-norcoclaurine synthase-like [Cicer arietinum]
RG.78662.1	gene2951	cis	6.90834	up	Brassinosteroid insensitive 1-associated receptor kinase 1 precursor [Theobroma cacao]
RG.78662.1	gene30018	cis	6.90834	up	Plasma membrane isoform 1 [Theobroma cacao]
RG.78662.1	gene6000	cis	6.90834	up	PREDICTED: WEB family protein At3g02930, chloroplastic [Populus euphratica]
RG.78662.1	gene7370	cis	6.90834	up	S-norcoclaurine synthase-like protein [Medicago truncatula]
RG.78662.1	gene8094	cis	6.90834	up	Myb domain protein 107 [Theobroma cacao]
RG.78662.1	gene9256	cis	6.90834	up	unnamed protein product [Vitis vinifera]
RG.127993.5	gene12323	cis	8.8556	up	PREDICTED: RING-H2 finger protein ATL13-like [Vitis vinifera]
RG.127993.5	gene16012	cis	8.8556	up	--
RG.127993.5	gene19281	cis	8.8556	up	PREDICTED: LOW QUALITY PROTEIN: G-type lectin S-receptor-like serine/threonine-protein kinase At4g03230 [Prunus mume]
RG.127993.5	gene2162	trans	8.8556	up	--
RG.127993.5	gene21753	cis	8.8556	up	--
RG.127993.5	gene2243	cis	8.8556	up	--
RG.127993.5	gene2310	cis	8.8556	up	Indeterminate(ID)-domain 5, putative isoform 2 [Theobroma cacao]
RG.127993.5	gene9155	cis	8.8556	up	Indeterminate(ID)-domain 5, putative isoform 1 [Theobroma cacao]
RG.121737.1	gene10126	cis	-7.86118	down	PREDICTED: DNA-binding protein RHL1 [Prunus mume]
RG.121737.1	gene10553	trans	-7.86118	down	PREDICTED: 60S ribosomal protein L12-like [Glycine max]
RG.121737.1	gene13831	cis	-7.86118	down	AUX/IAA transcriptional regulator family protein isoform 1 [Theobroma cacao]
RG.121737.1	gene14249	cis	-7.86118	down	class II chitinase [Pyrus pyrifolia]
RG.121737.1	gene14371	cis	-7.86118	down	--
RG.121737.1	gene15572	cis	-7.86118	down	PREDICTED: disease resistance protein RGA2-like [Cucumis sativus]
RG.121737.1	gene19001	cis	-7.86118	down	PREDICTED: uncharacterized protein LOC100776687 [Glycine max]
RG.121737.1	gene19671	cis	-7.86118	down	--
RG.121737.1	gene21174	trans	-7.86118	down	PREDICTED: 60S ribosomal protein L12 [Vitis vinifera]
RG.121737.1	gene22798	cis	-7.86118	down	PREDICTED: mediator of RNA polymerase II transcription subunit 14 [Pyrus x bretschneideri]
RG.121737.1	gene24256	cis	-7.86118	down	--
RG.121737.1	gene28622	cis	-7.86118	down	--
RG.121737.1	gene2915	trans	-7.86118	down	60S ribosomal protein L12, putative [Ricinus communis]
RG.121737.1	gene30189	trans	-7.86118	down	PREDICTED: 60S ribosomal protein L12 [Vitis vinifera]
RG.121737.1	gene6633	cis	-7.86118	down	--
RG.158252.16	gene10169	cis	8.62277	up	--
RG.158252.16	gene14766	cis	8.62277	up	PREDICTED: uncharacterized protein LOC104426511 [Eucalyptus grandis]
RG.158252.16	gene15623	cis	8.62277	up	PREDICTED: uncharacterized protein LOC103340218 [Prunus mume]
RG.158252.16	gene16435	cis	8.62277	up	--
RG.158252.16	gene19897	cis	8.62277	up	--
RG.158252.16	gene21998	cis	8.62277	up	--
RG.158252.16	gene22887	cis	8.62277	up	--
RG.158252.16	gene24595	cis	8.62277	up	PREDICTED: uncharacterized protein LOC103340203 isoform X1 [Prunus mume]
RG.158252.16	gene26841	cis	8.62277	up	PREDICTED: regulatory protein NPR3-like isoform 2 [Fragaria vesca subsp. vesca]
RG.158252.16	gene26932	cis	8.62277	up	hypothetical protein PRUPE_ppa017363mg, partial [Prunus persica]
RG.158252.16	gene28442	cis	8.62277	up	unnamed protein product [Vitis vinifera]
RG.158252.16	gene29173	cis	8.62277	up	PREDICTED: callose synthase 9-like [Malus domestica]
RG.158252.16	gene29683	cis	8.62277	up	PREDICTED: uncharacterized protein LOC103435836 [Malus domestica]
RG.158252.16	gene3173	cis	8.62277	up	Protein TRANSPARENT TESTA 1 [Glycine soja]
RG.158252.16	gene3740	cis	8.62277	up	hypothetical protein EUGRSUZ_G02031 [Eucalyptus grandis]
RG.158252.16	gene4825	cis	8.62277	up	PREDICTED: leucine-rich repeat receptor protein kinase EXS-like [Nelumbo nucifera]
RG.158252.16	gene630	cis	8.62277	up	hypothetical protein VITISV_031856 [Vitis vinifera]
RG.158252.16	gene658	cis	8.62277	up	PREDICTED: pectinesterase inhibitor-like [Vitis vinifera]
RG.158252.16	gene7891	cis	8.62277	up	--
RG.168053.1	gene29371	cis	-7.52004	down	hypothetical protein MVEG_09647 [Mortierella verticillata NRRL 6337]
RG.35428.14	gene10323	cis	8.36029	up	PREDICTED: TATA-binding protein-associated factor BTAF1 isoform X2 [Vitis vinifera]
RG.35428.14	gene11271	cis	8.36029	up	PREDICTED: inactive serine/threonine-protein kinase At1g67470-like [Prunus mume]
RG.35428.14	gene12884	cis	8.36029	up	--
RG.35428.14	gene15036	cis	8.36029	up	--
RG.35428.14	gene17127	cis	8.36029	up	--
RG.35428.14	gene18166	cis	8.36029	up	hypothetical protein PRUPE_ppa020309mg, partial [Prunus persica]
RG.35428.14	gene19546	cis	8.36029	up	--
RG.35428.14	gene203	cis	8.36029	up	PREDICTED: uncharacterized protein LOC102624062 isoform X1 [Citrus sinensis]
RG.35428.14	gene23950	cis	8.36029	up	unknown [Medicago truncatula]
RG.35428.14	gene24744	cis	8.36029	up	PREDICTED: inactive serine/threonine-protein kinase At1g67470-like [Fragaria vesca subsp. vesca]
RG.35428.14	gene27050	cis	8.36029	up	PREDICTED: G2/mitotic-specific cyclin S13-7-like [Pyrus x bretschneideri]
RG.35428.14	gene27784	cis	8.36029	up	PREDICTED: inactive serine/threonine-protein kinase At1g67470-like [Fragaria vesca subsp. vesca]
RG.35428.14	gene9993	cis	8.36029	up	--
RG.152901.3	gene12586	cis	8.12865	up	--
RG.152901.3	gene18733	both	8.12865	up	--
RG.152901.3	gene20240	trans	8.12865	up	hypothetical protein CICLE_v10017346mg [Citrus clementina]
RG.152901.3	gene21860	cis	8.12865	up	PREDICTED: putative disease resistance RPP13-like protein 1 [Malus domestica]
RG.152901.3	gene25970	cis	8.12865	up	PREDICTED: uncharacterized protein LOC103453019 [Malus domestica]
RG.152901.3	gene26358	cis	8.12865	up	conserved hypothetical protein [Ricinus communis]
RG.152901.3	gene30116	cis	8.12865	up	--
RG.152901.3	gene4103	cis	8.12865	up	DUF247 domain protein [Medicago truncatula]
RG.152901.3	gene4539	cis	8.12865	up	DUF247 domain protein [Medicago truncatula]
RG.152901.3	gene6726	cis	8.12865	up	hypothetical protein MTR_140s0031 [Medicago truncatula]
RG.152901.3	gene7698	cis	8.12865	up	resistance protein [Quercus suber]
RG.152901.3	gene9741	cis	8.12865	up	hypothetical protein POPTR_0014s05270g [Populus trichocarpa]
RG.152901.3	gene983	trans	8.12865	up	--
RG.86911.2	gene11160	cis	7.32187	up	Uncharacterized protein TCM_019918 [Theobroma cacao]
RG.86911.2	gene13476	cis	7.32187	up	Uncharacterized protein TCM_019918 [Theobroma cacao]
RG.86911.2	gene17800	cis	7.32187	up	PREDICTED: altered inheritance rate of mitochondria protein 25 isoform X3 [Vitis vinifera]
RG.86911.2	gene18111	cis	7.32187	up	PREDICTED: inactive TPR repeat-containing thioredoxin TTL3-like [Prunus mume]
RG.86911.2	gene19780	cis	7.32187	up	class IV chitinase [Corylus heterophylla]
RG.86911.2	gene22917	cis	7.32187	up	PREDICTED: uncharacterized protein LOC100258878 [Vitis vinifera]
RG.86911.2	gene24838	cis	7.32187	up	PREDICTED: uncharacterized protein LOC103340732 [Prunus mume]
RG.86911.2	gene24983	cis	7.32187	up	hypothetical protein L484_008713 [Morus notabilis]
RG.86911.2	gene27675	cis	7.32187	up	class IV chitinase [Corylus heterophylla]
RG.86911.2	gene3385	cis	7.32187	up	--
RG.86911.2	gene5642	cis	7.32187	up	Uncharacterized protein TCM_019918 [Theobroma cacao]
RG.86911.2	gene6745	cis	7.32187	up	TIR-NBS-LRR type disease resistance protein [Populus trichocarpa]
RG.139917.1	gene14111	cis	8.02644	up	hypothetical protein JCGZ_19966 [Jatropha curcas]
RG.139917.1	gene1621	trans	8.02644	up	--
RG.139917.1	gene16685	cis	8.02644	up	PREDICTED: uncharacterized protein LOC101305729 [Fragaria vesca subsp. vesca]
RG.139917.1	gene20792	cis	8.02644	up	hypothetical protein JCGZ_13554 [Jatropha curcas]
RG.139917.1	gene21741	trans	8.02644	up	--
RG.139917.1	gene22991	cis	8.02644	up	--
RG.139917.1	gene24809	cis	8.02644	up	Serine/threonine-protein kinase PBS1, putative [Ricinus communis]
RG.139917.1	gene25860	trans	8.02644	up	--
RG.139917.1	gene27302	trans	8.02644	up	--
RG.139917.1	gene27413	cis	8.02644	up	hypothetical protein POPTR_0015s12410g [Populus trichocarpa]
RG.139917.1	gene6213	cis	8.02644	up	NADPH oxidase A [Camellia sinensis]
RG.139917.1	gene7564	cis	8.02644	up	--
RG.139917.1	gene9720	trans	8.02644	up	--
RG.66590.2	gene13780	cis	7.96749	up	PREDICTED: 40S ribosomal protein SA-like [Cucumis sativus]
RG.66590.2	gene14001	cis	7.96749	up	PREDICTED: GDSL esterase/lipase 4-like [Eucalyptus grandis]
RG.66590.2	gene14309	cis	7.96749	up	--
RG.66590.2	gene14512	cis	7.96749	up	--
RG.66590.2	gene17018	cis	7.96749	up	Photosystem I reaction center subunit III, chloroplastic -like protein [Gossypium arboreum]
RG.66590.2	gene19361	cis	7.96749	up	--
RG.66590.2	gene20668	trans	7.96749	up	--
RG.66590.2	gene21881	cis	7.96749	up	GDSL lipase 1, putative [Theobroma cacao]
RG.66590.2	gene22445	cis	7.96749	up	PREDICTED: phosphoinositide phosphatase SAC2 isoform X1 [Vitis vinifera]
RG.66590.2	gene24223	cis	7.96749	up	PREDICTED: phosphoinositide phosphatase SAC2-like [Malus domestica]
RG.66590.2	gene24391	trans	7.96749	up	--
RG.66590.2	gene24523	cis	7.96749	up	PREDICTED: uncharacterized protein LOC103708861 [Phoenix dactylifera]
RG.66590.2	gene28512	cis	7.96749	up	PREDICTED: uncharacterized protein LOC104600335 isoform X1 [Nelumbo nucifera]
RG.66590.2	gene29996	cis	7.96749	up	PREDICTED: GDSL esterase/lipase 1 [Vitis vinifera]
RG.66590.2	gene3250	trans	7.96749	up	--
RG.66590.2	gene8548	cis	7.96749	up	hypothetical protein PRUPE_ppa002935mg [Prunus persica]
RG.127468.2	gene10522	trans	6.27789	up	--
RG.127468.2	gene18278	cis	6.27789	up	--
RG.127468.2	gene22430	cis	6.27789	up	--
RG.127468.2	gene25046	cis	6.27789	up	Integrase-type DNA-binding superfamily protein [Theobroma cacao]
RG.127468.2	gene29010	cis	6.27789	up	--
RG.127468.2	gene5004	cis	6.27789	up	PREDICTED: uncharacterized protein DDB_G0284459-like isoform X1 [Glycine max]
RG.98872.1	gene10179	cis	7.54391	up	amine oxidase, putative [Ricinus communis]
RG.98872.1	gene12476	cis	7.54391	up	PREDICTED: TMV resistance protein N-like [Fragaria vesca subsp. vesca]
RG.98872.1	gene12687	cis	7.54391	up	3beta-hydroxysteroid-dehydrogenase/decarboxylase isoform 2 [Morus notabilis]
RG.98872.1	gene1740	cis	7.54391	up	SCL domain class transcription factor [Theobroma cacao]
RG.98872.1	gene18534	cis	7.54391	up	o-linked n-acetylglucosamine transferase, ogt, putative [Ricinus communis]
RG.98872.1	gene22109	cis	7.54391	up	PREDICTED: pentatricopeptide repeat-containing protein At4g02750-like [Prunus mume]
RG.98872.1	gene22564	cis	7.54391	up	PREDICTED: 3beta-hydroxysteroid-dehydrogenase/decarboxylase isoform 2-like isoform X2 [Glycine max]
RG.98872.1	gene23127	cis	7.54391	up	PREDICTED: non-functional NADPH-dependent codeinone reductase 2-like [Fragaria vesca subsp. vesca]
RG.98872.1	gene23352	cis	7.54391	up	3beta-hydroxysteroid-dehydrogenase/decarboxylase isoform 4 [Theobroma cacao]
RG.98872.1	gene9722	cis	7.54391	up	--
RG.98872.1	gene996	cis	7.54391	up	--
RG.32078.1	gene10818	cis	5.91024	up	Mitochondrial acyl carrier protein 1 [Theobroma cacao]
RG.32078.1	gene1138	cis	5.91024	up	hypothetical protein JCGZ_14682 [Jatropha curcas]
RG.32078.1	gene14152	cis	5.91024	up	40S ribosomal S11 [Gossypium arboreum]
RG.32078.1	gene18744	cis	5.91024	up	hypothetical protein PRUPE_ppa011501mg [Prunus persica]
RG.32078.1	gene20944	cis	5.91024	up	PREDICTED: 20 kDa chaperonin, chloroplastic-like [Populus euphratica]
RG.32078.1	gene20996	cis	5.91024	up	--
RG.32078.1	gene23029	cis	5.91024	up	PREDICTED: pentatricopeptide repeat-containing protein At3g22470, mitochondrial-like [Malus domestica]
RG.32078.1	gene23074	cis	5.91024	up	PREDICTED: probable purine permease 11 isoform X2 [Pyrus x bretschneideri]
RG.32078.1	gene2513	cis	5.91024	up	PREDICTED: putative invertase inhibitor [Populus euphratica]
RG.32078.1	gene2605	cis	5.91024	up	PREDICTED: pentatricopeptide repeat-containing protein At3g22470, mitochondrial-like [Pyrus x bretschneideri]
RG.32078.1	gene27326	cis	5.91024	up	PREDICTED: eukaryotic translation initiation factor 4G isoform X3 [Vitis vinifera]
RG.32078.1	gene27528	cis	5.91024	up	hypothetical protein L484_008029 [Morus notabilis]
RG.32078.1	gene2893	cis	5.91024	up	hypothetical protein JCGZ_14664 [Jatropha curcas]
RG.32078.1	gene3880	cis	5.91024	up	PREDICTED: E3 ubiquitin-protein ligase ATL4-like [Cucumis sativus]
RG.32078.1	gene9159	cis	5.91024	up	eukaryotic translation initiation factor 4g, putative [Ricinus communis]
RG.32078.1	gene9912	cis	5.91024	up	hypothetical protein PRUPE_ppa006098mg [Prunus persica]
RG.155816.5	gene11152	cis	6.76709	up	PREDICTED: uncharacterized protein LOC105112991 [Populus euphratica]
RG.155816.5	gene16595	cis	6.76709	up	hypothetical protein POPTR_0183s00200g [Populus trichocarpa]
RG.155816.5	gene17820	cis	6.76709	up	PREDICTED: pentatricopeptide repeat-containing protein At1g08070-like [Pyrus x bretschneideri]
RG.155816.5	gene18459	cis	6.76709	up	--
RG.155816.5	gene19212	cis	6.76709	up	--
RG.155816.5	gene19712	cis	6.76709	up	hypothetical protein L484_005509 [Morus notabilis]
RG.155816.5	gene23474	cis	6.76709	up	Uncharacterized protein TCM_027285 [Theobroma cacao]
RG.155816.5	gene29402	cis	6.76709	up	hypothetical protein 303L13_17 [Arachis hypogaea]
RG.155816.5	gene29612	cis	6.76709	up	--
RG.155816.5	gene3308	cis	6.76709	up	catalytic, putative [Ricinus communis]
RG.155816.5	gene3680	cis	6.76709	up	hypothetical protein L484_008713 [Morus notabilis]
RG.155816.5	gene7368	cis	6.76709	up	hypothetical protein PRUPE_ppa004967mg [Prunus persica]
RG.155816.5	gene7880	cis	6.76709	up	PREDICTED: uncharacterized protein LOC103324616 [Prunus mume]
RG.149621.3	gene10886	cis	6.07166	up	Cationic peroxidase 2 precursor, putative [Ricinus communis]
RG.149621.3	gene12827	cis	6.07166	up	PREDICTED: uncharacterized protein LOC104881439 isoform X3 [Vitis vinifera]
RG.149621.3	gene15004	cis	6.07166	up	PREDICTED: probable serine/threonine-protein kinase At1g54610-like [Citrus sinensis]
RG.149621.3	gene17924	cis	6.07166	up	PREDICTED: uncharacterized protein LOC100243999 [Vitis vinifera]
RG.149621.3	gene18319	cis	6.07166	up	hypothetical protein PRUPE_ppa010832mg [Prunus persica]
RG.149621.3	gene18807	cis	6.07166	up	Cationic peroxidase 2 precursor, putative [Ricinus communis]
RG.149621.3	gene18934	cis	6.07166	up	--
RG.149621.3	gene21754	cis	6.07166	up	Peroxidase N1 [Theobroma cacao]
RG.149621.3	gene24394	cis	6.07166	up	PREDICTED: uncharacterized protein LOC101215901 [Cucumis sativus]
RG.149621.3	gene27102	cis	6.07166	up	PREDICTED: uncharacterized protein LOC103338131 [Prunus mume]
RG.149621.3	gene27676	cis	6.07166	up	PREDICTED: chlorophyll a-b binding protein CP24 10A, chloroplastic-like [Populus euphratica]
RG.149621.3	gene29830	cis	6.07166	up	PREDICTED: CASP-like protein POPTRDRAFT_823430 [Malus domestica]
RG.149621.3	gene4078	cis	6.07166	up	PREDICTED: transcription factor bHLH137 [Vitis vinifera]
RG.149621.3	gene5483	cis	6.07166	up	--
RG.149621.3	gene6233	cis	6.07166	up	PREDICTED: uncharacterized protein LOC103338230 [Prunus mume]
RG.149621.3	gene851	cis	6.07166	up	PREDICTED: long chain base biosynthesis protein 2a [Vitis vinifera]
RG.149621.3	gene8568	cis	6.07166	up	PREDICTED: uncharacterized protein LOC100266395 [Vitis vinifera]
RG.149621.3	gene9060	cis	6.07166	up	hypothetical protein JCGZ_26392 [Jatropha curcas]
RG.149621.3	gene9103	cis	6.07166	up	ARM repeat superfamily protein isoform 1 [Theobroma cacao]
RG.149621.3	gene9907	cis	6.07166	up	hypothetical protein PRUPE_ppa005821mg [Prunus persica]
RG.34560.1	gene1004	cis	7.60969	up	PREDICTED: uncharacterized protein LOC103956049 [Pyrus x bretschneideri]
RG.34560.1	gene12946	cis	7.60969	up	WD repeat-containing protein 44 [Morus notabilis]
RG.34560.1	gene1753	cis	7.60969	up	hypothetical protein POPTR_0004s23230g [Populus trichocarpa]
RG.34560.1	gene19000	cis	7.60969	up	hypothetical protein VITISV_034982 [Vitis vinifera]
RG.34560.1	gene19045	cis	7.60969	up	PREDICTED: UDP-glycosyltransferase 85A5-like isoform X1 [Prunus mume]
RG.34560.1	gene19464	cis	7.60969	up	DNA binding with one finger 2.4, putative [Theobroma cacao]
RG.34560.1	gene19590	cis	7.60969	up	PREDICTED: beta-amyrin 11-oxidase-like [Cucumis sativus]
RG.34560.1	gene21490	cis	7.60969	up	--
RG.34560.1	gene23842	cis	7.60969	up	Transducin/WD40 repeat-like superfamily protein, putative [Theobroma cacao]
RG.34560.1	gene24705	cis	7.60969	up	Ent-kaurenoic acid hydroxylase 2 [Theobroma cacao]
RG.34560.1	gene25797	cis	7.60969	up	--
RG.34560.1	gene26901	cis	7.60969	up	hypothetical protein JCGZ_13359 [Jatropha curcas]
RG.34560.1	gene29935	cis	7.60969	up	PREDICTED: UDP-glycosyltransferase 85A5-like isoform X1 [Prunus mume]
RG.34560.1	gene4501	cis	7.60969	up	PREDICTED: UDP-glycosyltransferase 85A3-like [Fragaria vesca subsp. vesca]
RG.34560.1	gene4944	cis	7.60969	up	PREDICTED: putative E3 ubiquitin-protein ligase XBAT31 [Malus domestica]
RG.34560.1	gene7040	cis	7.60969	up	PREDICTED: U-box domain-containing protein 13-like [Nelumbo nucifera]
RG.34560.1	gene7821	cis	7.60969	up	Lignin-forming anionic peroxidase precursor, putative [Ricinus communis]
RG.127665.6	gene10020	cis	-8.86004	down	PREDICTED: xylem serine proteinase 1-like [Populus euphratica]
RG.127665.6	gene10388	cis	-8.86004	down	--
RG.127665.6	gene10426	cis	-8.86004	down	TCP family transcription factor [Theobroma cacao]
RG.127665.6	gene14557	cis	-8.86004	down	P-loop containing nucleoside triphosphate hydrolases superfamily protein isoform 1 [Theobroma cacao]
RG.127665.6	gene1480	cis	-8.86004	down	subtilase family protein [Populus trichocarpa]
RG.127665.6	gene16320	cis	-8.86004	down	hypothetical protein PRUPE_ppa015596mg [Prunus persica]
RG.127665.6	gene16923	cis	-8.86004	down	--
RG.127665.6	gene20118	cis	-8.86004	down	Major Facilitator Superfamily with SPX (SYG1/Pho81/XPR1) domain-containing protein [Theobroma cacao]
RG.127665.6	gene30155	cis	-8.86004	down	PREDICTED: probable aspartyl aminopeptidase [Prunus mume]
RG.127665.6	gene3564	cis	-8.86004	down	PREDICTED: phospholipase D gamma 1-like [Pyrus x bretschneideri]
RG.127665.6	gene4011	cis	-8.86004	down	Allene oxide synthase [Morus notabilis]
RG.127665.6	gene7495	cis	-8.86004	down	hypothetical protein PRUPE_ppa013867mg [Prunus persica]
RG.73371.8	gene12641	cis	-9.99906	down	PREDICTED: probable aspartyl aminopeptidase [Malus domestica]
RG.73371.8	gene13592	cis	-9.99906	down	hypothetical protein JCGZ_11318 [Jatropha curcas]
RG.73371.8	gene1599	cis	-9.99906	down	--
RG.73371.8	gene16520	cis	-9.99906	down	PREDICTED: mitochondrial pyruvate carrier 1-like [Malus domestica]
RG.73371.8	gene18305	cis	-9.99906	down	PREDICTED: adenylate kinase B [Prunus mume]
RG.73371.8	gene18356	cis	-9.99906	down	--
RG.73371.8	gene21465	cis	-9.99906	down	Zn-dependent exopeptidases superfamily protein [Theobroma cacao]
RG.73371.8	gene22311	cis	-9.99906	down	Cyclin-dependent kinase G-2 [Morus notabilis]
RG.73371.8	gene23559	cis	-9.99906	down	--
RG.73371.8	gene26665	cis	-9.99906	down	nucleolar protein nop56, putative [Ricinus communis]
RG.73371.8	gene27228	cis	-9.99906	down	Uncharacterized protein isoform 1 [Theobroma cacao]
RG.73371.8	gene27292	cis	-9.99906	down	--
RG.73371.8	gene30171	cis	-9.99906	down	--
RG.73371.8	gene3959	cis	-9.99906	down	PREDICTED: uncharacterized protein At1g04910-like [Pyrus x bretschneideri]
RG.73371.8	gene467	cis	-9.99906	down	conserved hypothetical protein [Ricinus communis]
RG.73371.8	gene5606	cis	-9.99906	down	hypothetical protein JCGZ_11318 [Jatropha curcas]
RG.73371.8	gene672	cis	-9.99906	down	PREDICTED: probable aspartyl aminopeptidase [Prunus mume]
RG.73371.8	gene7690	cis	-9.99906	down	PREDICTED: WD repeat-containing protein 74 isoform X1 [Vitis vinifera]
RG.73371.8	gene8907	cis	-9.99906	down	--
RG.73371.8	gene9405	cis	-9.99906	down	hypothetical protein VITISV_004037 [Vitis vinifera]
RG.83395.1	gene10558	cis	6.95863	up	PREDICTED: cell division cycle 20.2, cofactor of APC complex-like [Malus domestica]
RG.83395.1	gene13250	cis	6.95863	up	hypothetical protein PRUPE_ppa001649mg [Prunus persica]
RG.83395.1	gene15236	cis	6.95863	up	DNA binding protein, putative isoform 1 [Theobroma cacao]
RG.83395.1	gene17086	cis	6.95863	up	PREDICTED: B3 domain-containing transcription factor VRN1-like isoform X1 [Glycine max]
RG.83395.1	gene17972	cis	6.95863	up	hypothetical protein PHAVU_009G029600g [Phaseolus vulgaris]
RG.83395.1	gene18226	cis	6.95863	up	RecName: Full=Myrcene synthase, chloroplastic; Flags: Precursor [Quercus ilex]
RG.83395.1	gene19802	cis	6.95863	up	unnamed protein product [Vitis vinifera]
RG.83395.1	gene20415	cis	6.95863	up	hypothetical protein POPTR_0019s07280g [Populus trichocarpa]
RG.83395.1	gene21439	cis	6.95863	up	electron transporter, putative [Ricinus communis]
RG.83395.1	gene21532	cis	6.95863	up	conserved hypothetical protein [Ricinus communis]
RG.83395.1	gene26093	cis	6.95863	up	conserved hypothetical protein [Ricinus communis]
RG.83395.1	gene26396	cis	6.95863	up	Pentatricopeptide repeat-containing protein, putative isoform 1 [Theobroma cacao]
RG.83395.1	gene26458	cis	6.95863	up	--
RG.83395.1	gene26652	cis	6.95863	up	PREDICTED: serine/threonine-protein phosphatase 4 regulatory subunit 2-like isoform X2 [Citrus sinensis]
RG.83395.1	gene27425	cis	6.95863	up	PREDICTED: phospholipid scramblase family protein C343.06c isoform X1 [Vitis vinifera]
RG.83395.1	gene29335	cis	6.95863	up	Uncharacterized protein isoform 1 [Theobroma cacao]
RG.83395.1	gene3437	cis	6.95863	up	PREDICTED: uncharacterized protein LOC103697492 [Phoenix dactylifera]
RG.83395.1	gene6740	cis	6.95863	up	B3 domain-containing protein [Medicago truncatula]
RG.83395.1	gene6831	cis	6.95863	up	PREDICTED: pathogenesis-related protein PRB1-2-like [Populus euphratica]
RG.83395.1	gene870	cis	6.95863	up	--
RG.83395.1	gene901	cis	6.95863	up	PREDICTED: uncharacterized protein LOC100247770 isoform X1 [Vitis vinifera]
RG.83395.1	gene9373	cis	6.95863	up	PREDICTED: B3 domain-containing protein REM14-like [Cicer arietinum]
RG.155752.21	gene15196	cis	-7.46096	down	hypothetical protein PRUPE_ppa003507mg [Prunus persica]
RG.155752.21	gene15831	cis	-7.46096	down	monoxygenase, putative [Ricinus communis]
RG.155752.21	gene16163	trans	-7.46096	down	PREDICTED: putative disease resistance protein At3g14460 [Vitis vinifera]
RG.155752.21	gene16576	cis	-7.46096	down	hypothetical protein JCGZ_26290 [Jatropha curcas]
RG.155752.21	gene23129	cis	-7.46096	down	hypothetical protein PRUPE_ppa003507mg [Prunus persica]
RG.155752.21	gene2608	cis	-7.46096	down	PREDICTED: glutamine--tRNA ligase-like [Pyrus x bretschneideri]
RG.155752.21	gene26478	cis	-7.46096	down	Secologanin synthase [Morus notabilis]
RG.155752.21	gene28219	cis	-7.46096	down	--
RG.155752.21	gene28229	cis	-7.46096	down	PREDICTED: thaumatin-like protein 1a [Pyrus x bretschneideri]
RG.112416.5	gene10701	cis	-5.97405	down	serine carboxypeptidase S10 family protein [Populus trichocarpa]
RG.112416.5	gene10930	cis	-5.97405	down	PREDICTED: wall-associated receptor kinase 2-like [Malus domestica]
RG.112416.5	gene15247	cis	-5.97405	down	--
RG.112416.5	gene15630	cis	-5.97405	down	hypothetical protein CISIN_1g046659mg [Citrus sinensis]
RG.112416.5	gene16029	cis	-5.97405	down	Alpha/beta-Hydrolases superfamily protein isoform 2 [Theobroma cacao]
RG.112416.5	gene16527	cis	-5.97405	down	hypothetical protein PRUPE_ppa007450mg [Prunus persica]
RG.112416.5	gene17958	trans	-5.97405	down	PREDICTED: N-acetyltransferase 9-like protein-like [Fragaria vesca subsp. vesca]
RG.112416.5	gene22654	cis	-5.97405	down	PREDICTED: cytochrome c6, chloroplastic [Vitis vinifera]
RG.112416.5	gene27323	cis	-5.97405	down	hypothetical protein L484_001791 [Morus notabilis]
RG.112416.5	gene27592	cis	-5.97405	down	PREDICTED: tetrahydrocannabinolic acid synthase-like [Prunus mume]
RG.112416.5	gene4232	cis	-5.97405	down	--
RG.112416.5	gene6453	cis	-5.97405	down	hypothetical protein PRUPE_ppa012677mg [Prunus persica]
RG.112416.5	gene7733	cis	-5.97405	down	--
RG.153940.1	gene10592	cis	4.90713	up	PREDICTED: WPP domain-associated protein [Vitis vinifera]
RG.153940.1	gene12613	cis	4.90713	up	--
RG.153940.1	gene15868	cis	4.90713	up	PREDICTED: uncharacterized protein LOC100252823 isoform X2 [Vitis vinifera]
RG.153940.1	gene16666	cis	4.90713	up	--
RG.153940.1	gene21467	cis	4.90713	up	PREDICTED: cyclic dof factor 3-like [Nelumbo nucifera]
RG.153940.1	gene23379	cis	4.90713	up	--
RG.153940.1	gene24554	cis	4.90713	up	--
RG.153940.1	gene30624	cis	4.90713	up	PREDICTED: N-acetyl-D-glucosamine kinase [Vitis vinifera]
RG.153940.1	gene6291	cis	4.90713	up	--
RG.153940.1	gene8170	cis	4.90713	up	--
RG.99208.4	gene10386	cis	-5.49573	down	PREDICTED: F-box/kelch-repeat protein At1g57790-like [Eucalyptus grandis]
RG.99208.4	gene10595	cis	-5.49573	down	Kinase superfamily protein [Theobroma cacao]
RG.99208.4	gene12933	cis	-5.49573	down	hypothetical protein PRUPE_ppa000411mg [Prunus persica]
RG.99208.4	gene14965	cis	-5.49573	down	PREDICTED: uncharacterized protein LOC103326644 [Prunus mume]
RG.99208.4	gene15047	cis	-5.49573	down	hypothetical protein L484_014009 [Morus notabilis]
RG.99208.4	gene15970	cis	-5.49573	down	hypothetical protein PRUPE_ppa003305mg [Prunus persica]
RG.99208.4	gene16938	cis	-5.49573	down	PREDICTED: putative F-box protein At5g55150 [Vitis vinifera]
RG.99208.4	gene17352	cis	-5.49573	down	S-locus lectin protein kinase family protein, putative [Theobroma cacao]
RG.99208.4	gene1985	cis	-5.49573	down	hypothetical protein F383_11622 [Gossypium arboreum]
RG.99208.4	gene20023	cis	-5.49573	down	glycerophosphoryl diester phosphodiesterase, putative [Ricinus communis]
RG.99208.4	gene2067	cis	-5.49573	down	hypothetical protein CISIN_1g042949mg [Citrus sinensis]
RG.99208.4	gene21805	cis	-5.49573	down	PREDICTED: uncharacterized protein LOC103326644 [Prunus mume]
RG.99208.4	gene22031	cis	-5.49573	down	PREDICTED: uncharacterized protein LOC100262283 [Vitis vinifera]
RG.99208.4	gene23340	cis	-5.49573	down	PREDICTED: uncharacterized protein LOC102614030 [Citrus sinensis]
RG.99208.4	gene23570	cis	-5.49573	down	PREDICTED: beta-(1,2)-xylosyltransferase [Prunus mume]
RG.99208.4	gene26834	cis	-5.49573	down	unnamed protein product [Vitis vinifera]
RG.99208.4	gene27706	cis	-5.49573	down	PREDICTED: protein TORNADO 1 [Prunus mume]
RG.99208.4	gene3048	cis	-5.49573	down	PREDICTED: scarecrow-like transcription factor PAT1 [Vitis vinifera]
RG.99208.4	gene5500	cis	-5.49573	down	Heterogeneous nuclear ribonucleoprotein 27C, putative [Ricinus communis]
RG.99208.4	gene6258	cis	-5.49573	down	Pirin-like protein [Glycine soja]
RG.99208.4	gene6900	cis	-5.49573	down	PREDICTED: FRIGIDA-like protein 2 [Pyrus x bretschneideri]
RG.99208.4	gene726	cis	-5.49573	down	PREDICTED: mitochondrial import inner membrane translocase subunit TIM22-2-like [Pyrus x bretschneideri]
RG.99208.4	gene8324	cis	-5.49573	down	40S ribosomal S8 [Gossypium arboreum]
RG.99208.4	gene8805	cis	-5.49573	down	--
RG.79657.6	gene11251	cis	-9.01377	down	--
RG.79657.6	gene13319	cis	-9.01377	down	PREDICTED: serine/threonine-protein kinase mph1 isoform X1 [Pyrus x bretschneideri]
RG.79657.6	gene15210	cis	-9.01377	down	Oxysterol-binding protein-related protein 1C [Morus notabilis]
RG.79657.6	gene15995	cis	-9.01377	down	PREDICTED: small ribosomal subunit protein S13, mitochondrial-like isoform X1 [Citrus sinensis]
RG.79657.6	gene17583	cis	-9.01377	down	hypothetical protein CICLE_v10023282mg [Citrus clementina]
RG.79657.6	gene19519	cis	-9.01377	down	hypothetical protein JCGZ_12048 [Jatropha curcas]
RG.79657.6	gene21867	cis	-9.01377	down	hypothetical protein PRUPE_ppa005611mg [Prunus persica]
RG.79657.6	gene24395	cis	-9.01377	down	hypothetical protein JCGZ_14236 [Jatropha curcas]
RG.79657.6	gene24437	cis	-9.01377	down	PREDICTED: phosphatidylinositol 4-phosphate 5-kinase 1-like [Fragaria vesca subsp. vesca]
RG.79657.6	gene25153	cis	-9.01377	down	EF hand calcium-binding family protein [Theobroma cacao]
RG.79657.6	gene26054	cis	-9.01377	down	hypothetical protein CICLE_v10000652mg [Citrus clementina]
RG.79657.6	gene26507	cis	-9.01377	down	hypothetical protein PRUPE_ppa007504mg [Prunus persica]
RG.79657.6	gene28383	cis	-9.01377	down	PREDICTED: uncharacterized protein LOC104442188 [Eucalyptus grandis]
RG.79657.6	gene3646	cis	-9.01377	down	hypothetical protein PRUPE_ppa021566mg [Prunus persica]
RG.79657.6	gene4367	cis	-9.01377	down	--
RG.79657.6	gene666	cis	-9.01377	down	hypothetical protein PRUPE_ppa012483mg [Prunus persica]
RG.79657.6	gene9086	cis	-9.01377	down	C2H2-like zinc finger protein [Theobroma cacao]
RG.79657.6	gene9094	cis	-9.01377	down	PREDICTED: uncharacterized protein LOC105049867 isoform X1 [Elaeis guineensis]
RG.146083.2	gene10030	trans	8.01146	up	PREDICTED: probable leucine-rich repeat receptor-like protein kinase At1g35710 isoform X1 [Populus euphratica]
RG.146083.2	gene10100	both	8.01146	up	PREDICTED: probable leucine-rich repeat receptor-like protein kinase At1g35710 [Vitis vinifera]
RG.146083.2	gene10295	trans	8.01146	up	hypothetical protein CICLE_v10013515mg [Citrus clementina]
RG.146083.2	gene10792	trans	8.01146	up	PREDICTED: probable leucine-rich repeat receptor-like protein kinase At1g35710 [Vitis vinifera]
RG.146083.2	gene14013	cis	8.01146	up	PREDICTED: uncharacterized protein LOC100254835 [Vitis vinifera]
RG.146083.2	gene14649	cis	8.01146	up	--
RG.146083.2	gene15159	trans	8.01146	up	PREDICTED: probable leucine-rich repeat receptor-like protein kinase At1g35710-like isoform X2 [Glycine max]
RG.146083.2	gene18898	cis	8.01146	up	hypothetical protein JCGZ_12240 [Jatropha curcas]
RG.146083.2	gene20445	cis	8.01146	up	conserved hypothetical protein [Ricinus communis]
RG.146083.2	gene21032	cis	8.01146	up	hypothetical protein CISIN_1g003814mg [Citrus sinensis]
RG.146083.2	gene2359	cis	8.01146	up	PREDICTED: uncharacterized protein LOC103329984 isoform X2 [Prunus mume]
RG.146083.2	gene24063	trans	8.01146	up	PREDICTED: probable leucine-rich repeat receptor-like protein kinase At1g35710 isoform X1 [Vitis vinifera]
RG.146083.2	gene24551	cis	8.01146	up	--
RG.146083.2	gene25150	trans	8.01146	up	PREDICTED: probable LRR receptor-like serine/threonine-protein kinase At4g08850 [Vitis vinifera]
RG.146083.2	gene25249	trans	8.01146	up	PREDICTED: LOW QUALITY PROTEIN: probable leucine-rich repeat receptor-like protein kinase At1g35710 [Eucalyptus grandis]
RG.146083.2	gene26289	trans	8.01146	up	PREDICTED: probable leucine-rich repeat receptor-like protein kinase At1g35710-like isoform X2 [Glycine max]
RG.146083.2	gene5887	cis	8.01146	up	PREDICTED: uncharacterized protein LOC101205461 [Cucumis sativus]
RG.146083.2	gene6443	cis	8.01146	up	PREDICTED: transcription factor GTE4 [Prunus mume]
RG.146083.2	gene6857	trans	8.01146	up	hypothetical protein EUGRSUZ_I022482, partial [Eucalyptus grandis]
RG.146083.2	gene7257	cis	8.01146	up	hypothetical protein POPTR_0004s23230g [Populus trichocarpa]
RG.146083.2	gene9129	trans	8.01146	up	PREDICTED: probable leucine-rich repeat receptor-like protein kinase At1g35710 [Eucalyptus grandis]
RG.50303.13	gene10172	cis	-10.7222	down	--
RG.50303.13	gene1522	cis	-10.7222	down	--
RG.50303.13	gene15636	cis	-10.7222	down	hypothetical protein POPTR_0005s05830g [Populus trichocarpa]
RG.50303.13	gene19250	trans	-10.7222	down	--
RG.50303.13	gene23751	cis	-10.7222	down	--
RG.50303.13	gene27135	cis	-10.7222	down	--
RG.50303.13	gene2781	trans	-10.7222	down	--
RG.50303.13	gene28611	trans	-10.7222	down	--
RG.50303.13	gene30245	trans	-10.7222	down	--
RG.50303.13	gene3861	cis	-10.7222	down	--
RG.50303.13	gene5097	trans	-10.7222	down	PREDICTED: DNA polymerase delta subunit 4-like [Glycine max]
RG.50303.13	gene5211	trans	-10.7222	down	--
RG.50303.13	gene5232	cis	-10.7222	down	--
RG.135627.5	gene11590	cis	8.13192	up	hypothetical protein POPTR_0002s24380g [Populus trichocarpa]
RG.135627.5	gene13943	cis	8.13192	up	PREDICTED: serine/threonine-protein kinase At3g07070-like [Pyrus x bretschneideri]
RG.135627.5	gene14189	cis	8.13192	up	--
RG.135627.5	gene15040	cis	8.13192	up	PPPDE peptidase domain-containing 2 [Gossypium arboreum]
RG.135627.5	gene16098	cis	8.13192	up	hypothetical protein CICLE_v10019400mg [Citrus clementina]
RG.135627.5	gene16785	cis	8.13192	up	PREDICTED: E3 ubiquitin-protein ligase PRT1-like [Malus domestica]
RG.135627.5	gene17383	cis	8.13192	up	PREDICTED: uncharacterized protein LOC103927705 [Pyrus x bretschneideri]
RG.135627.5	gene20830	cis	8.13192	up	--
RG.135627.5	gene20999	cis	8.13192	up	Basic blue protein [Morus notabilis]
RG.135627.5	gene22163	cis	8.13192	up	PREDICTED: adenosylhomocysteinase-like [Cucumis sativus]
RG.135627.5	gene232	cis	8.13192	up	hypothetical protein JCGZ_17540 [Jatropha curcas]
RG.135627.5	gene23841	cis	8.13192	up	PREDICTED: uncharacterized vacuolar membrane protein YML018C [Vitis vinifera]
RG.135627.5	gene26327	cis	8.13192	up	PREDICTED: uncharacterized protein LOC103435836 [Malus domestica]
RG.135627.5	gene26840	cis	8.13192	up	hypothetical protein PRUPE_ppa025388mg [Prunus persica]
RG.135627.5	gene28995	cis	8.13192	up	cytochrome B5 isoform 1, putative [Ricinus communis]
RG.135627.5	gene3265	cis	8.13192	up	PREDICTED: uncharacterized protein LOC101295670 [Fragaria vesca subsp. vesca]
RG.135627.5	gene331	cis	8.13192	up	kinase, putative [Ricinus communis]
RG.135627.5	gene3317	cis	8.13192	up	hypothetical protein PRUPE_ppa022741mg [Prunus persica]
RG.135627.5	gene479	cis	8.13192	up	--
RG.135627.5	gene8153	cis	8.13192	up	60S ribosomal L13a-4 -like protein [Gossypium arboreum]
RG.135627.5	gene9900	cis	8.13192	up	WD-repeat protein, putative [Ricinus communis]
RG.88646.1	gene10142	cis	8.45144	up	PREDICTED: putative methylesterase 11, chloroplastic [Prunus mume]
RG.88646.1	gene15171	trans	8.45144	up	--
RG.88646.1	gene17259	cis	8.45144	up	hypothetical protein JCGZ_04769 [Jatropha curcas]
RG.88646.1	gene18337	cis	8.45144	up	PREDICTED: D-3-phosphoglycerate dehydrogenase 2, chloroplastic [Nicotiana sylvestris]
RG.88646.1	gene20787	cis	8.45144	up	transcription factor, putative [Ricinus communis]
RG.88646.1	gene23762	cis	8.45144	up	PREDICTED: serine/threonine-protein kinase dst2 isoform X2 [Vitis vinifera]
RG.88646.1	gene26735	cis	8.45144	up	PREDICTED: CRAL-TRIO domain-containing protein YKL091C isoform X1 [Prunus mume]
RG.88646.1	gene3554	cis	8.45144	up	PREDICTED: ubiquinone biosynthesis protein COQ4 homolog, mitochondrial-like [Populus euphratica]
RG.132720.2	gene10469	cis	6.81439	up	hypothetical protein EUGRSUZ_F03291 [Eucalyptus grandis]
RG.132720.2	gene11208	cis	6.81439	up	hypothetical protein EUTSA_v10012152mg [Eutrema salsugineum]
RG.132720.2	gene14150	cis	6.81439	up	hypothetical protein CICLE_v10010911mg [Citrus clementina]
RG.132720.2	gene16281	cis	6.81439	up	PREDICTED: uncharacterized exonuclease domain-containing protein At3g15140 [Vitis vinifera]
RG.132720.2	gene16913	cis	6.81439	up	PREDICTED: uncharacterized protein LOC104599495 [Nelumbo nucifera]
RG.132720.2	gene23597	cis	6.81439	up	PREDICTED: uncharacterized protein LOC103931537 [Pyrus x bretschneideri]
RG.132720.2	gene2399	cis	6.81439	up	PREDICTED: uncharacterized protein LOC103326007 [Prunus mume]
RG.132720.2	gene24248	cis	6.81439	up	hypothetical protein JCGZ_15301 [Jatropha curcas]
RG.132720.2	gene25002	cis	6.81439	up	P-loop containing nucleoside triphosphate hydrolases superfamily protein, putative [Theobroma cacao]
RG.132720.2	gene28098	cis	6.81439	up	hypothetical protein MIMGU_mgv1a023706mg [Erythranthe guttata]
RG.132720.2	gene306	cis	6.81439	up	transcription initiation factor-related family protein [Populus trichocarpa]
RG.132720.2	gene3710	cis	6.81439	up	hypothetical protein MIMGU_mgv1a0191221mg, partial [Erythranthe guttata]
RG.132720.2	gene5915	cis	6.81439	up	hypothetical protein EUTSA_v10012152mg [Eutrema salsugineum]
RG.132720.2	gene7453	cis	6.81439	up	PREDICTED: gamma-tubulin complex component 2 [Populus euphratica]
RG.158252.12	gene10169	cis	11.5042	up	--
RG.158252.12	gene14766	cis	11.5042	up	PREDICTED: uncharacterized protein LOC104426511 [Eucalyptus grandis]
RG.158252.12	gene15623	cis	11.5042	up	PREDICTED: uncharacterized protein LOC103340218 [Prunus mume]
RG.158252.12	gene16435	cis	11.5042	up	--
RG.158252.12	gene19897	cis	11.5042	up	--
RG.158252.12	gene21998	cis	11.5042	up	--
RG.158252.12	gene22887	cis	11.5042	up	--
RG.158252.12	gene24595	cis	11.5042	up	PREDICTED: uncharacterized protein LOC103340203 isoform X1 [Prunus mume]
RG.158252.12	gene26841	cis	11.5042	up	PREDICTED: regulatory protein NPR3-like isoform 2 [Fragaria vesca subsp. vesca]
RG.158252.12	gene26932	cis	11.5042	up	hypothetical protein PRUPE_ppa017363mg, partial [Prunus persica]
RG.158252.12	gene27404	trans	11.5042	up	Protein FAM50A, putative [Ricinus communis]
RG.158252.12	gene28442	cis	11.5042	up	unnamed protein product [Vitis vinifera]
RG.158252.12	gene29173	cis	11.5042	up	PREDICTED: callose synthase 9-like [Malus domestica]
RG.158252.12	gene29683	cis	11.5042	up	PREDICTED: uncharacterized protein LOC103435836 [Malus domestica]
RG.158252.12	gene3173	cis	11.5042	up	Protein TRANSPARENT TESTA 1 [Glycine soja]
RG.158252.12	gene3740	cis	11.5042	up	hypothetical protein EUGRSUZ_G02031 [Eucalyptus grandis]
RG.158252.12	gene4825	cis	11.5042	up	PREDICTED: leucine-rich repeat receptor protein kinase EXS-like [Nelumbo nucifera]
RG.158252.12	gene630	cis	11.5042	up	hypothetical protein VITISV_031856 [Vitis vinifera]
RG.158252.12	gene658	cis	11.5042	up	PREDICTED: pectinesterase inhibitor-like [Vitis vinifera]
RG.158252.12	gene7891	cis	11.5042	up	--
RG.153764.2	gene10568	cis	-10.0548	down	--
RG.153764.2	gene11027	cis	-10.0548	down	Early nodulin-like protein 15, putative [Theobroma cacao]
RG.153764.2	gene12203	cis	-10.0548	down	Cyclic nucleotide gated channel 5 isoform 1 [Theobroma cacao]
RG.153764.2	gene1509	cis	-10.0548	down	PREDICTED: uncharacterized protein LOC103326422 [Prunus mume]
RG.153764.2	gene16791	cis	-10.0548	down	--
RG.153764.2	gene16945	cis	-10.0548	down	PREDICTED: LOW QUALITY PROTEIN: cytochrome b [Brassica rapa]
RG.153764.2	gene20257	cis	-10.0548	down	PREDICTED: uncharacterized protein LOC100783799 [Glycine max]
RG.153764.2	gene2081	cis	-10.0548	down	PREDICTED: DNA-damage-repair/toleration protein DRT100-like [Eucalyptus grandis]
RG.153764.2	gene25232	cis	-10.0548	down	--
RG.153764.2	gene25822	cis	-10.0548	down	ribosomal protein L14 [Castanea mollissima]
RG.153764.2	gene29168	cis	-10.0548	down	hypothetical protein ARALYDRAFT_475559 [Arabidopsis lyrata subsp. lyrata]
RG.153764.2	gene29179	cis	-10.0548	down	PREDICTED: leucine aminopeptidase 1-like [Eucalyptus grandis]
RG.153764.2	gene3741	cis	-10.0548	down	PREDICTED: 1-acyl-sn-glycerol-3-phosphate acyltransferase 1, chloroplastic [Vitis vinifera]
RG.153764.2	gene5269	cis	-10.0548	down	hypothetical protein PRUPE_ppa022336mg [Prunus persica]
RG.153764.2	gene6924	cis	-10.0548	down	photosystem II 47 kDa protein (chloroplast) [Couepia guianensis]
RG.153764.2	gene9020	cis	-10.0548	down	APO protein 2, chloroplast precursor, putative [Ricinus communis]
RG.134137.1	gene10548	cis	4.61875	up	hypothetical protein PRUPE_ppa014757mg [Prunus persica]
RG.134137.1	gene11383	cis	4.61875	up	hypothetical protein JCGZ_19149 [Jatropha curcas]
RG.134137.1	gene16847	cis	4.61875	up	--
RG.134137.1	gene19057	cis	4.61875	up	PREDICTED: ribulose-1,5 bisphosphate carboxylase/oxygenase large subunit N-methyltransferase, chloroplastic isoform X2 [Nelumbo nucifera]
RG.134137.1	gene19854	cis	4.61875	up	--
RG.134137.1	gene24858	cis	4.61875	up	hypothetical protein JCGZ_19149 [Jatropha curcas]
RG.134137.1	gene30193	cis	4.61875	up	PREDICTED: disease resistance protein RPM1-like isoform X2 [Pyrus x bretschneideri]
RG.134137.1	gene5725	cis	4.61875	up	PREDICTED: disease resistance protein RPM1-like isoform X2 [Pyrus x bretschneideri]
RG.134137.1	gene8266	cis	4.61875	up	PREDICTED: disease resistance protein RPM1-like isoform X2 [Pyrus x bretschneideri]
RG.53621.1	gene11031	cis	-11.2732	down	hypothetical protein L484_015842 [Morus notabilis]
RG.53621.1	gene11664	trans	-11.2732	down	--
RG.53621.1	gene19556	cis	-11.2732	down	--
RG.53621.1	gene24685	trans	-11.2732	down	PREDICTED: EPIDERMAL PATTERNING FACTOR-like protein 9 [Populus euphratica]
RG.53621.1	gene2528	cis	-11.2732	down	--
RG.53621.1	gene2699	cis	-11.2732	down	--
RG.53621.1	gene29096	trans	-11.2732	down	PREDICTED: cytochrome c oxidase subunit 6a, mitochondrial-like isoform 1 [Fragaria vesca subsp. vesca]
RG.53621.1	gene29207	trans	-11.2732	down	hypothetical protein POPTR_0003s13630g [Populus trichocarpa]
RG.53621.1	gene5658	cis	-11.2732	down	--
RG.21195.15	gene14163	cis	-7.50852	down	--
RG.21195.15	gene17051	cis	-7.50852	down	hypothetical protein L484_008713 [Morus notabilis]
RG.21195.15	gene18699	trans	-7.50852	down	ARM repeat superfamily protein [Theobroma cacao]
RG.21195.15	gene21400	cis	-7.50852	down	--
RG.21195.15	gene2312	trans	-7.50852	down	--
RG.21195.15	gene23371	cis	-7.50852	down	hypothetical protein POPTR_0011s078002g, partial [Populus trichocarpa]
RG.21195.15	gene25877	cis	-7.50852	down	--
RG.21195.15	gene26664	cis	-7.50852	down	--
RG.21195.15	gene28656	cis	-7.50852	down	UDP-glucosyl transferase 85A2 [Theobroma cacao]
RG.21195.15	gene29036	trans	-7.50852	down	--
RG.21195.15	gene29786	cis	-7.50852	down	PREDICTED: uncharacterized protein LOC103489276 [Cucumis melo]
RG.21195.15	gene3160	cis	-7.50852	down	--
RG.21195.15	gene3611	cis	-7.50852	down	UDP-glucosyl transferase 85A2 [Theobroma cacao]
RG.21195.15	gene3736	cis	-7.50852	down	Glutamate-gated kainate-type ion channel receptor subunit GluR5, putative [Theobroma cacao]
RG.21195.15	gene4647	cis	-7.50852	down	--
RG.21195.15	gene4772	cis	-7.50852	down	PREDICTED: glutamate receptor 2.7-like [Glycine max]
RG.21195.15	gene6917	trans	-7.50852	down	serine/threonine-protein kinase bri1, putative [Ricinus communis]
RG.13530.2	gene11374	cis	5.92001	up	hypothetical protein ARALYDRAFT_912622 [Arabidopsis lyrata subsp. lyrata]
RG.13530.2	gene1257	cis	5.92001	up	Zinc finger family protein [Theobroma cacao]
RG.13530.2	gene13971	cis	5.92001	up	PREDICTED: uncharacterized protein LOC100254358 [Vitis vinifera]
RG.13530.2	gene13996	cis	5.92001	up	hypothetical protein PRUPE_ppa018289mg [Prunus persica]
RG.13530.2	gene13999	cis	5.92001	up	hypothetical protein PRUPE_ppa003235mg [Prunus persica]
RG.13530.2	gene1493	cis	5.92001	up	hypothetical protein PHAVU_005G147800g [Phaseolus vulgaris]
RG.13530.2	gene15702	cis	5.92001	up	PREDICTED: uncharacterized protein LOC100242361 [Vitis vinifera]
RG.13530.2	gene16104	cis	5.92001	up	--
RG.13530.2	gene16743	cis	5.92001	up	Pentatricopeptide repeat (PPR-like) superfamily protein, putative [Theobroma cacao]
RG.13530.2	gene18333	cis	5.92001	up	hypothetical protein POPTR_0001s36210g [Populus trichocarpa]
RG.13530.2	gene19054	cis	5.92001	up	PREDICTED: muscle M-line assembly protein unc-89 [Vitis vinifera]
RG.13530.2	gene19306	cis	5.92001	up	PREDICTED: protein FAR1-RELATED SEQUENCE 12-like [Prunus mume]
RG.13530.2	gene20857	cis	5.92001	up	pectate lyase precursor [Vitis vinifera]
RG.13530.2	gene21081	cis	5.92001	up	--
RG.13530.2	gene23171	trans	5.92001	up	hypothetical protein L484_017676 [Morus notabilis]
RG.13530.2	gene23402	cis	5.92001	up	PREDICTED: succinate dehydrogenase [ubiquinone] iron-sulfur subunit 2, mitochondrial [Cucumis melo]
RG.13530.2	gene23404	cis	5.92001	up	hypothetical protein L484_017683 [Morus notabilis]
RG.13530.2	gene24539	cis	5.92001	up	hypothetical protein PRUPE_ppa005940mg [Prunus persica]
RG.13530.2	gene25146	cis	5.92001	up	hypothetical protein POPTR_0001s36220g [Populus trichocarpa]
RG.13530.2	gene25839	cis	5.92001	up	Ribosomal protein S10p/S20e family protein isoform 1 [Theobroma cacao]
RG.13530.2	gene26792	cis	5.92001	up	PREDICTED: ATP synthase mitochondrial F1 complex assembly factor 2 [Vitis vinifera]
RG.13530.2	gene27526	cis	5.92001	up	PREDICTED: ATP synthase mitochondrial F1 complex assembly factor 2 [Vitis vinifera]
RG.13530.2	gene27838	both	5.92001	up	hypothetical protein RCOM_0530890 [Ricinus communis]
RG.13530.2	gene2916	cis	5.92001	up	hypothetical protein L484_017679 [Morus notabilis]
RG.13530.2	gene2927	cis	5.92001	up	--
RG.13530.2	gene3100	cis	5.92001	up	hypothetical protein JCGZ_10201 [Jatropha curcas]
RG.13530.2	gene5573	cis	5.92001	up	Zinc finger family protein, putative [Theobroma cacao]
RG.13530.2	gene6519	cis	5.92001	up	PREDICTED: cystinosin homolog isoform X2 [Populus euphratica]
RG.13530.2	gene7183	cis	5.92001	up	PREDICTED: BAG family molecular chaperone regulator 1 [Vitis vinifera]
RG.13530.2	gene7565	cis	5.92001	up	PREDICTED: cystinosin homolog, partial [Pyrus x bretschneideri]
RG.13530.2	gene8311	cis	5.92001	up	PREDICTED: putative F-box/kelch-repeat protein At2g44030 [Camelina sativa]
RG.13530.2	gene9765	both	5.92001	up	hypothetical protein RCOM_0530890 [Ricinus communis]
RG.63516.2	gene10440	cis	8.24651	up	Nucleotide-diphospho-sugar transferase family protein isoform 1 [Theobroma cacao]
RG.63516.2	gene10525	cis	8.24651	up	hypothetical protein PRUPE_ppa008964mg [Prunus persica]
RG.63516.2	gene13672	cis	8.24651	up	hypothetical protein JCGZ_14304 [Jatropha curcas]
RG.63516.2	gene13970	cis	8.24651	up	hypothetical protein JCGZ_14310 [Jatropha curcas]
RG.63516.2	gene16747	cis	8.24651	up	--
RG.63516.2	gene16801	cis	8.24651	up	--
RG.63516.2	gene16972	cis	8.24651	up	Protein ABIL1, putative [Ricinus communis]
RG.63516.2	gene18779	cis	8.24651	up	PREDICTED: exosome complex component RRP41-like isoform X1 [Cicer arietinum]
RG.63516.2	gene22387	cis	8.24651	up	PREDICTED: uncharacterized protein LOC103332456 [Prunus mume]
RG.63516.2	gene23330	cis	8.24651	up	IQ domain-containing family protein [Populus trichocarpa]
RG.63516.2	gene23599	cis	8.24651	up	hypothetical protein CISIN_1g016356mg [Citrus sinensis]
RG.63516.2	gene242	cis	8.24651	up	hypothetical protein PRUPE_ppa006173mg [Prunus persica]
RG.63516.2	gene26880	trans	8.24651	up	unknown [Lotus japonicus]
RG.63516.2	gene26911	cis	8.24651	up	hypothetical protein CICLE_v10005491mg [Citrus clementina]
RG.63516.2	gene27591	trans	8.24651	up	hypothetical protein PRUPE_ppa006562mg [Prunus persica]
RG.63516.2	gene27777	trans	8.24651	up	F-box/kelch-repeat protein [Morus notabilis]
RG.63516.2	gene28776	cis	8.24651	up	POZ/BTB containin G-protein 1 isoform 1 [Theobroma cacao]
RG.63516.2	gene3014	cis	8.24651	up	hypothetical protein PRUPE_ppa000692mg [Prunus persica]
RG.63516.2	gene3025	cis	8.24651	up	hypothetical protein CICLE_v10005491mg [Citrus clementina]
RG.63516.2	gene4953	cis	8.24651	up	PREDICTED: uncharacterized protein LOC102631107 [Citrus sinensis]
RG.63516.2	gene6960	cis	8.24651	up	Eukaryotic translation initiation factor 1A [Morus notabilis]
RG.63516.2	gene7313	cis	8.24651	up	PREDICTED: uncharacterized protein LOC100258448 [Vitis vinifera]
RG.63516.2	gene7476	cis	8.24651	up	hypothetical protein L484_003064 [Morus notabilis]
RG.63516.2	gene8742	cis	8.24651	up	PREDICTED: uncharacterized protein At5g41620 isoform X1 [Vitis vinifera]
RG.63516.2	gene8762	trans	8.24651	up	F-box/kelch-repeat protein [Morus notabilis]
RG.17266.14	gene11173	cis	-5.70139	down	--
RG.17266.14	gene1261	cis	-5.70139	down	--
RG.17266.14	gene14299	cis	-5.70139	down	conserved hypothetical protein [Ricinus communis]
RG.17266.14	gene16795	cis	-5.70139	down	unnamed protein product [Vitis vinifera]
RG.17266.14	gene21354	cis	-5.70139	down	unnamed protein product [Coffea canephora]
RG.17266.14	gene21621	cis	-5.70139	down	hypothetical protein L484_008713 [Morus notabilis]
RG.17266.14	gene30293	cis	-5.70139	down	--
RG.17266.14	gene7868	cis	-5.70139	down	PREDICTED: uncharacterized protein LOC103325351 [Prunus mume]
RG.21037.2	gene10199	cis	13.109	up	PREDICTED: uncharacterized protein At4g14100-like [Fragaria vesca subsp. vesca]
RG.21037.2	gene10529	cis	13.109	up	PREDICTED: MATE efflux family protein 8-like isoform X1 [Eucalyptus grandis]
RG.21037.2	gene11341	cis	13.109	up	--
RG.21037.2	gene15558	cis	13.109	up	--
RG.21037.2	gene16712	cis	13.109	up	PREDICTED: uncharacterized protein LOC101223452 [Cucumis sativus]
RG.21037.2	gene16976	cis	13.109	up	PREDICTED: uncharacterized protein LOC103323453 [Prunus mume]
RG.21037.2	gene17995	cis	13.109	up	PREDICTED: ADP-ribosylation factor 1-like [Populus euphratica]
RG.21037.2	gene20481	cis	13.109	up	hypothetical protein POPTR_0006s18630g [Populus trichocarpa]
RG.21037.2	gene23715	cis	13.109	up	PREDICTED: uncharacterized protein LOC100792868 [Glycine max]
RG.21037.2	gene24236	cis	13.109	up	Alpha/beta-Hydrolases superfamily protein isoform 3, partial [Theobroma cacao]
RG.21037.2	gene27204	cis	13.109	up	PREDICTED: pathogenesis-related protein PR-1-like [Fragaria vesca subsp. vesca]
RG.21037.2	gene27544	cis	13.109	up	PREDICTED: anthocyanidin 3-O-glucosyltransferase 7-like [Vitis vinifera]
RG.21037.2	gene3047	cis	13.109	up	hypothetical protein PRUPE_ppa005267mg [Prunus persica]
RG.21037.2	gene6717	cis	13.109	up	hypothetical protein L484_001791 [Morus notabilis]
RG.158252.3	gene10169	cis	8.9765	up	--
RG.158252.3	gene14766	cis	8.9765	up	PREDICTED: uncharacterized protein LOC104426511 [Eucalyptus grandis]
RG.158252.3	gene15623	cis	8.9765	up	PREDICTED: uncharacterized protein LOC103340218 [Prunus mume]
RG.158252.3	gene16435	cis	8.9765	up	--
RG.158252.3	gene19897	cis	8.9765	up	--
RG.158252.3	gene21998	cis	8.9765	up	--
RG.158252.3	gene22887	cis	8.9765	up	--
RG.158252.3	gene24595	cis	8.9765	up	PREDICTED: uncharacterized protein LOC103340203 isoform X1 [Prunus mume]
RG.158252.3	gene26841	cis	8.9765	up	PREDICTED: regulatory protein NPR3-like isoform 2 [Fragaria vesca subsp. vesca]
RG.158252.3	gene26932	cis	8.9765	up	hypothetical protein PRUPE_ppa017363mg, partial [Prunus persica]
RG.158252.3	gene27404	trans	8.9765	up	Protein FAM50A, putative [Ricinus communis]
RG.158252.3	gene28442	cis	8.9765	up	unnamed protein product [Vitis vinifera]
RG.158252.3	gene29173	cis	8.9765	up	PREDICTED: callose synthase 9-like [Malus domestica]
RG.158252.3	gene29683	cis	8.9765	up	PREDICTED: uncharacterized protein LOC103435836 [Malus domestica]
RG.158252.3	gene3173	cis	8.9765	up	Protein TRANSPARENT TESTA 1 [Glycine soja]
RG.158252.3	gene3740	cis	8.9765	up	hypothetical protein EUGRSUZ_G02031 [Eucalyptus grandis]
RG.158252.3	gene4825	cis	8.9765	up	PREDICTED: leucine-rich repeat receptor protein kinase EXS-like [Nelumbo nucifera]
RG.158252.3	gene630	cis	8.9765	up	hypothetical protein VITISV_031856 [Vitis vinifera]
RG.158252.3	gene658	cis	8.9765	up	PREDICTED: pectinesterase inhibitor-like [Vitis vinifera]
RG.158252.3	gene7891	cis	8.9765	up	--
RG.134232.4	gene10980	cis	10.7554	up	PREDICTED: salutaridine reductase-like [Pyrus x bretschneideri]
RG.134232.4	gene13031	cis	10.7554	up	PREDICTED: elongation factor 1-delta-like isoform X1 [Malus domestica]
RG.134232.4	gene14603	cis	10.7554	up	hypothetical protein PRUPE_ppa000480mg [Prunus persica]
RG.134232.4	gene14881	cis	10.7554	up	PREDICTED: salutaridine reductase-like [Malus domestica]
RG.134232.4	gene16315	cis	10.7554	up	PREDICTED: cellulose synthase-like protein G2 [Vitis vinifera]
RG.134232.4	gene19376	cis	10.7554	up	PREDICTED: tetraspanin-10 isoform X1 [Vitis vinifera]
RG.134232.4	gene19395	cis	10.7554	up	PREDICTED: uncharacterized protein LOC103324142 [Prunus mume]
RG.134232.4	gene197	cis	10.7554	up	PREDICTED: (-)-isopiperitenone reductase-like isoform X3 [Vitis vinifera]
RG.134232.4	gene22943	cis	10.7554	up	PREDICTED: phospholipase A1-Ibeta2, chloroplastic-like [Glycine max]
RG.134232.4	gene24756	cis	10.7554	up	--
RG.134232.4	gene27825	cis	10.7554	up	PREDICTED: FHA domain-containing protein At4g14490-like [Prunus mume]
RG.134232.4	gene28456	cis	10.7554	up	hypothetical protein L484_024322 [Morus notabilis]
RG.134232.4	gene28702	trans	10.7554	up	--
RG.134232.4	gene29504	cis	10.7554	up	PREDICTED: salutaridine reductase-like [Malus domestica]
RG.134232.4	gene30585	cis	10.7554	up	PREDICTED: uncharacterized protein LOC100265091 [Vitis vinifera]
RG.134232.4	gene4395	cis	10.7554	up	transcription initiation factor-related family protein [Populus trichocarpa]
RG.134232.4	gene6100	cis	10.7554	up	Cellulose synthase-like protein H1 [Morus notabilis]
RG.134232.4	gene9574	cis	10.7554	up	PREDICTED: exosome complex component RRP41-like isoform X1 [Cicer arietinum]
RG.134232.4	gene9992	cis	10.7554	up	hypothetical protein POPTR_0001s09050g [Populus trichocarpa]
RG.79034.3	gene10553	cis	-10.0945	down	PREDICTED: 60S ribosomal protein L12-like [Glycine max]
RG.79034.3	gene13896	cis	-10.0945	down	PREDICTED: monoglyceride lipase-like [Fragaria vesca subsp. vesca]
RG.79034.3	gene18592	cis	-10.0945	down	--
RG.79034.3	gene21508	cis	-10.0945	down	hypothetical protein L484_013405 [Morus notabilis]
RG.79034.3	gene21542	cis	-10.0945	down	hypothetical protein L484_001565 [Morus notabilis]
RG.79034.3	gene22065	cis	-10.0945	down	vacuolar ATP synthase subunit G plant, putative [Ricinus communis]
RG.79034.3	gene22834	cis	-10.0945	down	hypothetical protein CISIN_1g0196812mg [Citrus sinensis]
RG.79034.3	gene23189	cis	-10.0945	down	--
RG.79034.3	gene24678	cis	-10.0945	down	PREDICTED: putative aminodeoxychorismate synthase [Prunus mume]
RG.79034.3	gene25250	cis	-10.0945	down	hypothetical protein PRUPE_ppa001092mg [Prunus persica]
RG.79034.3	gene26635	cis	-10.0945	down	hypothetical protein CICLE_v10030860mg [Citrus clementina]
RG.79034.3	gene26991	trans	-10.0945	down	--
RG.79034.3	gene27443	trans	-10.0945	down	hypothetical protein JCGZ_20038 [Jatropha curcas]
RG.79034.3	gene27803	cis	-10.0945	down	PREDICTED: uncharacterized protein LOC100816118 [Glycine max]
RG.79034.3	gene28908	cis	-10.0945	down	PREDICTED: uncharacterized protein LOC100251314 isoform X2 [Vitis vinifera]
RG.79034.3	gene3070	cis	-10.0945	down	PREDICTED: CASP-like protein 5A2 [Nelumbo nucifera]
RG.79034.3	gene4893	cis	-10.0945	down	PREDICTED: mRNA-decapping enzyme subunit 2 [Prunus mume]
RG.79034.3	gene6477	cis	-10.0945	down	PREDICTED: patatin-like protein 6 [Vitis vinifera]
RG.79034.3	gene9480	cis	-10.0945	down	putative chorismate synthase [Fagus sylvatica]
RG.81121.2	gene11601	cis	-8.02918	down	PREDICTED: craniofacial development protein 1 [Vitis vinifera]
RG.81121.2	gene12603	cis	-8.02918	down	hypothetical protein PRUPE_ppa000674mg [Prunus persica]
RG.81121.2	gene16506	cis	-8.02918	down	Calcium-dependent lipid-binding family protein isoform 2, partial [Theobroma cacao]
RG.81121.2	gene16524	cis	-8.02918	down	hypothetical protein F383_02326 [Gossypium arboreum]
RG.81121.2	gene18888	cis	-8.02918	down	PREDICTED: nuclear export mediator factor Nemf isoform X1 [Vitis vinifera]
RG.81121.2	gene19857	cis	-8.02918	down	dihydrolipoamide dehydrogenase, putative [Ricinus communis]
RG.81121.2	gene2199	cis	-8.02918	down	hypothetical protein CICLE_v10015803mg [Citrus clementina]
RG.81121.2	gene25185	cis	-8.02918	down	hypothetical protein PRUPE_ppa019770mg [Prunus persica]
RG.81121.2	gene26110	cis	-8.02918	down	PREDICTED: pectinesterase inhibitor-like [Cucumis melo]
RG.81121.2	gene29080	cis	-8.02918	down	hypothetical protein PRUPE_ppa006672mg [Prunus persica]
RG.81121.2	gene29594	cis	-8.02918	down	conserved hypothetical protein [Ricinus communis]
RG.81121.2	gene4425	cis	-8.02918	down	4-hydroxy-3-methylbut-2-enyl diphosphate reductase [Gossypium arboreum]
RG.81121.2	gene7234	cis	-8.02918	down	hypothetical protein CISIN_1g020230mg [Citrus sinensis]
RG.81121.2	gene7441	cis	-8.02918	down	PREDICTED: uncharacterized protein LOC103323263 [Prunus mume]
RG.81121.2	gene7701	cis	-8.02918	down	hypothetical protein VITISV_014086 [Vitis vinifera]
RG.81121.2	gene7736	cis	-8.02918	down	hypothetical protein CICLE_v10006242mg [Citrus clementina]
RG.152440.24	gene10768	cis	-8.33943	down	PREDICTED: CWF19-like protein 2 [Malus domestica]
RG.152440.24	gene14605	cis	-8.33943	down	PREDICTED: pentatricopeptide repeat-containing protein At4g31850, chloroplastic [Vitis vinifera]
RG.152440.24	gene14793	cis	-8.33943	down	PREDICTED: putative pentatricopeptide repeat-containing protein At1g12700, mitochondrial [Vitis vinifera]
RG.152440.24	gene14978	cis	-8.33943	down	PREDICTED: pentatricopeptide repeat-containing protein At3g29230-like [Prunus mume]
RG.152440.24	gene15671	cis	-8.33943	down	PREDICTED: uncharacterized protein LOC103320725 [Prunus mume]
RG.152440.24	gene15920	cis	-8.33943	down	PREDICTED: MAR-binding filament-like protein 1-1-like [Fragaria vesca subsp. vesca]
RG.152440.24	gene17351	cis	-8.33943	down	Uncharacterized protein TCM_007583 [Theobroma cacao]
RG.152440.24	gene21454	cis	-8.33943	down	translation initiation factor eIF(iso)4G [Prunus persica]
RG.152440.24	gene21631	cis	-8.33943	down	PREDICTED: putative pentatricopeptide repeat-containing protein At1g12700, mitochondrial [Vitis vinifera]
RG.152440.24	gene23451	cis	-8.33943	down	PREDICTED: MAR-binding filament-like protein 1-1 [Prunus mume]
RG.152440.24	gene27993	cis	-8.33943	down	hypothetical protein CISIN_1g012108mg [Citrus sinensis]
RG.152440.24	gene30574	cis	-8.33943	down	--
RG.152440.24	gene328	cis	-8.33943	down	PREDICTED: uncharacterized protein LOC100260982 [Vitis vinifera]
RG.152440.24	gene6897	cis	-8.33943	down	PREDICTED: probable protein phosphatase 2C 60-like isoform X1 [Citrus sinensis]
RG.152440.24	gene9890	cis	-8.33943	down	PREDICTED: protein SYS1 homolog isoform X2 [Nicotiana sylvestris]
RG.49332.1	gene11037	cis	8.80716	up	PREDICTED: outer envelope protein 64, mitochondrial [Vitis vinifera]
RG.49332.1	gene11441	cis	8.80716	up	hypothetical protein CICLE_v10024167mg [Citrus clementina]
RG.49332.1	gene12452	cis	8.80716	up	PREDICTED: uncharacterized protein LOC101496326 [Cicer arietinum]
RG.49332.1	gene14263	cis	8.80716	up	--
RG.49332.1	gene17439	cis	8.80716	up	--
RG.49332.1	gene17913	cis	8.80716	up	--
RG.49332.1	gene21903	cis	8.80716	up	hypothetical protein JCGZ_05504 [Jatropha curcas]
RG.49332.1	gene26580	cis	8.80716	up	PREDICTED: uncharacterized protein LOC101216740 [Cucumis sativus]
RG.49332.1	gene2828	cis	8.80716	up	Translocon at the outer membrane of chloroplasts 64-V isoform 4 [Theobroma cacao]
RG.49332.1	gene318	cis	8.80716	up	--
RG.49332.1	gene4674	cis	8.80716	up	hypothetical protein PRUPE_ppa001021mg [Prunus persica]
RG.127993.11	gene12323	cis	9.82162	up	PREDICTED: RING-H2 finger protein ATL13-like [Vitis vinifera]
RG.127993.11	gene16012	cis	9.82162	up	--
RG.127993.11	gene19281	cis	9.82162	up	PREDICTED: LOW QUALITY PROTEIN: G-type lectin S-receptor-like serine/threonine-protein kinase At4g03230 [Prunus mume]
RG.127993.11	gene2162	trans	9.82162	up	--
RG.127993.11	gene21753	cis	9.82162	up	--
RG.127993.11	gene2243	cis	9.82162	up	--
RG.127993.11	gene2310	cis	9.82162	up	Indeterminate(ID)-domain 5, putative isoform 2 [Theobroma cacao]
RG.127993.11	gene9155	cis	9.82162	up	Indeterminate(ID)-domain 5, putative isoform 1 [Theobroma cacao]
RG.154025.6	gene11497	cis	4.94235	up	--
RG.154025.6	gene12625	cis	4.94235	up	--
RG.154025.6	gene14209	cis	4.94235	up	chaperone BCS1-A-like protein, putative [Medicago truncatula]
RG.154025.6	gene16294	cis	4.94235	up	unnamed protein product [Vitis vinifera]
RG.154025.6	gene22759	cis	4.94235	up	--
RG.154025.6	gene23191	cis	4.94235	up	hypothetical protein JCGZ_21809 [Jatropha curcas]
RG.154025.6	gene2666	cis	4.94235	up	PREDICTED: cytochrome P450 94A1-like [Vitis vinifera]
RG.154025.6	gene26743	cis	4.94235	up	PREDICTED: thylakoid lumenal protein At1g12250, chloroplastic isoform X1 [Prunus mume]
RG.154025.6	gene2691	cis	4.94235	up	PREDICTED: thylakoid lumenal protein At1g12250, chloroplastic-like isoform X1 [Glycine max]
RG.154025.6	gene29011	cis	4.94235	up	--
RG.154025.6	gene7218	cis	4.94235	up	PREDICTED: histidine triad nucleotide-binding protein 3-like [Glycine max]
RG.154025.6	gene9163	cis	4.94235	up	hypothetical protein PRUPE_ppa003507mg [Prunus persica]
RG.146876.1	gene12770	trans	7.85922	up	--
RG.146876.1	gene15255	trans	7.85922	up	--
RG.146876.1	gene17964	trans	7.85922	up	--
RG.146876.1	gene18130	cis	7.85922	up	Pectin lyase-like superfamily protein isoform 1 [Theobroma cacao]
RG.146876.1	gene22290	cis	7.85922	up	--
RG.146876.1	gene22733	cis	7.85922	up	Pectin lyase-like superfamily protein isoform 1 [Theobroma cacao]
RG.146876.1	gene25631	cis	7.85922	up	PREDICTED: uncharacterized protein LOC103501831 isoform X2 [Cucumis melo]
RG.146876.1	gene26976	cis	7.85922	up	hypothetical protein POPTR_0003s07270g [Populus trichocarpa]
RG.146876.1	gene27451	cis	7.85922	up	PREDICTED: uncharacterized protein LOC100265170 isoform X1 [Vitis vinifera]
RG.146876.1	gene29040	cis	7.85922	up	PREDICTED: probable LRR receptor-like serine/threonine-protein kinase At1g53430 [Vitis vinifera]
RG.146876.1	gene3717	cis	7.85922	up	--
RG.146876.1	gene3757	cis	7.85922	up	PREDICTED: uncharacterized protein LOC102619702 [Citrus sinensis]
RG.146876.1	gene5498	cis	7.85922	up	peptidase M20/M25/M40 family protein [Populus trichocarpa]
RG.146876.1	gene5954	trans	7.85922	up	--
RG.146876.1	gene7139	cis	7.85922	up	PREDICTED: uncharacterized protein LOC105123074 [Populus euphratica]
RG.146876.1	gene8309	cis	7.85922	up	PREDICTED: probable LRR receptor-like serine/threonine-protein kinase At1g53430 [Vitis vinifera]
RG.146876.1	gene9649	cis	7.85922	up	hypothetical protein VITISV_029536 [Vitis vinifera]
RG.146876.1	gene9660	cis	7.85922	up	PREDICTED: subtilisin-like protease [Vitis vinifera]
RG.146876.1	gene9781	trans	7.85922	up	--
RG.7835.3	gene13167	cis	-11.4673	down	PREDICTED: cold-inducible RNA-binding protein-like [Solanum tuberosum]
RG.7835.3	gene14144	cis	-11.4673	down	uncharacterized protein LOC102577793 [Solanum tuberosum]
RG.7835.3	gene16702	cis	-11.4673	down	Cold-inducible RNA-binding protein [Morus notabilis]
RG.7835.3	gene18156	cis	-11.4673	down	--
RG.7835.3	gene18272	cis	-11.4673	down	PREDICTED: putative pentatricopeptide repeat-containing protein At1g12700, mitochondrial [Vitis vinifera]
RG.7835.3	gene22939	cis	-11.4673	down	Ras-related small GTP-binding family protein isoform 1 [Theobroma cacao]
RG.7835.3	gene24598	cis	-11.4673	down	hypothetical protein L484_000629 [Morus notabilis]
RG.7835.3	gene25000	cis	-11.4673	down	uncharacterized protein LOC100306579 [Glycine max]
RG.7835.3	gene25302	cis	-11.4673	down	hypothetical protein CICLE_v10030696mg [Citrus clementina]
RG.7835.3	gene27362	cis	-11.4673	down	hypothetical protein PRUPE_ppa005281mg [Prunus persica]
RG.7835.3	gene3077	cis	-11.4673	down	Glycine-rich RNA-binding protein 2 [Morus notabilis]
RG.7835.3	gene4130	cis	-11.4673	down	PREDICTED: uncharacterized protein LOC102620649 [Citrus sinensis]
RG.7835.3	gene545	cis	-11.4673	down	PREDICTED: actin-depolymerizing factor 2 [Nelumbo nucifera]
RG.7835.3	gene6849	cis	-11.4673	down	PREDICTED: probable histone H2B.1 [Solanum lycopersicum]
RG.7835.3	gene8469	cis	-11.4673	down	PREDICTED: uncharacterized protein LOC100265672 isoform X3 [Vitis vinifera]
RG.7835.3	gene9866	cis	-11.4673	down	hypothetical protein POPTR_0010s21650g [Populus trichocarpa]
RG.11600.1	gene1180	cis	7.39929	up	hypothetical protein JCGZ_07925 [Jatropha curcas]
RG.11600.1	gene12635	cis	7.39929	up	hypothetical protein JCGZ_07925 [Jatropha curcas]
RG.11600.1	gene13712	cis	7.39929	up	hypothetical protein PRUPE_ppa000968mg [Prunus persica]
RG.11600.1	gene156	trans	7.39929	up	PREDICTED: uncharacterized protein LOC100248625 [Vitis vinifera]
RG.11600.1	gene1818	cis	7.39929	up	unnamed protein product [Vitis vinifera]
RG.11600.1	gene18185	cis	7.39929	up	Receptor protein kinase 1 [Theobroma cacao]
RG.11600.1	gene18922	cis	7.39929	up	PREDICTED: pentatricopeptide repeat-containing protein At5g59600-like [Prunus mume]
RG.11600.1	gene19257	cis	7.39929	up	hypothetical protein POPTR_0003s22030g [Populus trichocarpa]
RG.11600.1	gene21420	cis	7.39929	up	Lipoxygenase 2.3, chloroplastic [Triticum urartu]
RG.11600.1	gene25641	cis	7.39929	up	PREDICTED: G-type lectin S-receptor-like serine/threonine-protein kinase RLK1 [Vitis vinifera]
RG.11600.1	gene25683	trans	7.39929	up	hypothetical protein L484_018387 [Morus notabilis]
RG.11600.1	gene25907	cis	7.39929	up	PREDICTED: uncharacterized protein LOC100805509 isoform X5 [Glycine max]
RG.11600.1	gene310	cis	7.39929	up	--
RG.11600.1	gene5429	cis	7.39929	up	PREDICTED: pentatricopeptide repeat-containing protein At5g59600 [Malus domestica]
RG.11600.1	gene7084	cis	7.39929	up	PREDICTED: linoleate 13S-lipoxygenase 2-1, chloroplastic-like [Citrus sinensis]
RG.11600.1	gene8686	cis	7.39929	up	hypothetical protein POPTR_0001s05190g [Populus trichocarpa]
RG.11600.1	gene9074	cis	7.39929	up	--
RG.5756.1	gene10579	cis	8.11094	up	cellulose synthase [Betula luminifera]
RG.5756.1	gene11203	trans	8.11094	up	--
RG.5756.1	gene12169	cis	8.11094	up	PREDICTED: uncharacterized protein LOC103956061 isoform X2 [Pyrus x bretschneideri]
RG.5756.1	gene12557	cis	8.11094	up	Nucleotide-sugar transporter family protein [Theobroma cacao]
RG.5756.1	gene12941	cis	8.11094	up	--
RG.5756.1	gene17373	cis	8.11094	up	PREDICTED: ELKS/Rab6-interacting/CAST family member 1 [Vitis vinifera]
RG.5756.1	gene17433	cis	8.11094	up	PREDICTED: UBP1-associated protein 2A-like [Nelumbo nucifera]
RG.5756.1	gene17511	cis	8.11094	up	PREDICTED: tetratricopeptide repeat protein 37-like [Pyrus x bretschneideri]
RG.5756.1	gene17588	cis	8.11094	up	PREDICTED: uncharacterized protein LOC101302751 [Fragaria vesca subsp. vesca]
RG.5756.1	gene17925	trans	8.11094	up	--
RG.5756.1	gene19089	cis	8.11094	up	PREDICTED: UPF0047 protein C4A8.02c [Eucalyptus grandis]
RG.5756.1	gene23438	trans	8.11094	up	--
RG.5756.1	gene25393	cis	8.11094	up	hypothetical protein POPTR_0005s28110g [Populus trichocarpa]
RG.5756.1	gene25935	cis	8.11094	up	kinase family protein [Populus trichocarpa]
RG.5756.1	gene29136	cis	8.11094	up	PREDICTED: uncharacterized protein At1g76660 isoform X1 [Prunus mume]
RG.5756.1	gene29970	trans	8.11094	up	--
RG.5756.1	gene30090	cis	8.11094	up	Poly polymerase 1, putative [Theobroma cacao]
RG.5756.1	gene4129	cis	8.11094	up	PREDICTED: chaperone protein dnaJ 10 isoform X2 [Vitis vinifera]
RG.5756.1	gene416	cis	8.11094	up	PREDICTED: protein MIZU-KUSSEI 1 [Vitis vinifera]
RG.5756.1	gene46	cis	8.11094	up	PREDICTED: protein LYK5 isoform X1 [Populus euphratica]
RG.5756.1	gene8591	cis	8.11094	up	hypothetical protein JCGZ_08005 [Jatropha curcas]
RG.5756.1	gene8680	cis	8.11094	up	hypothetical protein JCGZ_08001 [Jatropha curcas]
RG.5756.1	gene8861	cis	8.11094	up	PREDICTED: uncharacterized protein LOC103336597 [Prunus mume]
RG.131252.4	gene11937	cis	8.76106	up	Sn1-specific diacylglycerol lipase beta [Morus notabilis]
RG.131252.4	gene13287	cis	8.76106	up	hypothetical protein L484_025877 [Morus notabilis]
RG.131252.4	gene13748	cis	8.76106	up	Uncharacterized protein TCM_010809 [Theobroma cacao]
RG.131252.4	gene13763	cis	8.76106	up	hypothetical protein glysoja_020111 [Glycine soja]
RG.131252.4	gene15042	trans	8.76106	up	--
RG.131252.4	gene15653	cis	8.76106	up	PREDICTED: uncharacterized protein LOC100259487 isoform X3 [Vitis vinifera]
RG.131252.4	gene17857	cis	8.76106	up	PREDICTED: uncharacterized transporter YBR287W [Eucalyptus grandis]
RG.131252.4	gene18926	cis	8.76106	up	S-adenosyl-L-methionine-dependent methyltransferases superfamily protein, putative isoform 2 [Theobroma cacao]
RG.131252.4	gene2018	cis	8.76106	up	PREDICTED: putative fasciclin-like arabinogalactan protein 20 [Vitis vinifera]
RG.131252.4	gene22273	cis	8.76106	up	hypothetical protein glysoja_020111 [Glycine soja]
RG.131252.4	gene22438	trans	8.76106	up	--
RG.131252.4	gene23514	cis	8.76106	up	--
RG.131252.4	gene23520	trans	8.76106	up	F-box protein [Medicago truncatula]
RG.131252.4	gene24408	trans	8.76106	up	--
RG.131252.4	gene25531	trans	8.76106	up	--
RG.131252.4	gene26066	cis	8.76106	up	--
RG.131252.4	gene266	cis	8.76106	up	--
RG.131252.4	gene26943	cis	8.76106	up	MAF1-like protein [Citrus sinensis]
RG.131252.4	gene28186	cis	8.76106	up	PREDICTED: probable ribose-5-phosphate isomerase 2 [Vitis vinifera]
RG.131252.4	gene544	trans	8.76106	up	--
RG.131252.4	gene5507	trans	8.76106	up	--
RG.131252.4	gene5683	cis	8.76106	up	hypothetical protein PRUPE_ppa004371mg [Prunus persica]
RG.131252.4	gene8277	cis	8.76106	up	--
RG.131252.4	gene9622	cis	8.76106	up	PREDICTED: uncharacterized protein LOC100251518 [Vitis vinifera]
RG.151639.6	gene1174	cis	-7.0365	down	Phytoene synthase [Theobroma cacao]
RG.151639.6	gene12770	trans	-7.0365	down	--
RG.151639.6	gene1402	trans	-7.0365	down	--
RG.151639.6	gene15255	trans	-7.0365	down	--
RG.151639.6	gene16422	trans	-7.0365	down	--
RG.151639.6	gene1847	trans	-7.0365	down	--
RG.151639.6	gene20584	trans	-7.0365	down	--
RG.151639.6	gene2171	cis	-7.0365	down	Homeobox-leucine zipper protein HOX3 [Theobroma cacao]
RG.151639.6	gene22559	cis	-7.0365	down	--
RG.151639.6	gene25241	cis	-7.0365	down	PREDICTED: putative F-box/kelch-repeat protein At2g44030 [Camelina sativa]
RG.151639.6	gene26991	trans	-7.0365	down	--
RG.151639.6	gene29277	trans	-7.0365	down	PAA1 [Carica papaya]
RG.151639.6	gene29595	cis	-7.0365	down	--
RG.151639.6	gene3940	cis	-7.0365	down	--
RG.151639.6	gene5941	cis	-7.0365	down	PREDICTED: uncharacterized protein LOC100252614 isoform X1 [Vitis vinifera]
RG.151639.6	gene5954	trans	-7.0365	down	--
RG.151639.6	gene7737	cis	-7.0365	down	PREDICTED: uncharacterized protein LOC103328936 [Prunus mume]
RG.11972.1	gene15286	cis	5.74414	up	--
RG.11972.1	gene1543	cis	5.74414	up	--
RG.11972.1	gene15485	cis	5.74414	up	unnamed protein product [Coffea canephora]
RG.11972.1	gene19250	trans	5.74414	up	--
RG.11972.1	gene20800	cis	5.74414	up	hypothetical protein PRUPE_ppa019242mg [Prunus persica]
RG.11972.1	gene25917	trans	5.74414	up	--
RG.11972.1	gene26143	cis	5.74414	up	hypothetical protein L484_008711 [Morus notabilis]
RG.11972.1	gene2781	trans	5.74414	up	--
RG.11972.1	gene28702	trans	5.74414	up	--
RG.11972.1	gene28902	cis	5.74414	up	PREDICTED: LRR receptor-like serine/threonine-protein kinase EFR-like isoform X1 [Citrus sinensis]
RG.11972.1	gene30245	trans	5.74414	up	--
RG.11972.1	gene6421	cis	5.74414	up	PREDICTED: probable LRR receptor-like serine/threonine-protein kinase At3g47570-like [Citrus sinensis]
RG.11972.1	gene8687	cis	5.74414	up	PREDICTED: gamma-soluble NSF attachment protein isoform X1 [Sesamum indicum]
RG.70571.23	gene11839	cis	-8.29228	down	--
RG.70571.23	gene11843	cis	-8.29228	down	Subtilisin-like serine endopeptidase family protein, putative isoform 1 [Theobroma cacao]
RG.70571.23	gene17497	cis	-8.29228	down	PREDICTED: probable LRR receptor-like serine/threonine-protein kinase At4g08850 [Populus euphratica]
RG.70571.23	gene1781	cis	-8.29228	down	hypothetical protein JCGZ_04686 [Jatropha curcas]
RG.70571.23	gene19947	cis	-8.29228	down	PREDICTED: uncharacterized protein At1g66480-like [Populus euphratica]
RG.70571.23	gene20399	cis	-8.29228	down	hypothetical protein L484_010385 [Morus notabilis]
RG.70571.23	gene28921	cis	-8.29228	down	PREDICTED: primase homolog protein isoform X1 [Populus euphratica]
RG.70571.23	gene28953	cis	-8.29228	down	hypothetical protein PRUPE_ppa000119mg [Prunus persica]
RG.70571.23	gene6719	cis	-8.29228	down	PREDICTED: transcription factor bHLH52 [Vitis vinifera]
RG.70571.23	gene7836	cis	-8.29228	down	L-type lectin-domain containing receptor kinase S.4 [Morus notabilis]
RG.91005.1	gene10550	cis	10.0104	up	hypothetical protein JCGZ_26915 [Jatropha curcas]
RG.91005.1	gene10734	cis	10.0104	up	PREDICTED: uncharacterized protein LOC100255874 [Vitis vinifera]
RG.91005.1	gene14643	cis	10.0104	up	conserved hypothetical protein [Ricinus communis]
RG.91005.1	gene14730	cis	10.0104	up	hypothetical protein JCGZ_23065 [Jatropha curcas]
RG.91005.1	gene15676	cis	10.0104	up	PREDICTED: pentatricopeptide repeat-containing protein DOT4, chloroplastic-like [Vitis vinifera]
RG.91005.1	gene16850	cis	10.0104	up	60S ribosomal protein L21 [Theobroma cacao]
RG.91005.1	gene19408	cis	10.0104	up	respiratory burst oxidase D [Manihot esculenta]
RG.91005.1	gene21142	cis	10.0104	up	U2 small nuclear ribonucleoprotein A&apos; [Populus trichocarpa]
RG.91005.1	gene23644	cis	10.0104	up	PREDICTED: UPF0481 protein At3g47200-like [Vitis vinifera]
RG.91005.1	gene24386	cis	10.0104	up	PREDICTED: hsp70 nucleotide exchange factor FES1 isoform X2 [Vitis vinifera]
RG.91005.1	gene24712	cis	10.0104	up	PREDICTED: uncharacterized protein LOC100255664 [Vitis vinifera]
RG.91005.1	gene26200	cis	10.0104	up	--
RG.91005.1	gene28714	cis	10.0104	up	PREDICTED: probable glycosyltransferase At5g03795 isoform X1 [Vitis vinifera]
RG.91005.1	gene3804	cis	10.0104	up	xyloglucan endotransglucosylase [Betula pendula]
RG.91005.1	gene4629	cis	10.0104	up	hypothetical protein PRUPE_ppa010837mg [Prunus persica]
RG.91005.1	gene770	cis	10.0104	up	unknown [Lotus japonicus]
RG.91005.1	gene7929	trans	10.0104	up	--
RG.91005.1	gene8004	cis	10.0104	up	ASH1-related protein 2, putative isoform 1 [Theobroma cacao]
RG.67242.6	gene11667	cis	-9.96778	down	--
RG.67242.6	gene13160	trans	-9.96778	down	--
RG.67242.6	gene13233	trans	-9.96778	down	--
RG.67242.6	gene13840	cis	-9.96778	down	--
RG.67242.6	gene14311	trans	-9.96778	down	--
RG.67242.6	gene18129	trans	-9.96778	down	--
RG.67242.6	gene19983	trans	-9.96778	down	--
RG.67242.6	gene20725	trans	-9.96778	down	--
RG.67242.6	gene20963	cis	-9.96778	down	--
RG.67242.6	gene21230	trans	-9.96778	down	--
RG.67242.6	gene22027	trans	-9.96778	down	--
RG.67242.6	gene22384	trans	-9.96778	down	--
RG.67242.6	gene23616	trans	-9.96778	down	--
RG.67242.6	gene24483	trans	-9.96778	down	--
RG.67242.6	gene24517	trans	-9.96778	down	--
RG.67242.6	gene24962	trans	-9.96778	down	--
RG.67242.6	gene25965	trans	-9.96778	down	--
RG.67242.6	gene26153	trans	-9.96778	down	--
RG.67242.6	gene27212	cis	-9.96778	down	hypothetical protein PRUPE_ppa014642mg [Prunus persica]
RG.67242.6	gene27796	trans	-9.96778	down	--
RG.67242.6	gene2781	trans	-9.96778	down	--
RG.67242.6	gene30245	trans	-9.96778	down	--
RG.67242.6	gene30326	trans	-9.96778	down	--
RG.67242.6	gene448	trans	-9.96778	down	--
RG.67242.6	gene4939	trans	-9.96778	down	--
RG.67242.6	gene5024	trans	-9.96778	down	--
RG.67242.6	gene5211	trans	-9.96778	down	--
RG.67242.6	gene6700	cis	-9.96778	down	PREDICTED: serine/threonine-protein kinase TIO [Vitis vinifera]
RG.67242.6	gene7009	cis	-9.96778	down	--
RG.67242.6	gene7509	cis	-9.96778	down	PREDICTED: probable polyamine transporter At3g19553-like [Oryza brachyantha]
RG.67242.6	gene9710	cis	-9.96778	down	PREDICTED: U-box domain-containing protein 35-like [Nelumbo nucifera]
RG.43511.1	gene10496	cis	-9.72914	down	PREDICTED: zeaxanthin epoxidase, chloroplastic isoform X2 [Vitis vinifera]
RG.43511.1	gene12504	cis	-9.72914	down	hypothetical protein JCGZ_03472 [Jatropha curcas]
RG.43511.1	gene1513	cis	-9.72914	down	--
RG.43511.1	gene19080	cis	-9.72914	down	unnamed protein product [Vitis vinifera]
RG.43511.1	gene19825	cis	-9.72914	down	PREDICTED: putative glycerol-3-phosphate transporter 4 [Prunus mume]
RG.43511.1	gene2209	cis	-9.72914	down	PREDICTED: GATA transcription factor 26 [Prunus mume]
RG.43511.1	gene23641	cis	-9.72914	down	PREDICTED: uncharacterized protein LOC103337027 isoform X1 [Prunus mume]
RG.43511.1	gene24270	cis	-9.72914	down	hypothetical protein POPTR_0004s24290g [Populus trichocarpa]
RG.43511.1	gene24359	cis	-9.72914	down	hypothetical protein PRUPE_ppa012990mg [Prunus persica]
RG.43511.1	gene26962	cis	-9.72914	down	hypothetical protein PRUPE_ppa011633mg [Prunus persica]
RG.43511.1	gene30427	cis	-9.72914	down	PREDICTED: vesicle-associated protein 2-1-like isoform X1 [Pyrus x bretschneideri]
RG.43511.1	gene3261	cis	-9.72914	down	--
RG.43511.1	gene4774	cis	-9.72914	down	PREDICTED: 50S ribosomal protein L19, chloroplastic [Eucalyptus grandis]
RG.43511.1	gene4826	cis	-9.72914	down	conserved hypothetical protein [Ricinus communis]
RG.43511.1	gene7637	cis	-9.72914	down	hypothetical protein JCGZ_03462 [Jatropha curcas]
RG.43511.1	gene8285	cis	-9.72914	down	Bax inhibitor-like protein [Solanum tuberosum]
RG.44388.3	gene13245	cis	8.23257	up	--
RG.44388.3	gene13281	cis	8.23257	up	L-lactate dehydrogenase B [Gossypium arboreum]
RG.44388.3	gene15266	cis	8.23257	up	--
RG.44388.3	gene15778	cis	8.23257	up	PREDICTED: uncharacterized protein LOC100855013 isoform X1 [Vitis vinifera]
RG.44388.3	gene19948	cis	8.23257	up	PREDICTED: scarecrow-like protein 27 [Prunus mume]
RG.44388.3	gene21602	cis	8.23257	up	hypothetical protein JCGZ_03382 [Jatropha curcas]
RG.44388.3	gene24226	cis	8.23257	up	--
RG.44388.3	gene26189	cis	8.23257	up	--
RG.44388.3	gene4287	cis	8.23257	up	PREDICTED: 60S ribosomal protein L32-1 [Eucalyptus grandis]
RG.44388.3	gene6305	cis	8.23257	up	PREDICTED: autophagy-related protein 8f [Pyrus x bretschneideri]
RG.44388.3	gene84	cis	8.23257	up	--
RG.44388.3	gene8788	cis	8.23257	up	hypothetical protein F383_12952 [Gossypium arboreum]
RG.154358.2	gene10047	cis	-7.76697	down	hypothetical protein CISIN_1g041914mg [Citrus sinensis]
RG.154358.2	gene12377	cis	-7.76697	down	hypothetical protein JCGZ_02849 [Jatropha curcas]
RG.154358.2	gene13379	trans	-7.76697	down	--
[truncated: 3,261 more rows]

## Sheet: Roots
	Table S4: The target genes of differentially expressed LncRNAs in the roots of birch
#ID	Target_gene_ID	Target_type	log2FC	regulated	NR_annotation
RG.56353.1	gene15627	cis	8.09417	up	--
RG.56353.1	gene16101	trans	8.09417	up	--
RG.56353.1	gene17937	cis	8.09417	up	--
RG.56353.1	gene18154	trans	8.09417	up	PREDICTED: uncharacterized protein LOC103319196 [Prunus mume]
RG.56353.1	gene19898	cis	8.09417	up	hypothetical protein VITISV_034202 [Vitis vinifera]
RG.56353.1	gene2120	cis	8.09417	up	PREDICTED: pentatricopeptide repeat-containing protein At3g24000, mitochondrial [Pyrus x bretschneideri]
RG.56353.1	gene25974	trans	8.09417	up	PREDICTED: aldose 1-epimerase [Vitis vinifera]
RG.56353.1	gene26025	cis	8.09417	up	hypothetical protein VITISV_032776 [Vitis vinifera]
RG.56353.1	gene27727	trans	8.09417	up	--
RG.56353.1	gene29907	trans	8.09417	up	Glyoxylate/hydroxypyruvate reductase B [Medicago truncatula]
RG.56353.1	gene30625	cis	8.09417	up	--
RG.56353.1	gene4784	trans	8.09417	up	PREDICTED: transcription elongation factor SPT6 [Prunus mume]
RG.56353.1	gene516	cis	8.09417	up	--
RG.56353.1	gene5680	trans	8.09417	up	PREDICTED: glycine-rich cell wall structural protein-like [Citrus sinensis]
RG.56353.1	gene8018	cis	8.09417	up	hypothetical protein L484_008713 [Morus notabilis]
RG.56353.1	gene8130	trans	8.09417	up	replication helicase subunit [Galdieria sulphuraria]
RG.56353.1	gene8912	cis	8.09417	up	hypothetical protein EUGRSUZ_F044402, partial [Eucalyptus grandis]
RG.56353.1	gene9006	cis	8.09417	up	hypothetical protein L484_016229 [Morus notabilis]
RG.39348.1	gene12797	cis	7.84527	up	hypothetical protein POPTR_0016s06370g [Populus trichocarpa]
RG.39348.1	gene1677	both	7.84527	up	PREDICTED: endo-1,3;1,4-beta-D-glucanase-like [Fragaria vesca subsp. vesca]
RG.39348.1	gene1834	cis	7.84527	up	PREDICTED: putative nuclease HARBI1 [Glycine max]
RG.39348.1	gene18778	cis	7.84527	up	SnRNP core Sm protein Sm-X5-like protein [Medicago truncatula]
RG.39348.1	gene21565	cis	7.84527	up	PREDICTED: F-box/kelch-repeat protein At5g26960-like [Cicer arietinum]
RG.39348.1	gene22173	cis	7.84527	up	hypothetical protein PRUPE_ppa022881mg, partial [Prunus persica]
RG.39348.1	gene25065	cis	7.84527	up	PREDICTED: uncharacterized protein LOC100267335 [Vitis vinifera]
RG.39348.1	gene25384	cis	7.84527	up	PREDICTED: receptor-like protein 12 [Vitis vinifera]
RG.39348.1	gene25610	trans	7.84527	up	PREDICTED: endo-1,3;1,4-beta-D-glucanase-like [Fragaria vesca subsp. vesca]
RG.39348.1	gene26649	cis	7.84527	up	hypothetical protein L484_026291 [Morus notabilis]
RG.39348.1	gene29177	cis	7.84527	up	PREDICTED: uncharacterized protein LOC104457024 isoform X2 [Eucalyptus grandis]
RG.39348.1	gene30463	cis	7.84527	up	unnamed protein product [Vitis vinifera]
RG.39348.1	gene4623	cis	7.84527	up	--
RG.39348.1	gene506	cis	7.84527	up	LRR and NB-ARC domains-containing disease resistance protein, putative [Theobroma cacao]
RG.39348.1	gene8283	both	7.84527	up	PREDICTED: endo-1,3;1,4-beta-D-glucanase-like [Fragaria vesca subsp. vesca]
RG.39348.1	gene8602	cis	7.84527	up	PREDICTED: BTB/POZ and MATH domain-containing protein 1-like [Nelumbo nucifera]
RG.156621.1	gene10103	cis	7.04227	up	--
RG.156621.1	gene10732	cis	7.04227	up	hypothetical protein PRUPE_ppa000899mg [Prunus persica]
RG.156621.1	gene13162	trans	7.04227	up	PREDICTED: LRR receptor-like serine/threonine-protein kinase FLS2 [Vitis vinifera]
RG.156621.1	gene14555	cis	7.04227	up	--
RG.156621.1	gene14675	cis	7.04227	up	PREDICTED: uncharacterized protein LOC100826644 [Brachypodium distachyon]
RG.156621.1	gene14755	trans	7.04227	up	PREDICTED: leucine-rich repeat receptor protein kinase EXS-like isoform X1 [Vitis vinifera]
RG.156621.1	gene16301	trans	7.04227	up	PREDICTED: LRR receptor-like serine/threonine-protein kinase GSO1 isoform X5 [Vitis vinifera]
RG.156621.1	gene19980	cis	7.04227	up	--
RG.156621.1	gene23831	trans	7.04227	up	PREDICTED: LRR receptor-like serine/threonine-protein kinase GSO1 isoform X5 [Vitis vinifera]
RG.156621.1	gene24364	trans	7.04227	up	PREDICTED: probable LRR receptor-like serine/threonine-protein kinase At4g36180 [Vitis vinifera]
RG.156621.1	gene28633	cis	7.04227	up	--
RG.156621.1	gene4825	trans	7.04227	up	PREDICTED: leucine-rich repeat receptor protein kinase EXS-like [Nelumbo nucifera]
RG.156621.1	gene6252	cis	7.04227	up	--
RG.156621.1	gene7327	trans	7.04227	up	PREDICTED: leucine-rich repeat receptor protein kinase EXS-like isoform X1 [Vitis vinifera]
RG.156621.1	gene7344	cis	7.04227	up	PREDICTED: uncharacterized protein LOC100266789 [Vitis vinifera]
RG.156621.1	gene9653	cis	7.04227	up	PREDICTED: cinnamoyl-CoA reductase 1-like [Malus domestica]
RG.90088.7	gene12706	cis	7.75277	up	PREDICTED: protein SDA1 homolog [Prunus mume]
RG.90088.7	gene14222	cis	7.75277	up	hypothetical protein L484_027645 [Morus notabilis]
RG.90088.7	gene1537	cis	7.75277	up	--
RG.90088.7	gene1757	cis	7.75277	up	Uncharacterized protein isoform 1 [Theobroma cacao]
RG.90088.7	gene17679	cis	7.75277	up	hypothetical protein PRUPE_ppa001529mg [Prunus persica]
RG.90088.7	gene18833	cis	7.75277	up	PREDICTED: very-long-chain 3-oxoacyl-CoA reductase 1-like [Prunus mume]
RG.90088.7	gene20368	cis	7.75277	up	PREDICTED: very-long-chain 3-oxoacyl-CoA reductase 1-like [Fragaria vesca subsp. vesca]
RG.90088.7	gene20754	cis	7.75277	up	Uncharacterized protein TCM_010653 [Theobroma cacao]
RG.90088.7	gene21702	cis	7.75277	up	PREDICTED: T-complex protein 1 subunit epsilon-like [Solanum tuberosum]
RG.90088.7	gene218	cis	7.75277	up	PREDICTED: cleavage and polyadenylation specificity factor subunit CG7185 isoform X2 [Vitis vinifera]
RG.90088.7	gene22229	cis	7.75277	up	PREDICTED: uncharacterized protein LOC100261196 [Vitis vinifera]
RG.90088.7	gene23923	cis	7.75277	up	hypothetical protein PRUPE_ppa008746mg [Prunus persica]
RG.90088.7	gene25709	cis	7.75277	up	PREDICTED: pentatricopeptide repeat-containing protein At5g59600-like [Cucumis sativus]
RG.90088.7	gene25976	cis	7.75277	up	Actin-related protein 3 [Morus notabilis]
RG.90088.7	gene26810	cis	7.75277	up	PREDICTED: photosystem II core complex proteins psbY, chloroplastic [Vitis vinifera]
RG.90088.7	gene27329	cis	7.75277	up	Myosin heavy chain kinase B [Morus notabilis]
RG.90088.7	gene30325	cis	7.75277	up	PREDICTED: probable pectate lyase 5 [Sesamum indicum]
RG.90088.7	gene3323	cis	7.75277	up	hypothetical protein JCGZ_17861 [Jatropha curcas]
RG.90088.7	gene4093	cis	7.75277	up	PREDICTED: ultraviolet-B receptor UVR8-like [Malus domestica]
RG.90088.7	gene4383	cis	7.75277	up	hypothetical protein CICLE_v10031545mg [Citrus clementina]
RG.90088.7	gene5136	cis	7.75277	up	PREDICTED: ALBINO3-like protein 1, chloroplastic [Prunus mume]
RG.90088.7	gene7192	cis	7.75277	up	hypothetical protein JCGZ_17868 [Jatropha curcas]
RG.71880.3	gene10522	trans	6.40001	up	--
RG.71880.3	gene11064	cis	6.40001	up	--
RG.71880.3	gene11566	cis	6.40001	up	--
RG.71880.3	gene12266	trans	6.40001	up	--
RG.71880.3	gene13160	trans	6.40001	up	--
RG.71880.3	gene1402	trans	6.40001	up	--
RG.71880.3	gene14311	trans	6.40001	up	--
RG.71880.3	gene14322	cis	6.40001	up	PREDICTED: two-pore potassium channel 3-like [Malus domestica]
RG.71880.3	gene14886	cis	6.40001	up	PREDICTED: putative receptor-like protein kinase At3g47110 [Populus euphratica]
RG.71880.3	gene17489	cis	6.40001	up	unnamed protein product [Coffea canephora]
RG.71880.3	gene19983	trans	6.40001	up	--
RG.71880.3	gene20725	trans	6.40001	up	--
RG.71880.3	gene20759	cis	6.40001	up	--
RG.71880.3	gene21230	trans	6.40001	up	--
RG.71880.3	gene22027	trans	6.40001	up	--
RG.71880.3	gene22384	trans	6.40001	up	--
RG.71880.3	gene23616	trans	6.40001	up	--
RG.71880.3	gene24483	trans	6.40001	up	--
RG.71880.3	gene24517	trans	6.40001	up	--
RG.71880.3	gene24962	trans	6.40001	up	--
RG.71880.3	gene2555	cis	6.40001	up	PREDICTED: uncharacterized protein LOC104893941 [Beta vulgaris subsp. vulgaris]
RG.71880.3	gene25965	trans	6.40001	up	--
RG.71880.3	gene26153	trans	6.40001	up	--
RG.71880.3	gene2625	trans	6.40001	up	--
RG.71880.3	gene26718	trans	6.40001	up	--
RG.71880.3	gene27796	trans	6.40001	up	--
RG.71880.3	gene2781	trans	6.40001	up	--
RG.71880.3	gene28537	cis	6.40001	up	Serine-threonine protein kinase [Theobroma cacao]
RG.71880.3	gene28702	trans	6.40001	up	--
RG.71880.3	gene30245	trans	6.40001	up	--
RG.71880.3	gene30326	trans	6.40001	up	--
RG.71880.3	gene30543	cis	6.40001	up	--
RG.71880.3	gene3373	trans	6.40001	up	--
RG.71880.3	gene448	trans	6.40001	up	--
RG.71880.3	gene4800	trans	6.40001	up	--
RG.71880.3	gene4939	trans	6.40001	up	--
RG.71880.3	gene5024	trans	6.40001	up	--
RG.71880.3	gene5211	trans	6.40001	up	--
RG.71880.3	gene6408	cis	6.40001	up	Leucine-rich repeat protein kinase family protein, putative [Theobroma cacao]
RG.71880.3	gene6767	trans	6.40001	up	--
RG.71880.3	gene8243	trans	6.40001	up	--
RG.71880.3	gene8437	trans	6.40001	up	--
RG.98505.1	gene10351	cis	6.98841	up	BTB and TAZ domain protein 3 isoform 1 [Theobroma cacao]
RG.98505.1	gene11664	trans	6.98841	up	--
RG.98505.1	gene1294	cis	6.98841	up	PREDICTED: probable RNA-dependent RNA polymerase 1 [Vitis vinifera]
RG.98505.1	gene13687	cis	6.98841	up	PREDICTED: protein FAM133 isoform X1 [Nelumbo nucifera]
RG.98505.1	gene19151	cis	6.98841	up	PREDICTED: formin-like protein 14 [Populus euphratica]
RG.98505.1	gene22440	cis	6.98841	up	hypothetical protein PRUPE_ppa001116mg [Prunus persica]
RG.98505.1	gene26337	cis	6.98841	up	hypothetical protein CISIN_1g041639mg [Citrus sinensis]
RG.98505.1	gene27749	cis	6.98841	up	PREDICTED: acyl-coenzyme A thioesterase 9, mitochondrial-like [Pyrus x bretschneideri]
RG.98505.1	gene29096	trans	6.98841	up	PREDICTED: cytochrome c oxidase subunit 6a, mitochondrial-like isoform 1 [Fragaria vesca subsp. vesca]
RG.98505.1	gene4895	cis	6.98841	up	PREDICTED: U6 snRNA-associated Sm-like protein LSm6 [Eucalyptus grandis]
RG.98505.1	gene8282	trans	6.98841	up	hypothetical protein JCGZ_10902 [Jatropha curcas]
RG.98505.1	gene9016	trans	6.98841	up	--
RG.98505.1	gene9328	cis	6.98841	up	mitogen-activated protein kinase 6 [Betula platyphylla]
RG.12912.1	gene10770	cis	7.22438	up	PREDICTED: uncharacterized protein At2g33490 isoform X2 [Prunus mume]
RG.12912.1	gene13072	cis	7.22438	up	PREDICTED: probable protein S-acyltransferase 7 [Prunus mume]
RG.12912.1	gene13109	cis	7.22438	up	hypothetical protein ARALYDRAFT_912622 [Arabidopsis lyrata subsp. lyrata]
RG.12912.1	gene14242	cis	7.22438	up	PREDICTED: zinc finger protein 2 [Vitis vinifera]
RG.12912.1	gene15833	trans	7.22438	up	--
RG.12912.1	gene15847	trans	7.22438	up	--
RG.12912.1	gene19862	cis	7.22438	up	PREDICTED: translocon-associated protein subunit beta [Vitis vinifera]
RG.12912.1	gene20300	cis	7.22438	up	DsRNA-binding protein 3 isoform 1 [Theobroma cacao]
RG.12912.1	gene20685	cis	7.22438	up	PREDICTED: uncharacterized protein LOC103330287 [Prunus mume]
RG.12912.1	gene21089	cis	7.22438	up	--
RG.12912.1	gene23244	cis	7.22438	up	NAC domain-containing 68 [Gossypium arboreum]
RG.12912.1	gene23848	cis	7.22438	up	PREDICTED: exocyst complex component EXO70B1 [Cucumis melo]
RG.12912.1	gene25283	cis	7.22438	up	PREDICTED: CASP-like protein RCOM_1446020 [Malus domestica]
RG.12912.1	gene26889	cis	7.22438	up	--
RG.12912.1	gene26900	cis	7.22438	up	PREDICTED: acyltransferase-like protein At3g26840, chloroplastic isoform X1 [Vitis vinifera]
RG.12912.1	gene28339	cis	7.22438	up	PREDICTED: GEM-like protein 5 [Prunus mume]
RG.12912.1	gene3142	cis	7.22438	up	hypothetical protein PRUPE_ppa019779mg [Prunus persica]
RG.12912.1	gene335	trans	7.22438	up	--
RG.12912.1	gene3837	cis	7.22438	up	--
RG.12912.1	gene6347	cis	7.22438	up	hypothetical protein PRUPE_ppa006994mg [Prunus persica]
RG.12912.1	gene6400	cis	7.22438	up	PREDICTED: acyltransferase-like protein At3g26840, chloroplastic isoform X1 [Vitis vinifera]
RG.12912.1	gene7110	cis	7.22438	up	PREDICTED: uncharacterized protein LOC103330297 [Prunus mume]
RG.72210.1	gene1035	cis	-7.94954	down	hypothetical protein PRUPE_ppa000825mg [Prunus persica]
RG.72210.1	gene12996	cis	-7.94954	down	PREDICTED: uncharacterized protein LOC103321819 [Prunus mume]
RG.72210.1	gene15111	cis	-7.94954	down	TPR repeat-containing thioredoxin TDX [Morus notabilis]
RG.72210.1	gene17612	cis	-7.94954	down	Phytochrome E isoform 1 [Theobroma cacao]
RG.72210.1	gene17711	cis	-7.94954	down	hypothetical protein CICLE_v10017696mg [Citrus clementina]
RG.72210.1	gene19858	cis	-7.94954	down	--
RG.72210.1	gene23157	cis	-7.94954	down	--
RG.72210.1	gene2318	cis	-7.94954	down	conserved hypothetical protein [Ricinus communis]
RG.72210.1	gene27452	cis	-7.94954	down	hypothetical protein L484_008713 [Morus notabilis]
RG.72210.1	gene30489	cis	-7.94954	down	PREDICTED: LOW QUALITY PROTEIN: probable leucine-rich repeat receptor-like serine/threonine-protein kinase At3g14840 [Prunus mume]
RG.72210.1	gene4528	cis	-7.94954	down	serine-threonine protein kinase, plant-type, putative [Ricinus communis]
RG.72210.1	gene5299	cis	-7.94954	down	hypothetical protein JCGZ_24483 [Jatropha curcas]
RG.66908.7	gene1024	cis	6.95938	up	PREDICTED: putative F-box/LRR-repeat protein At3g18150 [Cucumis melo]
RG.66908.7	gene11192	cis	6.95938	up	Dehydration-responsive element-binding protein 3 [Glycine soja]
RG.66908.7	gene12819	trans	6.95938	up	--
RG.66908.7	gene16734	trans	6.95938	up	--
RG.66908.7	gene17766	cis	6.95938	up	PREDICTED: uncharacterized protein LOC103327874 [Prunus mume]
RG.66908.7	gene20972	trans	6.95938	up	PREDICTED: uncharacterized protein LOC104882198 isoform X2 [Vitis vinifera]
RG.66908.7	gene22531	cis	6.95938	up	unnamed protein product [Vitis vinifera]
RG.66908.7	gene26094	trans	6.95938	up	--
RG.66908.7	gene27166	cis	6.95938	up	PREDICTED: protein kinase G11A [Prunus mume]
RG.66908.7	gene27714	cis	6.95938	up	Amidase [Theobroma cacao]
RG.66908.7	gene29999	cis	6.95938	up	hypothetical protein L484_008713 [Morus notabilis]
RG.66908.7	gene5574	cis	6.95938	up	PREDICTED: protein TOPLESS-like [Vitis vinifera]
RG.66908.7	gene6172	cis	6.95938	up	PREDICTED: uncharacterized protein LOC103325482 [Prunus mume]
RG.66908.7	gene6349	trans	6.95938	up	--
RG.148961.1	gene10527	cis	8.15843	up	--
RG.148961.1	gene12214	cis	8.15843	up	--
RG.148961.1	gene12575	cis	8.15843	up	hypothetical protein L484_007036 [Morus notabilis]
RG.148961.1	gene12766	cis	8.15843	up	PREDICTED: peptide chain release factor PrfB1, chloroplastic [Vitis vinifera]
RG.148961.1	gene13813	cis	8.15843	up	--
RG.148961.1	gene14878	cis	8.15843	up	GCR2-like 1 [Theobroma cacao]
RG.148961.1	gene16803	cis	8.15843	up	hypothetical protein POPTR_0005s07350g [Populus trichocarpa]
RG.148961.1	gene19169	cis	8.15843	up	LMBR1 domain-containing protein-like protein [Medicago truncatula]
RG.148961.1	gene20205	cis	8.15843	up	hypothetical protein PRUPE_ppa010485mg [Prunus persica]
RG.148961.1	gene22401	cis	8.15843	up	PREDICTED: uncharacterized protein LOC104898725 [Beta vulgaris subsp. vulgaris]
RG.148961.1	gene22413	cis	8.15843	up	hypothetical protein PRUPE_ppa003080mg [Prunus persica]
RG.148961.1	gene23603	cis	8.15843	up	PREDICTED: pentatricopeptide repeat-containing protein At4g02750-like [Prunus mume]
RG.148961.1	gene24648	cis	8.15843	up	--
RG.148961.1	gene25692	cis	8.15843	up	hypothetical protein L484_019802 [Morus notabilis]
RG.148961.1	gene27003	cis	8.15843	up	PREDICTED: serine/threonine-protein kinase SAPK2-like isoform X2 [Glycine max]
RG.148961.1	gene28982	cis	8.15843	up	PREDICTED: UBX domain-containing protein 1-like isoform X1 [Glycine max]
RG.148961.1	gene3688	cis	8.15843	up	hypothetical protein VITISV_010022 [Vitis vinifera]
RG.148961.1	gene442	cis	8.15843	up	--
RG.148961.1	gene5977	cis	8.15843	up	PREDICTED: uncharacterized protein LOC104604347 [Nelumbo nucifera]
RG.148961.1	gene6990	cis	8.15843	up	--
RG.8884.11	gene12011	cis	-8.97116	down	GTP binding Elongation factor Tu family protein isoform 1 [Theobroma cacao]
RG.8884.11	gene12213	cis	-8.97116	down	unnamed protein product [Vitis vinifera]
RG.8884.11	gene13936	trans	-8.97116	down	hypothetical protein JCGZ_13383 [Jatropha curcas]
RG.8884.11	gene16054	cis	-8.97116	down	PREDICTED: uncharacterized protein At4g04775-like [Cicer arietinum]
RG.8884.11	gene17741	trans	-8.97116	down	PREDICTED: proteasome subunit alpha type-1-B-like [Populus euphratica]
RG.8884.11	gene24496	cis	-8.97116	down	hypothetical protein PRUPE_ppa005702mg [Prunus persica]
RG.8884.11	gene29201	cis	-8.97116	down	hypothetical protein JCGZ_05566 [Jatropha curcas]
RG.8884.11	gene5384	cis	-8.97116	down	conserved hypothetical protein [Ricinus communis]
RG.8884.11	gene5406	cis	-8.97116	down	PREDICTED: E3 SUMO-protein ligase SIZ1 isoform X2 [Malus domestica]
RG.147746.5	gene10501	cis	-6.69832	down	--
RG.147746.5	gene15747	cis	-6.69832	down	hypothetical protein FOZG_14580 [Fusarium oxysporum Fo47]
RG.147746.5	gene16802	cis	-6.69832	down	PREDICTED: probable LRR receptor-like serine/threonine-protein kinase At4g08850 [Populus euphratica]
RG.147746.5	gene2077	cis	-6.69832	down	adenosine 5&apos;-phosphosulfate reductase [Euglena gracilis]
RG.147746.5	gene25237	cis	-6.69832	down	PREDICTED: probable LRR receptor-like serine/threonine-protein kinase At4g08850 [Populus euphratica]
RG.147746.5	gene25871	cis	-6.69832	down	hypothetical protein GLOINDRAFT_67319 [Rhizophagus irregularis DAOM 181602]
RG.147746.5	gene3677	cis	-6.69832	down	PREDICTED: wall-associated receptor kinase 2-like [Malus domestica]
RG.147746.5	gene4331	cis	-6.69832	down	PREDICTED: putative germin-like protein 2-2 [Vitis vinifera]
RG.147746.5	gene8857	cis	-6.69832	down	PREDICTED: CBS domain-containing protein CBSX3, mitochondrial [Prunus mume]
RG.57874.6	gene10018	trans	8.63086	up	putative glutamyl endopeptidase [Morus notabilis]
RG.57874.6	gene10324	cis	8.63086	up	PREDICTED: ATP-dependent Clp protease proteolytic subunit 5, chloroplastic [Prunus mume]
RG.57874.6	gene10732	trans	8.63086	up	hypothetical protein PRUPE_ppa000899mg [Prunus persica]
RG.57874.6	gene13697	cis	8.63086	up	unnamed protein product [Vitis vinifera]
RG.57874.6	gene14007	cis	8.63086	up	hypothetical protein PRUPE_ppa010217mg [Prunus persica]
RG.57874.6	gene14395	cis	8.63086	up	chloroplast protein 12 [Fagus crenata]
RG.57874.6	gene16674	cis	8.63086	up	hypothetical protein PRUPE_ppa008545mg [Prunus persica]
RG.57874.6	gene16689	cis	8.63086	up	HIT zinc finger,PAPA-1-like conserved region isoform 1 [Theobroma cacao]
RG.57874.6	gene17109	cis	8.63086	up	Ocs element-binding factor 1 [Morus notabilis]
RG.57874.6	gene19924	cis	8.63086	up	Ralf-like 34, putative [Theobroma cacao]
RG.57874.6	gene20060	trans	8.63086	up	Prolyl oligopeptidase family protein [Theobroma cacao]
RG.57874.6	gene21137	cis	8.63086	up	PREDICTED: DELLA protein RGL1-like [Populus euphratica]
RG.57874.6	gene21287	cis	8.63086	up	PREDICTED: bromodomain and WD repeat-containing protein 3 [Vitis vinifera]
RG.57874.6	gene21823	cis	8.63086	up	hypothetical protein CISIN_1g033433mg [Citrus sinensis]
RG.57874.6	gene22127	cis	8.63086	up	PREDICTED: histidine kinase CKI1 [Populus euphratica]
RG.57874.6	gene23358	cis	8.63086	up	hypothetical protein PRUPE_ppa004056mg [Prunus persica]
RG.57874.6	gene23915	cis	8.63086	up	--
RG.57874.6	gene2494	cis	8.63086	up	hypothetical protein JCGZ_14030 [Jatropha curcas]
RG.57874.6	gene26483	cis	8.63086	up	--
RG.57874.6	gene27696	cis	8.63086	up	PREDICTED: DELLA protein RGL1-like [Prunus mume]
RG.57874.6	gene28023	cis	8.63086	up	putative dimethyladenosine transferase [Morus notabilis]
RG.57874.6	gene2949	cis	8.63086	up	enhancer of zeste, ezh, putative [Ricinus communis]
RG.57874.6	gene7304	cis	8.63086	up	PREDICTED: DNA replication licensing factor MCM7 [Cucumis melo]
RG.57874.6	gene7416	cis	8.63086	up	PREDICTED: uncharacterized protein LOC100267467 [Vitis vinifera]
RG.57874.6	gene8729	cis	8.63086	up	PREDICTED: proline-rich receptor-like protein kinase PERK3 isoform X1 [Pyrus x bretschneideri]
RG.57874.6	gene9520	cis	8.63086	up	PREDICTED: uncharacterized protein LOC100806261 [Glycine max]
RG.57874.6	gene9640	cis	8.63086	up	PREDICTED: DELLA protein RGL1-like [Prunus mume]
RG.149194.1	gene12977	cis	-9.00495	down	PREDICTED: protein TRANSPARENT TESTA 12-like [Vitis vinifera]
RG.149194.1	gene17301	cis	-9.00495	down	Multidrug resistance pump, putative [Theobroma cacao]
RG.149194.1	gene1733	cis	-9.00495	down	PREDICTED: preprotein translocase subunit SCY1, chloroplastic [Prunus mume]
RG.149194.1	gene18871	cis	-9.00495	down	PREDICTED: uncharacterized protein LOC103323332 isoform X1 [Prunus mume]
RG.149194.1	gene21789	cis	-9.00495	down	PREDICTED: uncharacterized protein LOC100260369 isoform X1 [Vitis vinifera]
RG.149194.1	gene24399	cis	-9.00495	down	Uncharacterized protein isoform 3 [Theobroma cacao]
RG.149194.1	gene26242	cis	-9.00495	down	Multidrug resistance pump, putative [Theobroma cacao]
RG.149194.1	gene30202	cis	-9.00495	down	--
RG.149194.1	gene4470	cis	-9.00495	down	PREDICTED: monothiol glutaredoxin-S15, mitochondrial-like isoform X1 [Prunus mume]
RG.149194.1	gene4605	cis	-9.00495	down	Common plant regulatory factor 1 [Glycine soja]
RG.62336.1	gene10597	cis	7.20759	up	PREDICTED: ethylene-responsive transcription factor ERF109-like [Fragaria vesca subsp. vesca]
RG.62336.1	gene11318	cis	7.20759	up	--
RG.62336.1	gene11558	cis	7.20759	up	RecName: Full=Zeaxanthin epoxidase, chloroplastic; AltName: Full=PA-ZE; Flags: Precursor [Prunus armeniaca]
RG.62336.1	gene13060	cis	7.20759	up	AP2/B3-like transcriptional factor family protein isoform 3 [Theobroma cacao]
RG.62336.1	gene13834	cis	7.20759	up	hypothetical protein PRUPE_ppa009783mg [Prunus persica]
RG.62336.1	gene15484	cis	7.20759	up	PREDICTED: ethylene-responsive transcription factor ERF109-like [Malus domestica]
RG.62336.1	gene17042	cis	7.20759	up	hypothetical protein JCGZ_12392 [Jatropha curcas]
RG.62336.1	gene1724	cis	7.20759	up	PREDICTED: transcription factor HEC2-like [Populus euphratica]
RG.62336.1	gene18026	cis	7.20759	up	Calcium-binding EF-hand family protein, putative [Theobroma cacao]
RG.62336.1	gene19037	cis	7.20759	up	PREDICTED: ribosomal RNA-processing protein 14-like [Citrus sinensis]
RG.62336.1	gene20363	cis	7.20759	up	Remorin family protein, putative isoform 1 [Theobroma cacao]
RG.62336.1	gene21613	cis	7.20759	up	B3 domain-containing protein [Morus notabilis]
RG.62336.1	gene21992	cis	7.20759	up	hypothetical protein PRUPE_ppa000025mg [Prunus persica]
RG.62336.1	gene22334	cis	7.20759	up	hypothetical protein POPTR_0007s11040g [Populus trichocarpa]
RG.62336.1	gene2275	cis	7.20759	up	PREDICTED: pentatricopeptide repeat-containing protein At5g39350 [Vitis vinifera]
RG.62336.1	gene23911	cis	7.20759	up	Uncharacterized RNA-binding protein [Morus notabilis]
RG.62336.1	gene26316	cis	7.20759	up	hypothetical protein JCGZ_12380 [Jatropha curcas]
RG.62336.1	gene28061	cis	7.20759	up	PREDICTED: probable calcium-binding protein CML20 [Pyrus x bretschneideri]
RG.62336.1	gene2830	cis	7.20759	up	hypothetical protein VITISV_032062 [Vitis vinifera]
RG.62336.1	gene30606	cis	7.20759	up	hypothetical protein JCGZ_12384 [Jatropha curcas]
RG.62336.1	gene393	cis	7.20759	up	hypothetical protein CISIN_1g008404mg [Citrus sinensis]
RG.62336.1	gene4627	cis	7.20759	up	Uncharacterized protein TCM_000598 [Theobroma cacao]
RG.62336.1	gene4711	cis	7.20759	up	hypothetical protein JCGZ_12395 [Jatropha curcas]
RG.62336.1	gene6278	cis	7.20759	up	PREDICTED: heat shock factor protein HSF24 [Vitis vinifera]
RG.62336.1	gene8829	cis	7.20759	up	multidrug resistance pump, putative [Ricinus communis]
RG.62336.1	gene8906	cis	7.20759	up	unnamed protein product [Vitis vinifera]
RG.51773.1	gene10088	trans	-5.43278	down	--
RG.51773.1	gene10141	cis	-5.43278	down	Xin actin-binding repeat-containing protein 1, putative [Theobroma cacao]
RG.51773.1	gene12064	cis	-5.43278	down	PREDICTED: transcription initiation factor TFIID subunit 5 [Vitis vinifera]
RG.51773.1	gene12266	trans	-5.43278	down	--
RG.51773.1	gene12327	cis	-5.43278	down	PREDICTED: U-box domain-containing protein 4 [Malus domestica]
RG.51773.1	gene12770	trans	-5.43278	down	--
RG.51773.1	gene12873	trans	-5.43278	down	--
RG.51773.1	gene1402	trans	-5.43278	down	--
RG.51773.1	gene14426	cis	-5.43278	down	Stromal cell-derived factor 2-like protein [Glycine soja]
RG.51773.1	gene15255	trans	-5.43278	down	--
RG.51773.1	gene16422	trans	-5.43278	down	--
RG.51773.1	gene16725	cis	-5.43278	down	PREDICTED: dentin sialophosphoprotein [Prunus mume]
RG.51773.1	gene16903	cis	-5.43278	down	hypothetical protein VITISV_036455 [Vitis vinifera]
RG.51773.1	gene19248	cis	-5.43278	down	PREDICTED: chaperone protein ClpB4, mitochondrial [Malus domestica]
RG.51773.1	gene20355	trans	-5.43278	down	--
RG.51773.1	gene23276	cis	-5.43278	down	NADP-dependent glyceraldehyde-3-phosphate dehydrogenase, putative [Ricinus communis]
RG.51773.1	gene25387	cis	-5.43278	down	PREDICTED: formin-like protein 3 isoform X2 [Pyrus x bretschneideri]
RG.51773.1	gene26991	trans	-5.43278	down	--
RG.51773.1	gene27931	cis	-5.43278	down	PREDICTED: uncharacterized protein LOC100252509 [Vitis vinifera]
RG.51773.1	gene4301	trans	-5.43278	down	--
RG.51773.1	gene5512	cis	-5.43278	down	CBL-interacting protein kinase 25 [Theobroma cacao]
RG.51773.1	gene5954	trans	-5.43278	down	--
RG.51773.1	gene8437	trans	-5.43278	down	--
RG.51773.1	gene8588	cis	-5.43278	down	WRKY transcription factor, putative [Theobroma cacao]
RG.51773.1	gene9044	trans	-5.43278	down	--
RG.94191.1	gene12748	cis	8.76645	up	PREDICTED: probable receptor-like protein kinase At1g67000 [Malus domestica]
RG.94191.1	gene18017	cis	8.76645	up	PREDICTED: probable receptor-like protein kinase At5g39030 [Pyrus x bretschneideri]
RG.94191.1	gene194	cis	8.76645	up	PREDICTED: vesicle transport protein SFT2B [Prunus mume]
RG.94191.1	gene20076	cis	8.76645	up	--
RG.94191.1	gene22467	cis	8.76645	up	hypothetical protein JCGZ_25982 [Jatropha curcas]
RG.94191.1	gene23472	cis	8.76645	up	Sf3a3 [Gossypium arboreum]
RG.94191.1	gene26918	cis	8.76645	up	PREDICTED: B3 domain-containing protein At3g25182-like [Prunus mume]
RG.94191.1	gene28557	cis	8.76645	up	PREDICTED: dentin sialophosphoprotein [Prunus mume]
RG.94191.1	gene29448	cis	8.76645	up	hypothetical protein POPTR_0015s02010g [Populus trichocarpa]
RG.94191.1	gene30334	cis	8.76645	up	unnamed protein product [Vitis vinifera]
RG.94191.1	gene4588	cis	8.76645	up	PREDICTED: probable receptor-like protein kinase At5g39030 [Pyrus x bretschneideri]
RG.94191.1	gene4991	cis	8.76645	up	Kinase, putative [Theobroma cacao]
RG.94191.1	gene6552	cis	8.76645	up	hypothetical protein L484_006828 [Morus notabilis]
RG.94191.1	gene9012	cis	8.76645	up	putative protein phosphatase 2C 8 [Morus notabilis]
RG.128073.1	gene10679	cis	7.17298	up	PREDICTED: putative phospholipid-transporting ATPase 9 [Prunus mume]
RG.128073.1	gene12323	cis	7.17298	up	PREDICTED: RING-H2 finger protein ATL13-like [Vitis vinifera]
RG.128073.1	gene153	cis	7.17298	up	hypothetical protein JCGZ_18251 [Jatropha curcas]
RG.128073.1	gene15879	cis	7.17298	up	hypothetical protein CICLE_v10032423mg [Citrus clementina]
RG.128073.1	gene17748	cis	7.17298	up	hypothetical protein POPTR_0010s14280g [Populus trichocarpa]
RG.128073.1	gene19281	cis	7.17298	up	PREDICTED: LOW QUALITY PROTEIN: G-type lectin S-receptor-like serine/threonine-protein kinase At4g03230 [Prunus mume]
RG.128073.1	gene21753	cis	7.17298	up	--
RG.128073.1	gene22038	cis	7.17298	up	PREDICTED: uncharacterized protein LOC103341403 [Prunus mume]
RG.128073.1	gene22327	cis	7.17298	up	PREDICTED: phosphate transporter PHO1 homolog 1 [Vitis vinifera]
RG.128073.1	gene2243	cis	7.17298	up	--
RG.128073.1	gene23979	cis	7.17298	up	hypothetical protein PRUPE_ppa012803mg [Prunus persica]
RG.128073.1	gene28991	cis	7.17298	up	PREDICTED: lysine-rich arabinogalactan protein 19-like [Citrus sinensis]
RG.128073.1	gene30265	cis	7.17298	up	hypothetical protein L484_008713 [Morus notabilis]
RG.128073.1	gene30522	cis	7.17298	up	hypothetical protein JCGZ_18248 [Jatropha curcas]
RG.128073.1	gene4498	cis	7.17298	up	hypothetical protein JCGZ_18254 [Jatropha curcas]
RG.128073.1	gene7099	cis	7.17298	up	PREDICTED: RING-H2 finger protein ATL13-like [Vitis vinifera]
RG.128073.1	gene7877	cis	7.17298	up	--
RG.128073.1	gene9041	trans	7.17298	up	PREDICTED: alpha-glucosidase-like [Populus euphratica]
RG.105381.2	gene10741	cis	8.99387	up	hypothetical protein CISIN_1g0420601mg, partial [Citrus sinensis]
RG.105381.2	gene1216	cis	8.99387	up	hypothetical protein JCGZ_05999 [Jatropha curcas]
RG.105381.2	gene13482	cis	8.99387	up	hypothetical protein PRUPE_ppa006598mg [Prunus persica]
RG.105381.2	gene14358	cis	8.99387	up	PREDICTED: LOW QUALITY PROTEIN: sacsin [Prunus mume]
RG.105381.2	gene20567	cis	8.99387	up	DNAJ heat shock N-terminal domain-containing protein, putative [Theobroma cacao]
RG.105381.2	gene20945	cis	8.99387	up	PREDICTED: endoglucanase 5-like [Fragaria vesca subsp. vesca]
RG.105381.2	gene22550	cis	8.99387	up	hypothetical protein PHAVU_006G122000g [Phaseolus vulgaris]
RG.105381.2	gene23335	cis	8.99387	up	PREDICTED: serine carboxypeptidase-like 34-like [Glycine max]
RG.105381.2	gene24194	cis	8.99387	up	Serine carboxypeptidase-like 35 [Morus notabilis]
RG.105381.2	gene24816	cis	8.99387	up	hypothetical protein CICLE_v10021811mg [Citrus clementina]
RG.105381.2	gene25447	cis	8.99387	up	ATP-dependent Clp protease proteolytic subunit, putative [Ricinus communis]
RG.105381.2	gene27152	cis	8.99387	up	PREDICTED: serine carboxypeptidase-like 34-like [Glycine max]
RG.105381.2	gene27192	cis	8.99387	up	PREDICTED: U3 small nucleolar RNA-associated protein 18 homolog [Cicer arietinum]
RG.105381.2	gene27392	cis	8.99387	up	PREDICTED: nucleolin 2-like isoform X3 [Nelumbo nucifera]
RG.105381.2	gene29461	cis	8.99387	up	hypothetical protein L484_018094 [Morus notabilis]
RG.105381.2	gene3401	cis	8.99387	up	PREDICTED: LOW QUALITY PROTEIN: ENHANCER OF AG-4 protein 2 [Prunus mume]
RG.105381.2	gene4681	cis	8.99387	up	Serine carboxypeptidase-like 35 [Theobroma cacao]
RG.105381.2	gene4938	cis	8.99387	up	--
RG.105381.2	gene5043	cis	8.99387	up	PREDICTED: uncharacterized protein LOC100264285 [Vitis vinifera]
RG.105381.2	gene5869	cis	8.99387	up	RecName: Full=Glutamine synthetase nodule isozyme; Short=GS; AltName: Full=Glutamate--ammonia ligase [Vigna aconitifolia]
RG.105381.2	gene7324	cis	8.99387	up	PREDICTED: LOW QUALITY PROTEIN: sacsin [Vitis vinifera]
RG.105381.2	gene8000	cis	8.99387	up	Peptidoglycan-binding LysM domain-containing protein, putative isoform 3 [Theobroma cacao]
RG.105381.2	gene8892	cis	8.99387	up	hypothetical protein L484_007546 [Morus notabilis]
RG.59156.1	gene10436	cis	7.49035	up	two-component sensor histidine kinase bacteria, putative [Ricinus communis]
RG.59156.1	gene11509	cis	7.49035	up	SEC14 cytosolic factor, putative [Theobroma cacao]
RG.59156.1	gene13810	cis	7.49035	up	hypothetical protein CICLE_v10022679mg [Citrus clementina]
RG.59156.1	gene1644	cis	7.49035	up	hypothetical protein PRUPE_ppa023564mg [Prunus persica]
RG.59156.1	gene16881	cis	7.49035	up	hypothetical protein L484_007474 [Morus notabilis]
RG.59156.1	gene17182	cis	7.49035	up	hypothetical protein PRUPE_ppa008929mg [Prunus persica]
RG.59156.1	gene19109	cis	7.49035	up	Syntaxin of plants 42 isoform 1 [Theobroma cacao]
RG.59156.1	gene21669	cis	7.49035	up	hypothetical protein CICLE_v10020715mg [Citrus clementina]
RG.59156.1	gene23546	cis	7.49035	up	Cellulose synthase-like D5 [Theobroma cacao]
RG.59156.1	gene25628	cis	7.49035	up	hypothetical protein PRUPE_ppa000821mg [Prunus persica]
RG.59156.1	gene26830	cis	7.49035	up	--
RG.59156.1	gene27043	cis	7.49035	up	--
RG.59156.1	gene29192	cis	7.49035	up	hypothetical protein Csa_7G405870 [Cucumis sativus]
RG.59156.1	gene2966	cis	7.49035	up	--
RG.59156.1	gene3011	cis	7.49035	up	--
RG.59156.1	gene3118	cis	7.49035	up	PREDICTED: protein DEHYDRATION-INDUCED 19 homolog 4-like [Vitis vinifera]
RG.59156.1	gene5037	cis	7.49035	up	Histone H1 [Morus notabilis]
RG.59156.1	gene5239	cis	7.49035	up	Uncharacterized protein TCM_028364 [Theobroma cacao]
RG.59156.1	gene6967	cis	7.49035	up	hypothetical protein L484_007474 [Morus notabilis]
RG.141500.3	gene10725	cis	-8.443	down	hypothetical protein CISIN_1g012194mg [Citrus sinensis]
RG.141500.3	gene15310	cis	-8.443	down	--
RG.141500.3	gene15369	cis	-8.443	down	PREDICTED: UDP-glycosyltransferase 74E2-like isoform X1 [Citrus sinensis]
RG.141500.3	gene15708	cis	-8.443	down	PREDICTED: UDP-glycosyltransferase 74E2-like [Citrus sinensis]
RG.141500.3	gene18129	cis	-8.443	down	--
RG.141500.3	gene215	cis	-8.443	down	--
RG.141500.3	gene21912	cis	-8.443	down	--
RG.141500.3	gene24284	cis	-8.443	down	--
RG.141500.3	gene3692	cis	-8.443	down	hypothetical protein PRUPE_ppa026200mg [Prunus persica]
RG.141500.3	gene4049	cis	-8.443	down	--
RG.141500.3	gene4446	cis	-8.443	down	hypothetical protein CISIN_1g006982mg [Citrus sinensis]
RG.72217.1	gene15111	cis	-10.331	down	TPR repeat-containing thioredoxin TDX [Morus notabilis]
RG.72217.1	gene16179	cis	-10.331	down	PREDICTED: probable leucine-rich repeat receptor-like serine/threonine-protein kinase At3g14840, partial [Pyrus x bretschneideri]
RG.72217.1	gene17612	cis	-10.331	down	Phytochrome E isoform 1 [Theobroma cacao]
RG.72217.1	gene19858	cis	-10.331	down	--
RG.72217.1	gene21076	cis	-10.331	down	PREDICTED: LOW QUALITY PROTEIN: probable leucine-rich repeat receptor-like serine/threonine-protein kinase At3g14840 [Prunus mume]
RG.72217.1	gene2487	cis	-10.331	down	hypothetical protein PRUPE_ppa000741mg [Prunus persica]
RG.72217.1	gene24878	cis	-10.331	down	PREDICTED: probable LRR receptor-like serine/threonine-protein kinase At1g07650-like [Fragaria vesca subsp. vesca]
RG.72217.1	gene27452	cis	-10.331	down	hypothetical protein L484_008713 [Morus notabilis]
RG.72217.1	gene4528	cis	-10.331	down	serine-threonine protein kinase, plant-type, putative [Ricinus communis]
RG.72217.1	gene5299	cis	-10.331	down	hypothetical protein JCGZ_24483 [Jatropha curcas]
RG.110026.3	gene14440	cis	7.98012	up	glyceraldehyde-3-phosphate dehydrogenase [Betula luminifera]
RG.110026.3	gene1555	cis	7.98012	up	PREDICTED: uncharacterized protein LOC103325727 [Prunus mume]
RG.110026.3	gene17495	cis	7.98012	up	PREDICTED: uncharacterized protein LOC103334934 [Prunus mume]
RG.110026.3	gene19405	cis	7.98012	up	PREDICTED: uncharacterized protein LOC103489631 [Cucumis melo]
RG.110026.3	gene20977	cis	7.98012	up	Metal tolerance protein 10 [Glycine soja]
RG.110026.3	gene2193	cis	7.98012	up	PREDICTED: metal tolerance protein 10-like [Prunus mume]
RG.110026.3	gene22170	cis	7.98012	up	PREDICTED: uncharacterized protein LOC103334934 [Prunus mume]
RG.110026.3	gene22472	cis	7.98012	up	--
RG.110026.3	gene23984	cis	7.98012	up	PREDICTED: metal tolerance protein 10-like [Prunus mume]
RG.110026.3	gene26015	cis	7.98012	up	PREDICTED: uncharacterized protein LOC103334934 [Prunus mume]
RG.110026.3	gene27156	cis	7.98012	up	Defensin [Medicago truncatula]
RG.110026.3	gene27639	cis	7.98012	up	PREDICTED: uncharacterized protein LOC105120268 isoform X1 [Populus euphratica]
RG.110026.3	gene28890	cis	7.98012	up	PREDICTED: dedicator of cytokinesis protein 7 [Prunus mume]
RG.110026.3	gene4098	cis	7.98012	up	PREDICTED: phosphoglycerate kinase, cytosolic [Malus domestica]
RG.110026.3	gene484	cis	7.98012	up	PREDICTED: uncharacterized protein LOC103334934 [Prunus mume]
RG.110026.3	gene8339	cis	7.98012	up	PREDICTED: dedicator of cytokinesis protein 6-like [Cicer arietinum]
RG.110026.3	gene9186	cis	7.98012	up	PREDICTED: phosphoglycerate kinase, chloroplastic-like [Malus domestica]
RG.110026.3	gene9556	cis	7.98012	up	--
RG.42125.1	gene10327	cis	4.62404	up	hypothetical protein PRUPE_ppa006171mg [Prunus persica]
RG.42125.1	gene12521	cis	4.62404	up	PREDICTED: serine/arginine-rich splicing factor 4-like [Populus euphratica]
RG.42125.1	gene13052	cis	4.62404	up	hypothetical protein PRUPE_ppa018538mg [Prunus persica]
RG.42125.1	gene13721	cis	4.62404	up	--
RG.42125.1	gene14414	cis	4.62404	up	PREDICTED: uncharacterized protein LOC104447378 [Eucalyptus grandis]
RG.42125.1	gene17843	cis	4.62404	up	--
RG.42125.1	gene17907	cis	4.62404	up	hypothetical protein L484_018846 [Morus notabilis]
RG.42125.1	gene18699	cis	4.62404	up	ARM repeat superfamily protein [Theobroma cacao]
RG.42125.1	gene19436	cis	4.62404	up	hypothetical protein L484_018856 [Morus notabilis]
RG.42125.1	gene21932	cis	4.62404	up	PREDICTED: zinc finger protein VAR3, chloroplastic [Vitis vinifera]
RG.42125.1	gene23184	cis	4.62404	up	hypothetical protein L484_018858 [Morus notabilis]
RG.42125.1	gene26284	cis	4.62404	up	alcohol dehydroge family protein [Populus trichocarpa]
RG.42125.1	gene26431	cis	4.62404	up	PREDICTED: transcription factor E2FA isoform X2 [Vitis vinifera]
RG.42125.1	gene27087	cis	4.62404	up	PREDICTED: transcription repressor OFP6 [Vitis vinifera]
RG.42125.1	gene27472	cis	4.62404	up	PREDICTED: probable CCR4-associated factor 1 homolog 11 [Pyrus x bretschneideri]
RG.42125.1	gene30249	cis	4.62404	up	HVA22-like protein J, putative [Theobroma cacao]
RG.42125.1	gene30626	cis	4.62404	up	hypothetical protein JCGZ_00808 [Jatropha curcas]
RG.42125.1	gene3255	cis	4.62404	up	Ovate family protein 13, putative [Theobroma cacao]
RG.42125.1	gene3859	cis	4.62404	up	Ubiquitin E2 variant 1D-4 [Theobroma cacao]
RG.42125.1	gene4551	cis	4.62404	up	COPII coat assembly protein SEC16, putative [Theobroma cacao]
RG.42125.1	gene632	cis	4.62404	up	PREDICTED: 2-Cys peroxiredoxin BAS1, chloroplastic-like [Nelumbo nucifera]
RG.42125.1	gene8719	cis	4.62404	up	--
RG.42125.1	gene9308	cis	4.62404	up	PREDICTED: cytokinin riboside 5&apos;-monophosphate phosphoribohydrolase LOG7 isoform X2 [Nelumbo nucifera]
RG.42125.1	gene9357	cis	4.62404	up	PREDICTED: uncharacterized protein LOC100252893 [Vitis vinifera]
RG.144780.1	gene10794	cis	-5.06937	down	--
RG.144780.1	gene12731	cis	-5.06937	down	hypothetical protein CISIN_1g037790mg [Citrus sinensis]
RG.144780.1	gene17316	cis	-5.06937	down	hypothetical protein PRUPE_ppa1027216mg [Prunus persica]
RG.144780.1	gene21	cis	-5.06937	down	--
RG.144780.1	gene28623	cis	-5.06937	down	--
RG.144780.1	gene30506	cis	-5.06937	down	PREDICTED: BEL1-like homeodomain protein 9 [Vitis vinifera]
RG.155752.24	gene15196	cis	-8.71351	down	hypothetical protein PRUPE_ppa003507mg [Prunus persica]
RG.155752.24	gene15831	cis	-8.71351	down	monoxygenase, putative [Ricinus communis]
RG.155752.24	gene16163	trans	-8.71351	down	PREDICTED: putative disease resistance protein At3g14460 [Vitis vinifera]
RG.155752.24	gene16576	cis	-8.71351	down	hypothetical protein JCGZ_26290 [Jatropha curcas]
RG.155752.24	gene23129	cis	-8.71351	down	hypothetical protein PRUPE_ppa003507mg [Prunus persica]
RG.155752.24	gene2608	cis	-8.71351	down	PREDICTED: glutamine--tRNA ligase-like [Pyrus x bretschneideri]
RG.155752.24	gene26478	cis	-8.71351	down	Secologanin synthase [Morus notabilis]
RG.155752.24	gene28219	cis	-8.71351	down	--
RG.155752.24	gene28229	cis	-8.71351	down	PREDICTED: thaumatin-like protein 1a [Pyrus x bretschneideri]
RG.157308.3	gene12313	cis	5.80712	up	DNA polymerase zeta catalytic subunit, putative [Theobroma cacao]
RG.157308.3	gene144	cis	5.80712	up	Radical SAM superfamily protein [Theobroma cacao]
RG.157308.3	gene14495	cis	5.80712	up	PREDICTED: U11/U12 small nuclear ribonucleoprotein 35 kDa protein isoform X1 [Vitis vinifera]
RG.157308.3	gene19476	cis	5.80712	up	PREDICTED: AP2/ERF and B3 domain-containing transcription factor At1g51120-like [Camelina sativa]
RG.157308.3	gene21997	cis	5.80712	up	PREDICTED: deoxyhypusine synthase [Populus euphratica]
RG.157308.3	gene22804	cis	5.80712	up	hypothetical protein PRUPE_ppa010779mg [Prunus persica]
RG.157308.3	gene25991	cis	5.80712	up	PREDICTED: serine/threonine-protein kinase CTR1 [Prunus mume]
RG.157308.3	gene26660	cis	5.80712	up	PREDICTED: probable caffeoyl-CoA O-methyltransferase At4g26220 [Malus domestica]
RG.157308.3	gene27492	trans	5.80712	up	hypothetical protein PHAVU_009G166500g [Phaseolus vulgaris]
RG.157308.3	gene2888	cis	5.80712	up	PREDICTED: RNA-binding protein 5 [Prunus mume]
RG.157308.3	gene5795	cis	5.80712	up	PREDICTED: uncharacterized protein LOC105161948 [Sesamum indicum]
RG.157308.3	gene9092	cis	5.80712	up	PREDICTED: AP2/ERF and B3 domain-containing transcription factor At1g51120-like isoform X2 [Brassica rapa]
RG.158322.1	gene1263	trans	9.23616	up	PREDICTED: F-box protein At3g07870-like [Nicotiana tomentosiformis]
RG.158322.1	gene1314	trans	9.23616	up	PREDICTED: F-box/kelch-repeat protein At3g06240-like [Solanum tuberosum]
RG.158322.1	gene13710	cis	9.23616	up	PREDICTED: bromodomain testis-specific protein-like isoform X4 [Populus euphratica]
RG.158322.1	gene14776	trans	9.23616	up	PREDICTED: F-box/kelch-repeat protein At3g23880-like [Sesamum indicum]
RG.158322.1	gene14876	trans	9.23616	up	--
RG.158322.1	gene15437	trans	9.23616	up	hypothetical protein MIMGU_mgv1a018041mg [Erythranthe guttata]
RG.158322.1	gene16435	cis	9.23616	up	--
RG.158322.1	gene18052	trans	9.23616	up	PREDICTED: F-box/kelch-repeat protein At3g06240-like [Fragaria vesca subsp. vesca]
RG.158322.1	gene19961	trans	9.23616	up	hypothetical protein POPTR_0001s27010g [Populus trichocarpa]
RG.158322.1	gene20367	cis	9.23616	up	--
RG.158322.1	gene21993	trans	9.23616	up	hypothetical protein POPTR_0001s27010g [Populus trichocarpa]
RG.158322.1	gene23557	cis	9.23616	up	PREDICTED: serine/threonine-protein kinase CTR1 [Prunus mume]
RG.158322.1	gene24247	trans	9.23616	up	hypothetical protein POPTR_0001s27010g [Populus trichocarpa]
RG.158322.1	gene26012	trans	9.23616	up	PREDICTED: F-box/kelch-repeat protein At3g23880-like [Nicotiana tomentosiformis]
RG.158322.1	gene26737	cis	9.23616	up	hypothetical protein PRUPE_ppa002342mg [Prunus persica]
RG.158322.1	gene26839	trans	9.23616	up	PREDICTED: F-box protein At3g07870-like [Nicotiana tomentosiformis]
RG.158322.1	gene26841	cis	9.23616	up	PREDICTED: regulatory protein NPR3-like isoform 2 [Fragaria vesca subsp. vesca]
RG.158322.1	gene26865	cis	9.23616	up	protein PHLOEM PROTEIN 2-LIKE A9-like [Malus domestica]
RG.158322.1	gene30315	trans	9.23616	up	PREDICTED: F-box/kelch-repeat protein At3g06240-like [Fragaria vesca subsp. vesca]
RG.158322.1	gene3523	trans	9.23616	up	PREDICTED: F-box/kelch-repeat protein At3g23880-like [Sesamum indicum]
RG.158322.1	gene3649	trans	9.23616	up	PREDICTED: F-box/kelch-repeat protein At3g06240-like [Fragaria vesca subsp. vesca]
RG.158322.1	gene3979	trans	9.23616	up	hypothetical protein POPTR_0001s27010g [Populus trichocarpa]
RG.158322.1	gene4998	cis	9.23616	up	--
RG.158322.1	gene6093	trans	9.23616	up	PREDICTED: F-box protein At3g07870-like [Nicotiana tomentosiformis]
RG.158322.1	gene644	trans	9.23616	up	PREDICTED: F-box/kelch-repeat protein At3g06240-like [Fragaria vesca subsp. vesca]
RG.158322.1	gene7036	cis	9.23616	up	hypothetical protein CISIN_1g008238mg [Citrus sinensis]
RG.158322.1	gene7204	trans	9.23616	up	PREDICTED: F-box protein At3g07870-like [Nicotiana tomentosiformis]
RG.158322.1	gene7239	trans	9.23616	up	--
RG.158322.1	gene7891	cis	9.23616	up	--
RG.158322.1	gene8091	trans	9.23616	up	unnamed protein product [Coffea canephora]
RG.158322.1	gene8444	trans	9.23616	up	PREDICTED: F-box/kelch-repeat protein At3g06240-like [Fragaria vesca subsp. vesca]
RG.134159.2	gene10696	cis	-9.56937	down	hypothetical protein CICLE_v10017270mg [Citrus clementina]
RG.134159.2	gene10882	cis	-9.56937	down	hypothetical protein L484_004015 [Morus notabilis]
RG.134159.2	gene13160	trans	-9.56937	down	--
RG.134159.2	gene14311	trans	-9.56937	down	--
RG.134159.2	gene15821	cis	-9.56937	down	PREDICTED: vacuolar-sorting receptor 6-like [Citrus sinensis]
RG.134159.2	gene18035	cis	-9.56937	down	--
RG.134159.2	gene18129	trans	-9.56937	down	--
RG.134159.2	gene19983	trans	-9.56937	down	--
RG.134159.2	gene20725	trans	-9.56937	down	--
RG.134159.2	gene2082	cis	-9.56937	down	hypothetical protein JCGZ_26672 [Jatropha curcas]
RG.134159.2	gene20859	trans	-9.56937	down	--
RG.134159.2	gene21230	trans	-9.56937	down	--
RG.134159.2	gene21232	cis	-9.56937	down	PREDICTED: disease resistance protein RPM1-like isoform X1 [Pyrus x bretschneideri]
RG.134159.2	gene22027	trans	-9.56937	down	--
RG.134159.2	gene23616	trans	-9.56937	down	--
RG.134159.2	gene24200	cis	-9.56937	down	hypothetical protein PRUPE_ppa010317mg [Prunus persica]
RG.134159.2	gene24483	trans	-9.56937	down	--
RG.134159.2	gene24517	trans	-9.56937	down	--
RG.134159.2	gene24962	trans	-9.56937	down	--
RG.134159.2	gene25910	cis	-9.56937	down	PREDICTED: disease resistance protein RPM1-like isoform X2 [Pyrus x bretschneideri]
RG.134159.2	gene25965	trans	-9.56937	down	--
RG.134159.2	gene26153	trans	-9.56937	down	--
RG.134159.2	gene26355	cis	-9.56937	down	PREDICTED: disease resistance protein RPM1-like isoform X1 [Pyrus x bretschneideri]
RG.134159.2	gene27796	trans	-9.56937	down	--
RG.134159.2	gene2781	trans	-9.56937	down	--
RG.134159.2	gene28390	cis	-9.56937	down	PREDICTED: disease resistance protein RPM1-like isoform X2 [Pyrus x bretschneideri]
RG.134159.2	gene30245	trans	-9.56937	down	--
RG.134159.2	gene30326	trans	-9.56937	down	--
RG.134159.2	gene402	cis	-9.56937	down	PREDICTED: disease resistance protein RPM1-like isoform X2 [Pyrus x bretschneideri]
RG.134159.2	gene4316	cis	-9.56937	down	--
RG.134159.2	gene448	trans	-9.56937	down	--
RG.134159.2	gene5024	trans	-9.56937	down	--
RG.134159.2	gene5211	trans	-9.56937	down	--
RG.134159.2	gene8890	cis	-9.56937	down	PREDICTED: uncharacterized protein LOC103445638 [Malus domestica]
RG.134233.2	gene10980	cis	9.66406	up	PREDICTED: salutaridine reductase-like [Pyrus x bretschneideri]
RG.134233.2	gene13031	cis	9.66406	up	PREDICTED: elongation factor 1-delta-like isoform X1 [Malus domestica]
RG.134233.2	gene14603	cis	9.66406	up	hypothetical protein PRUPE_ppa000480mg [Prunus persica]
RG.134233.2	gene14881	cis	9.66406	up	PREDICTED: salutaridine reductase-like [Malus domestica]
RG.134233.2	gene16315	cis	9.66406	up	PREDICTED: cellulose synthase-like protein G2 [Vitis vinifera]
RG.134233.2	gene19376	cis	9.66406	up	PREDICTED: tetraspanin-10 isoform X1 [Vitis vinifera]
RG.134233.2	gene19395	cis	9.66406	up	PREDICTED: uncharacterized protein LOC103324142 [Prunus mume]
RG.134233.2	gene19643	trans	9.66406	up	--
RG.134233.2	gene197	cis	9.66406	up	PREDICTED: (-)-isopiperitenone reductase-like isoform X3 [Vitis vinifera]
RG.134233.2	gene20927	cis	9.66406	up	--
RG.134233.2	gene22943	cis	9.66406	up	PREDICTED: phospholipase A1-Ibeta2, chloroplastic-like [Glycine max]
RG.134233.2	gene24756	cis	9.66406	up	--
RG.134233.2	gene27825	cis	9.66406	up	PREDICTED: FHA domain-containing protein At4g14490-like [Prunus mume]
RG.134233.2	gene28456	cis	9.66406	up	hypothetical protein L484_024322 [Morus notabilis]
RG.134233.2	gene28702	trans	9.66406	up	--
RG.134233.2	gene29504	cis	9.66406	up	PREDICTED: salutaridine reductase-like [Malus domestica]
RG.134233.2	gene4395	cis	9.66406	up	transcription initiation factor-related family protein [Populus trichocarpa]
RG.134233.2	gene6100	cis	9.66406	up	Cellulose synthase-like protein H1 [Morus notabilis]
RG.134233.2	gene9574	cis	9.66406	up	PREDICTED: exosome complex component RRP41-like isoform X1 [Cicer arietinum]
RG.134233.2	gene9992	cis	9.66406	up	hypothetical protein POPTR_0001s09050g [Populus trichocarpa]
RG.164766.4	gene1545	trans	-7.30816	down	PREDICTED: putative disease resistance protein At3g14460-like [Fragaria vesca subsp. vesca]
RG.164766.4	gene20471	cis	-7.30816	down	PREDICTED: pentatricopeptide repeat-containing protein At1g62260, mitochondrial-like [Malus domestica]
RG.164766.4	gene23885	trans	-7.30816	down	PREDICTED: putative disease resistance RPP13-like protein 1 isoform X2 [Vitis vinifera]
RG.164766.4	gene24867	trans	-7.30816	down	LRR and NB-ARC domains-containing disease resistance protein, putative [Theobroma cacao]
RG.164766.4	gene29980	cis	-7.30816	down	protein phosphatase-2c, putative [Ricinus communis]
RG.164766.4	gene6164	cis	-7.30816	down	PREDICTED: uncharacterized protein LOC100248360 [Vitis vinifera]
RG.164766.4	gene9169	cis	-7.30816	down	hypothetical protein POPTR_0011s08290g [Populus trichocarpa]
RG.71720.1	gene1187	cis	6.996	up	PREDICTED: glycerol-3-phosphate dehydrogenase [NAD(+)] 2, chloroplastic [Vitis vinifera]
RG.71720.1	gene12296	cis	6.996	up	PREDICTED: mini-chromosome maintenance complex-binding protein [Malus domestica]
RG.71720.1	gene1323	cis	6.996	up	hypothetical protein JCGZ_03300 [Jatropha curcas]
RG.71720.1	gene1339	cis	6.996	up	hypothetical protein POPTR_0019s09020g [Populus trichocarpa]
RG.71720.1	gene13547	cis	6.996	up	PREDICTED: uncharacterized protein LOC100775497 [Glycine max]
RG.71720.1	gene13843	cis	6.996	up	hypothetical protein CISIN_1g029206mg [Citrus sinensis]
RG.71720.1	gene15643	cis	6.996	up	chalcone isomerase [Gossypium hirsutum]
RG.71720.1	gene16353	cis	6.996	up	PREDICTED: transcription elongation factor A protein 3-like [Cucumis sativus]
RG.71720.1	gene17505	cis	6.996	up	PREDICTED: U-box domain-containing protein 62-like isoform X2 [Pyrus x bretschneideri]
RG.71720.1	gene1792	cis	6.996	up	PREDICTED: transcription factor RF2b [Prunus mume]
RG.71720.1	gene18454	cis	6.996	up	PREDICTED: probable RNA-binding protein EIF1AD [Prunus mume]
RG.71720.1	gene18476	cis	6.996	up	hypothetical protein PRUPE_ppa009785mg [Prunus persica]
RG.71720.1	gene20645	cis	6.996	up	PREDICTED: WRKY transcription factor 55-like [Pyrus x bretschneideri]
RG.71720.1	gene20883	cis	6.996	up	expansin 2 [Ziziphus jujuba]
RG.71720.1	gene22830	cis	6.996	up	PREDICTED: LOW QUALITY PROTEIN: probably inactive leucine-rich repeat receptor-like protein kinase At3g28040 [Prunus mume]
RG.71720.1	gene23026	cis	6.996	up	Two-component response regulator [Morus notabilis]
RG.71720.1	gene24332	cis	6.996	up	hypothetical protein L484_011243 [Morus notabilis]
RG.71720.1	gene24997	cis	6.996	up	putative plant disease resistance family protein [Populus trichocarpa]
RG.71720.1	gene2641	cis	6.996	up	WRKY transcription factor 70 family protein [Populus trichocarpa]
RG.71720.1	gene26619	cis	6.996	up	PREDICTED: uncharacterized aarF domain-containing protein kinase At5g05200, chloroplastic [Eucalyptus grandis]
RG.71720.1	gene27761	cis	6.996	up	PREDICTED: aminoacyl tRNA synthase complex-interacting multifunctional protein 1 isoform X1 [Vitis vinifera]
RG.71720.1	gene28235	cis	6.996	up	hypothetical protein JCGZ_03306 [Jatropha curcas]
RG.71720.1	gene29484	cis	6.996	up	E3 ubiquitin-protein ligase SHPRH [Morus notabilis]
RG.71720.1	gene29648	cis	6.996	up	Cytochrome P450 protein [Gossypium arboreum]
RG.71720.1	gene4165	cis	6.996	up	PREDICTED: rhodanese-like domain-containing protein 7 [Prunus mume]
RG.71720.1	gene5165	cis	6.996	up	hypothetical protein L484_011244 [Morus notabilis]
RG.71720.1	gene5625	cis	6.996	up	hypothetical protein VITISV_043713 [Vitis vinifera]
RG.71720.1	gene7272	cis	6.996	up	hypothetical protein POPTR_0019s08420g [Populus trichocarpa]
RG.71720.1	gene7974	cis	6.996	up	PREDICTED: 60S ribosomal protein L10 [Eucalyptus grandis]
RG.71720.1	gene8054	cis	6.996	up	uncharacterized protein LOC100809202 [Glycine max]
RG.71720.1	gene9232	cis	6.996	up	PREDICTED: transmembrane protein 87A-like [Malus domestica]
RG.167768.1	gene20223	cis	9.60183	up	hypothetical protein JCGZ_07797 [Jatropha curcas]
RG.167768.1	gene30618	cis	9.60183	up	--
RG.73758.1	gene11063	cis	9.53867	up	F-box and associated interaction domains-containing protein, putative isoform 1 [Theobroma cacao]
RG.73758.1	gene13101	cis	9.53867	up	Beta-ureidopropionase [Gossypium arboreum]
RG.73758.1	gene15610	cis	9.53867	up	hypothetical protein L484_025980 [Morus notabilis]
RG.73758.1	gene16196	cis	9.53867	up	PREDICTED: probable carboxylesterase 1-like [Fragaria vesca subsp. vesca]
RG.73758.1	gene17317	cis	9.53867	up	--
RG.73758.1	gene1898	cis	9.53867	up	PREDICTED: tubulin beta chain-like [Sesamum indicum]
RG.73758.1	gene21181	cis	9.53867	up	PREDICTED: putative germin-like protein 2-1 [Populus euphratica]
RG.73758.1	gene24326	cis	9.53867	up	--
RG.73758.1	gene27725	cis	9.53867	up	--
RG.73758.1	gene28141	cis	9.53867	up	--
RG.73758.1	gene29844	cis	9.53867	up	F-box and associated interaction domains-containing protein, putative isoform 1 [Theobroma cacao]
RG.73758.1	gene4197	cis	9.53867	up	--
RG.73758.1	gene4267	cis	9.53867	up	PREDICTED: F-box/kelch-repeat protein At3g06240-like isoform X1 [Eucalyptus grandis]
RG.73758.1	gene5148	cis	9.53867	up	Uncharacterized protein isoform 3 [Theobroma cacao]
RG.73758.1	gene8293	cis	9.53867	up	--
RG.124149.4	gene12979	cis	-6.42906	down	DOF domain class transcription factor [Corylus heterophylla]
RG.124149.4	gene13359	cis	-6.42906	down	PREDICTED: pentatricopeptide repeat-containing protein At3g47530 [Malus domestica]
RG.124149.4	gene13707	cis	-6.42906	down	--
RG.124149.4	gene14084	cis	-6.42906	down	RING/FYVE/PHD zinc finger superfamily protein isoform 1 [Theobroma cacao]
RG.124149.4	gene14774	cis	-6.42906	down	PREDICTED: inactive protein RESTRICTED TEV MOVEMENT 2 [Prunus mume]
RG.124149.4	gene16399	cis	-6.42906	down	PREDICTED: probable arabinosyltransferase ARAD1 [Prunus mume]
RG.124149.4	gene17493	cis	-6.42906	down	--
RG.124149.4	gene21729	cis	-6.42906	down	--
RG.124149.4	gene22398	cis	-6.42906	down	PREDICTED: uncharacterized protein LOC100811912 [Glycine max]
RG.124149.4	gene24805	cis	-6.42906	down	hypothetical protein PRUPE_ppa017808mg [Prunus persica]
RG.124149.4	gene25171	cis	-6.42906	down	--
RG.124149.4	gene25368	cis	-6.42906	down	MYB1 protein [Paeonia suffruticosa]
RG.124149.4	gene25704	cis	-6.42906	down	--
RG.124149.4	gene25963	cis	-6.42906	down	hypothetical protein PRUPE_ppa005324mg [Prunus persica]
RG.124149.4	gene27491	cis	-6.42906	down	PREDICTED: protein RKD1 [Vitis vinifera]
RG.124149.4	gene3251	cis	-6.42906	down	PREDICTED: uncharacterized protein LOC102630238 [Citrus sinensis]
RG.124149.4	gene3264	cis	-6.42906	down	Mini zinc finger [Theobroma cacao]
RG.124149.4	gene431	cis	-6.42906	down	PREDICTED: uncharacterized protein LOC103455361 [Malus domestica]
RG.124149.4	gene4412	cis	-6.42906	down	Malate dehydrogenase [Theobroma cacao]
RG.124149.4	gene7852	cis	-6.42906	down	hypothetical protein PRUPE_ppa013704mg [Prunus persica]
RG.124149.4	gene8883	cis	-6.42906	down	PREDICTED: GDSL esterase/lipase At1g74460 [Populus euphratica]
RG.131856.24	gene10590	cis	7.41241	up	hypothetical protein PRUPE_ppa005548mg [Prunus persica]
RG.131856.24	gene13349	cis	7.41241	up	PREDICTED: uncharacterized protein LOC101496326 [Cicer arietinum]
RG.131856.24	gene16704	cis	7.41241	up	hypothetical protein PRUPE_ppa022787mg, partial [Prunus persica]
RG.131856.24	gene17672	cis	7.41241	up	--
RG.131856.24	gene22020	trans	7.41241	up	Histone acetyltransferase HAC1 [Morus notabilis]
RG.131856.24	gene23952	cis	7.41241	up	hypothetical protein PRUPE_ppa005548mg [Prunus persica]
RG.131856.24	gene24945	cis	7.41241	up	PREDICTED: organic cation/carnitine transporter 7 [Vitis vinifera]
RG.131856.24	gene27159	both	7.41241	up	hypothetical protein EUGRSUZ_F04065 [Eucalyptus grandis]
RG.131856.24	gene28637	cis	7.41241	up	--
RG.131856.24	gene30300	cis	7.41241	up	unknown [Populus trichocarpa]
RG.131856.24	gene3236	cis	7.41241	up	PREDICTED: 50S ribosomal protein L20, chloroplastic [Cucumis melo]
RG.131856.24	gene4561	cis	7.41241	up	--
RG.131856.24	gene7911	cis	7.41241	up	Uncharacterized protein TCM_027602 [Theobroma cacao]
RG.131856.24	gene850	both	7.41241	up	PREDICTED: histone acetyltransferase HAC1 [Prunus mume]
RG.83987.1	gene11944	cis	-5.66023	down	hypothetical protein VITISV_013913 [Vitis vinifera]
RG.83987.1	gene17234	cis	-5.66023	down	Peroxidase superfamily protein [Theobroma cacao]
RG.83987.1	gene1823	cis	-5.66023	down	Uncharacterized protein TCM_025926 [Theobroma cacao]
RG.83987.1	gene18371	cis	-5.66023	down	PREDICTED: uncharacterized protein LOC101220364 [Cucumis sativus]
RG.83987.1	gene21445	cis	-5.66023	down	hypothetical protein PRUPE_ppa005999mg [Prunus persica]
RG.83987.1	gene22358	cis	-5.66023	down	ATP synthase subunit d, putative isoform 1 [Theobroma cacao]
RG.83987.1	gene25339	cis	-5.66023	down	hypothetical protein PRUPE_ppa003764mg [Prunus persica]
RG.83987.1	gene28913	cis	-5.66023	down	WRKY DNA-binding protein 48, putative isoform 1 [Theobroma cacao]
RG.83987.1	gene29357	cis	-5.66023	down	PREDICTED: probable LRR receptor-like serine/threonine-protein kinase RFK1 [Pyrus x bretschneideri]
RG.83987.1	gene8473	cis	-5.66023	down	Flowering time control protein FCA [Glycine soja]
RG.35997.4	gene10474	trans	10.4248	up	hypothetical protein PRUPE_ppa007822mg [Prunus persica]
RG.35997.4	gene11475	cis	10.4248	up	PREDICTED: uncharacterized protein LOC103342258 [Prunus mume]
RG.35997.4	gene11712	cis	10.4248	up	hypothetical protein PRUPE_ppa003750mg [Prunus persica]
RG.35997.4	gene14698	cis	10.4248	up	hypothetical protein VITISV_034276 [Vitis vinifera]
RG.35997.4	gene1505	cis	10.4248	up	hypothetical protein PRUPE_ppa000782mg [Prunus persica]
RG.35997.4	gene17367	cis	10.4248	up	PREDICTED: E3 ubiquitin-protein ligase RING1-like [Populus euphratica]
RG.35997.4	gene19905	cis	10.4248	up	PREDICTED: uncharacterized protein LOC101496326 [Cicer arietinum]
RG.35997.4	gene22301	cis	10.4248	up	unnamed protein product [Coffea canephora]
RG.35997.4	gene24673	cis	10.4248	up	--
RG.35997.4	gene2495	cis	10.4248	up	--
RG.35997.4	gene27927	cis	10.4248	up	--
RG.35997.4	gene28381	cis	10.4248	up	hypothetical protein PRUPE_ppa009030mg [Prunus persica]
RG.35997.4	gene29161	cis	10.4248	up	hypothetical protein L484_027900 [Morus notabilis]
RG.35997.4	gene4784	cis	10.4248	up	PREDICTED: transcription elongation factor SPT6 [Prunus mume]
RG.135627.4	gene11590	cis	7.92989	up	hypothetical protein POPTR_0002s24380g [Populus trichocarpa]
RG.135627.4	gene13943	cis	7.92989	up	PREDICTED: serine/threonine-protein kinase At3g07070-like [Pyrus x bretschneideri]
RG.135627.4	gene14189	cis	7.92989	up	--
RG.135627.4	gene15040	cis	7.92989	up	PPPDE peptidase domain-containing 2 [Gossypium arboreum]
RG.135627.4	gene16098	cis	7.92989	up	hypothetical protein CICLE_v10019400mg [Citrus clementina]
RG.135627.4	gene16785	cis	7.92989	up	PREDICTED: E3 ubiquitin-protein ligase PRT1-like [Malus domestica]
RG.135627.4	gene17383	cis	7.92989	up	PREDICTED: uncharacterized protein LOC103927705 [Pyrus x bretschneideri]
RG.135627.4	gene20830	cis	7.92989	up	--
RG.135627.4	gene20999	cis	7.92989	up	Basic blue protein [Morus notabilis]
RG.135627.4	gene22163	cis	7.92989	up	PREDICTED: adenosylhomocysteinase-like [Cucumis sativus]
RG.135627.4	gene232	cis	7.92989	up	hypothetical protein JCGZ_17540 [Jatropha curcas]
RG.135627.4	gene23841	cis	7.92989	up	PREDICTED: uncharacterized vacuolar membrane protein YML018C [Vitis vinifera]
RG.135627.4	gene26327	cis	7.92989	up	PREDICTED: uncharacterized protein LOC103435836 [Malus domestica]
RG.135627.4	gene26840	cis	7.92989	up	hypothetical protein PRUPE_ppa025388mg [Prunus persica]
RG.135627.4	gene28995	cis	7.92989	up	cytochrome B5 isoform 1, putative [Ricinus communis]
RG.135627.4	gene3265	cis	7.92989	up	PREDICTED: uncharacterized protein LOC101295670 [Fragaria vesca subsp. vesca]
RG.135627.4	gene331	cis	7.92989	up	kinase, putative [Ricinus communis]
RG.135627.4	gene3317	cis	7.92989	up	hypothetical protein PRUPE_ppa022741mg [Prunus persica]
RG.135627.4	gene479	cis	7.92989	up	--
RG.135627.4	gene8153	cis	7.92989	up	60S ribosomal L13a-4 -like protein [Gossypium arboreum]
RG.135627.4	gene9900	cis	7.92989	up	WD-repeat protein, putative [Ricinus communis]
RG.7013.15	gene11971	cis	9.46758	up	PREDICTED: oligopeptide transporter 2 [Cucumis melo]
RG.7013.15	gene12273	cis	9.46758	up	Uncharacterized protein TCM_034555 [Theobroma cacao]
RG.7013.15	gene12449	cis	9.46758	up	CBL-interacting protein kinase 8 isoform 4 [Theobroma cacao]
RG.7013.15	gene15511	cis	9.46758	up	PREDICTED: uncharacterized protein LOC100252003 [Vitis vinifera]
RG.7013.15	gene17047	cis	9.46758	up	PREDICTED: serine hydroxymethyltransferase 2, mitochondrial [Prunus mume]
RG.7013.15	gene17235	cis	9.46758	up	PREDICTED: MADS-box transcription factor 23-like isoform X1 [Eucalyptus grandis]
RG.7013.15	gene20447	cis	9.46758	up	Rhamnogalacturonate lyase family protein [Theobroma cacao]
RG.7013.15	gene2060	cis	9.46758	up	CBL-interacting protein kinase 8 isoform 1 [Theobroma cacao]
RG.7013.15	gene25479	cis	9.46758	up	hypothetical protein VITISV_004938 [Vitis vinifera]
RG.7013.15	gene26640	cis	9.46758	up	PREDICTED: uncharacterized protein LOC103939730 isoform X4 [Pyrus x bretschneideri]
RG.7013.15	gene28773	cis	9.46758	up	PREDICTED: uncharacterized protein LOC103431713 [Malus domestica]
RG.7013.15	gene29063	cis	9.46758	up	PREDICTED: putative pentatricopeptide repeat-containing protein At5g52630 [Pyrus x bretschneideri]
RG.7013.15	gene3824	cis	9.46758	up	PREDICTED: pentatricopeptide repeat-containing protein At1g09900-like [Malus domestica]
RG.7013.15	gene6822	cis	9.46758	up	PREDICTED: XIAP-associated factor 1 [Malus domestica]
RG.7013.15	gene7625	cis	9.46758	up	PREDICTED: oligopeptide transporter 4-like [Citrus sinensis]
RG.7013.15	gene8400	cis	9.46758	up	AGAMOUS-like 16 [Theobroma cacao]
RG.159835.1	gene11816	cis	8.53842	up	hypothetical protein CISIN_1g0061871mg, partial [Citrus sinensis]
RG.159835.1	gene12913	cis	8.53842	up	--
RG.159835.1	gene1634	cis	8.53842	up	hypothetical protein L484_014669 [Morus notabilis]
RG.159835.1	gene22199	cis	8.53842	up	gamma-glutamyltranspeptidase family protein [Populus trichocarpa]
RG.159835.1	gene25510	cis	8.53842	up	PREDICTED: sucrose-phosphatase 2-like [Pyrus x bretschneideri]
RG.159835.1	gene29123	cis	8.53842	up	PREDICTED: protein NIM1-INTERACTING 2-like [Solanum tuberosum]
RG.159835.1	gene8202	cis	8.53842	up	--
RG.158252.16	gene10169	cis	7.68691	up	--
RG.158252.16	gene14766	cis	7.68691	up	PREDICTED: uncharacterized protein LOC104426511 [Eucalyptus grandis]
RG.158252.16	gene15623	cis	7.68691	up	PREDICTED: uncharacterized protein LOC103340218 [Prunus mume]
RG.158252.16	gene16435	cis	7.68691	up	--
RG.158252.16	gene19897	cis	7.68691	up	--
RG.158252.16	gene21998	cis	7.68691	up	--
RG.158252.16	gene22887	cis	7.68691	up	--
RG.158252.16	gene24595	cis	7.68691	up	PREDICTED: uncharacterized protein LOC103340203 isoform X1 [Prunus mume]
RG.158252.16	gene26841	cis	7.68691	up	PREDICTED: regulatory protein NPR3-like isoform 2 [Fragaria vesca subsp. vesca]
RG.158252.16	gene26932	cis	7.68691	up	hypothetical protein PRUPE_ppa017363mg, partial [Prunus persica]
RG.158252.16	gene28442	cis	7.68691	up	unnamed protein product [Vitis vinifera]
RG.158252.16	gene29173	cis	7.68691	up	PREDICTED: callose synthase 9-like [Malus domestica]
RG.158252.16	gene29683	cis	7.68691	up	PREDICTED: uncharacterized protein LOC103435836 [Malus domestica]
RG.158252.16	gene3173	cis	7.68691	up	Protein TRANSPARENT TESTA 1 [Glycine soja]
RG.158252.16	gene3740	cis	7.68691	up	hypothetical protein EUGRSUZ_G02031 [Eucalyptus grandis]
RG.158252.16	gene4825	cis	7.68691	up	PREDICTED: leucine-rich repeat receptor protein kinase EXS-like [Nelumbo nucifera]
RG.158252.16	gene630	cis	7.68691	up	hypothetical protein VITISV_031856 [Vitis vinifera]
RG.158252.16	gene658	cis	7.68691	up	PREDICTED: pectinesterase inhibitor-like [Vitis vinifera]
RG.158252.16	gene7891	cis	7.68691	up	--
RG.152538.1	gene12567	cis	9.13563	up	amino acid transporter, putative [Ricinus communis]
RG.152538.1	gene13472	cis	9.13563	up	PREDICTED: ruvB-like 2 [Malus domestica]
RG.152538.1	gene13714	cis	9.13563	up	3&apos;-5&apos;-exoribonuclease family protein isoform 1 [Theobroma cacao]
RG.152538.1	gene18261	cis	9.13563	up	hypothetical protein CICLE_v10028022mg [Citrus clementina]
RG.152538.1	gene19092	cis	9.13563	up	hypothetical protein PRUPE_ppa007014mg [Prunus persica]
RG.152538.1	gene19451	cis	9.13563	up	unnamed protein product [Coffea canephora]
RG.152538.1	gene2556	cis	9.13563	up	homoserine kinase, putative [Ricinus communis]
RG.152538.1	gene30473	cis	9.13563	up	sugar transporter, putative [Ricinus communis]
RG.152538.1	gene3683	cis	9.13563	up	B3 domain-containing protein [Medicago truncatula]
RG.152538.1	gene7134	cis	9.13563	up	Plant invertase/pectin methylesterase inhibitor superfamily protein, putative [Theobroma cacao]
RG.152538.1	gene8332	cis	9.13563	up	glutamate receptor 3 plant, putative [Ricinus communis]
RG.152538.1	gene8525	cis	9.13563	up	Phosphate transporter 3,3 isoform 1 [Theobroma cacao]
RG.152538.1	gene9592	cis	9.13563	up	unknown [Glycine max]
RG.127277.2	gene13314	cis	10.0215	up	GTP-binding family protein [Populus trichocarpa]
RG.127277.2	gene16773	cis	10.0215	up	--
RG.127277.2	gene22441	cis	10.0215	up	WRKY DNA-binding protein 65, putative [Theobroma cacao]
RG.127277.2	gene28896	cis	10.0215	up	Uncharacterized protein TCM_029655 [Theobroma cacao]
RG.127277.2	gene6290	cis	10.0215	up	--
RG.57236.1	gene11628	cis	6.9384	up	PREDICTED: uncharacterized protein LOC100800114 isoform X1 [Glycine max]
RG.57236.1	gene11633	cis	6.9384	up	hypothetical protein PHAVU_005G068100g [Phaseolus vulgaris]
RG.57236.1	gene14741	cis	6.9384	up	hypothetical protein PRUPE_ppa003782mg [Prunus persica]
RG.57236.1	gene16017	cis	6.9384	up	PREDICTED: ras-related protein RABA1f [Vitis vinifera]
RG.57236.1	gene1889	cis	6.9384	up	--
RG.57236.1	gene19076	cis	6.9384	up	hypothetical protein PRUPE_ppa010538mg [Prunus persica]
RG.57236.1	gene21360	cis	6.9384	up	--
RG.57236.1	gene22362	cis	6.9384	up	PREDICTED: glutamate receptor 2.8-like [Pyrus x bretschneideri]
RG.57236.1	gene25805	cis	6.9384	up	Transcription factor VIP1 -like protein [Gossypium arboreum]
RG.57236.1	gene29172	cis	6.9384	up	unnamed protein product [Vitis vinifera]
RG.57236.1	gene3017	cis	6.9384	up	RNA exonuclease 4 [Gossypium arboreum]
RG.57236.1	gene4854	cis	6.9384	up	PREDICTED: homogentisate 1,2-dioxygenase isoform X1 [Sesamum indicum]
RG.57236.1	gene8200	cis	6.9384	up	--
RG.47648.1	gene11724	cis	5.55638	up	--
RG.47648.1	gene1463	cis	5.55638	up	hypothetical protein POPTR_0003s14000g [Populus trichocarpa]
RG.47648.1	gene15038	cis	5.55638	up	hypothetical protein PRUPE_ppa005240mg [Prunus persica]
RG.47648.1	gene15081	cis	5.55638	up	hypothetical protein CISIN_1g008120mg [Citrus sinensis]
RG.47648.1	gene16529	cis	5.55638	up	calcineurin B, putative [Ricinus communis]
RG.47648.1	gene17806	cis	5.55638	up	Alpha/beta-Hydrolases superfamily protein isoform 1 [Theobroma cacao]
RG.47648.1	gene17861	cis	5.55638	up	PREDICTED: nucleoside diphosphate kinase IV, chloroplastic/mitochondrial-like [Fragaria vesca subsp. vesca]
RG.47648.1	gene1853	cis	5.55638	up	hypothetical protein POPTR_0003s14000g [Populus trichocarpa]
RG.47648.1	gene18970	cis	5.55638	up	hypothetical protein PRUPE_ppa010487mg [Prunus persica]
RG.47648.1	gene19541	cis	5.55638	up	zinc finger protein, putative [Ricinus communis]
RG.47648.1	gene19608	cis	5.55638	up	PREDICTED: uncharacterized protein LOC100246151 isoform X1 [Vitis vinifera]
RG.47648.1	gene20220	cis	5.55638	up	hypothetical protein POPTR_0004s15820g [Populus trichocarpa]
RG.47648.1	gene20487	cis	5.55638	up	hypothetical protein JCGZ_06190 [Jatropha curcas]
RG.47648.1	gene23760	cis	5.55638	up	hypothetical protein POPTR_0004s15820g [Populus trichocarpa]
RG.47648.1	gene24327	cis	5.55638	up	hypothetical protein POPTR_0004s15820g [Populus trichocarpa]
RG.47648.1	gene26482	cis	5.55638	up	PREDICTED: uncharacterized protein LOC101209064 [Cucumis sativus]
RG.47648.1	gene27084	cis	5.55638	up	hypothetical protein glysoja_004840 [Glycine soja]
RG.47648.1	gene5256	cis	5.55638	up	hypothetical protein JCGZ_20447 [Jatropha curcas]
RG.47648.1	gene6117	cis	5.55638	up	PREDICTED: uncharacterized protein At4g10930-like [Prunus mume]
RG.47648.1	gene6521	cis	5.55638	up	PREDICTED: UDP-glucose 4-epimerase GEPI48 [Eucalyptus grandis]
RG.47648.1	gene6926	cis	5.55638	up	--
RG.47648.1	gene9356	cis	5.55638	up	Dynamin-like family protein [Populus trichocarpa]
RG.81168.2	gene11435	cis	8.07579	up	GmMYB12 family protein [Populus trichocarpa]
RG.81168.2	gene11601	cis	8.07579	up	PREDICTED: craniofacial development protein 1 [Vitis vinifera]
RG.81168.2	gene12603	cis	8.07579	up	hypothetical protein PRUPE_ppa000674mg [Prunus persica]
RG.81168.2	gene12749	cis	8.07579	up	hypothetical protein glysoja_004290 [Glycine soja]
RG.81168.2	gene13988	cis	8.07579	up	PREDICTED: uncharacterized protein LOC104596566 isoform X1 [Nelumbo nucifera]
RG.81168.2	gene16524	cis	8.07579	up	hypothetical protein F383_02326 [Gossypium arboreum]
RG.81168.2	gene18888	cis	8.07579	up	PREDICTED: nuclear export mediator factor Nemf isoform X1 [Vitis vinifera]
RG.81168.2	gene19394	cis	8.07579	up	PREDICTED: serine carboxypeptidase-like 33 [Populus euphratica]
RG.81168.2	gene19857	cis	8.07579	up	dihydrolipoamide dehydrogenase, putative [Ricinus communis]
RG.81168.2	gene24514	cis	8.07579	up	PREDICTED: gibberellin 2-beta-dioxygenase 2-like [Citrus sinensis]
RG.81168.2	gene25185	cis	8.07579	up	hypothetical protein PRUPE_ppa019770mg [Prunus persica]
RG.81168.2	gene26110	cis	8.07579	up	PREDICTED: pectinesterase inhibitor-like [Cucumis melo]
RG.81168.2	gene27	cis	8.07579	up	neutral/alkaline invertase [Manihot esculenta]
RG.81168.2	gene27416	cis	8.07579	up	PREDICTED: beta-glucosidase-like SFR2, chloroplastic isoform X1 [Vitis vinifera]
RG.81168.2	gene29080	cis	8.07579	up	hypothetical protein PRUPE_ppa006672mg [Prunus persica]
RG.81168.2	gene29594	cis	8.07579	up	conserved hypothetical protein [Ricinus communis]
RG.81168.2	gene3283	cis	8.07579	up	PREDICTED: probable protein phosphatase 2C 13 [Prunus mume]
RG.81168.2	gene4425	cis	8.07579	up	4-hydroxy-3-methylbut-2-enyl diphosphate reductase [Gossypium arboreum]
RG.81168.2	gene6050	cis	8.07579	up	PREDICTED: gibberellin 2-beta-dioxygenase 2-like [Populus euphratica]
RG.81168.2	gene7234	cis	8.07579	up	hypothetical protein CISIN_1g020230mg [Citrus sinensis]
RG.81168.2	gene7736	cis	8.07579	up	hypothetical protein CICLE_v10006242mg [Citrus clementina]
RG.57996.2	gene12587	cis	-7.19175	down	Subtilisin-like serine protease [Medicago truncatula]
RG.57996.2	gene1275	cis	-7.19175	down	hypothetical protein CICLE_v10018959mg [Citrus clementina]
RG.57996.2	gene12840	cis	-7.19175	down	PREDICTED: subtilisin-like protease SBT5.4 isoform X2 [Eucalyptus grandis]
RG.57996.2	gene15543	cis	-7.19175	down	PREDICTED: uncharacterized protein LOC100853541 [Vitis vinifera]
RG.57996.2	gene15578	cis	-7.19175	down	PREDICTED: uncharacterized protein At4g26485-like [Malus domestica]
RG.57996.2	gene15912	cis	-7.19175	down	Salicylate O-methyltransferase [Theobroma cacao]
RG.57996.2	gene18376	cis	-7.19175	down	Uncharacterized protein TCM_004789 [Theobroma cacao]
RG.57996.2	gene19494	cis	-7.19175	down	PREDICTED: uncharacterized protein At4g26485-like [Fragaria vesca subsp. vesca]
RG.57996.2	gene20780	cis	-7.19175	down	PREDICTED: BRCT domain-containing protein At4g02110 isoform X1 [Vitis vinifera]
RG.57996.2	gene21758	cis	-7.19175	down	PREDICTED: uncharacterized protein LOC103319226 [Prunus mume]
RG.57996.2	gene22152	cis	-7.19175	down	PREDICTED: chaperone protein dnaJ 11, chloroplastic [Tarenaya hassleriana]
RG.57996.2	gene25116	cis	-7.19175	down	PREDICTED: uncharacterized protein LOC103967164 [Pyrus x bretschneideri]
RG.57996.2	gene25349	cis	-7.19175	down	PREDICTED: uncharacterized protein At4g26485 [Vitis vinifera]
RG.57996.2	gene2696	cis	-7.19175	down	Heat shock protein DnaJ with tetratricopeptide repeat isoform 1 [Theobroma cacao]
RG.57996.2	gene2722	cis	-7.19175	down	PREDICTED: DNA damage-inducible protein 1 [Pyrus x bretschneideri]
RG.57996.2	gene28332	cis	-7.19175	down	PREDICTED: enhancer of mRNA-decapping protein 4 [Prunus mume]
RG.57996.2	gene29989	cis	-7.19175	down	Heavy metal transport/detoxification superfamily protein, putative [Theobroma cacao]
RG.57996.2	gene5973	cis	-7.19175	down	hypothetical protein CICLE_v10008898mg [Citrus clementina]
RG.57996.2	gene8913	cis	-7.19175	down	--
RG.57996.2	gene9164	cis	-7.19175	down	--
RG.57996.2	gene9276	cis	-7.19175	down	PREDICTED: probable RNA polymerase II transcription factor B subunit 1-1 isoform X1 [Cucumis melo]
RG.72845.1	gene11183	cis	7.65844	up	--
RG.72845.1	gene11201	cis	7.65844	up	hypothetical protein L484_012600 [Morus notabilis]
RG.72845.1	gene13912	cis	7.65844	up	PREDICTED: transcription repressor OFP13 [Vitis vinifera]
RG.72845.1	gene16112	cis	7.65844	up	PREDICTED: tyrosine/DOPA decarboxylase 2-like [Nelumbo nucifera]
RG.72845.1	gene17821	cis	7.65844	up	--
RG.72845.1	gene18240	cis	7.65844	up	--
RG.72845.1	gene20995	cis	7.65844	up	hypothetical protein Csa_6G046290 [Cucumis sativus]
RG.72845.1	gene21381	cis	7.65844	up	PREDICTED: exocyst complex component 7-like, partial [Cucumis sativus]
RG.72845.1	gene23387	cis	7.65844	up	unnamed protein product [Vitis vinifera]
RG.72845.1	gene27107	cis	7.65844	up	--
RG.72845.1	gene27220	cis	7.65844	up	hypothetical protein Csa_6G046290 [Cucumis sativus]
RG.72845.1	gene27670	cis	7.65844	up	PREDICTED: putative pentatricopeptide repeat-containing protein At1g26500-like [Citrus sinensis]
RG.72845.1	gene27795	cis	7.65844	up	hypothetical protein PRUPE_ppa024079mg, partial [Prunus persica]
RG.72845.1	gene3218	cis	7.65844	up	PREDICTED: pentatricopeptide repeat-containing protein At5g04810, chloroplastic [Prunus mume]
RG.72845.1	gene7382	cis	7.65844	up	unnamed protein product [Vitis vinifera]
RG.72845.1	gene7886	cis	7.65844	up	PREDICTED: phospholipase A1-Igamma1, chloroplastic [Prunus mume]
RG.153940.1	gene10592	cis	-4.67685	down	PREDICTED: WPP domain-associated protein [Vitis vinifera]
RG.153940.1	gene12613	cis	-4.67685	down	--
RG.153940.1	gene15868	cis	-4.67685	down	PREDICTED: uncharacterized protein LOC100252823 isoform X2 [Vitis vinifera]
RG.153940.1	gene16666	cis	-4.67685	down	--
RG.153940.1	gene21467	cis	-4.67685	down	PREDICTED: cyclic dof factor 3-like [Nelumbo nucifera]
RG.153940.1	gene23379	cis	-4.67685	down	--
RG.153940.1	gene24554	cis	-4.67685	down	--
RG.153940.1	gene30624	cis	-4.67685	down	PREDICTED: N-acetyl-D-glucosamine kinase [Vitis vinifera]
RG.153940.1	gene6291	cis	-4.67685	down	--
RG.153940.1	gene8170	cis	-4.67685	down	--
RG.127978.1	gene16012	cis	7.43762	up	--
RG.127978.1	gene20262	cis	7.43762	up	Receptor-like protein kinase 1, putative [Theobroma cacao]
RG.127978.1	gene2310	cis	7.43762	up	Indeterminate(ID)-domain 5, putative isoform 2 [Theobroma cacao]
RG.127978.1	gene2737	cis	7.43762	up	PREDICTED: G-type lectin S-receptor-like serine/threonine-protein kinase RLK1 [Vitis vinifera]
RG.127978.1	gene27408	cis	7.43762	up	G-type lectin S-receptor-like serine/threonine-protein kinase RLK1 [Morus notabilis]
RG.127978.1	gene4914	cis	7.43762	up	--
RG.127978.1	gene7608	cis	7.43762	up	hypothetical protein POPTR_0005s05820g [Populus trichocarpa]
RG.127978.1	gene9155	cis	7.43762	up	Indeterminate(ID)-domain 5, putative isoform 1 [Theobroma cacao]
RG.29665.20	gene12269	cis	-5.58328	down	40S ribosomal protein S17-4 [Morus notabilis]
RG.29665.20	gene17488	trans	-5.58328	down	hypothetical protein PRUPE_ppa000665mg [Prunus persica]
RG.29665.20	gene20827	cis	-5.58328	down	hypothetical protein L484_018381 [Morus notabilis]
RG.29665.20	gene21486	cis	-5.58328	down	2-oxoglutarate and Fe(II)-dependent oxygenase superfamily protein isoform 2 [Theobroma cacao]
RG.29665.20	gene26804	cis	-5.58328	down	hypothetical protein CISIN_1g007584mg [Citrus sinensis]
RG.29665.20	gene29298	cis	-5.58328	down	LRR and NB-ARC domains-containing disease resistance protein, putative [Theobroma cacao]
RG.29665.20	gene30117	cis	-5.58328	down	PREDICTED: cyclin-dependent kinases regulatory subunit 1 [Nelumbo nucifera]
RG.29665.20	gene4672	trans	-5.58328	down	--
RG.29665.20	gene5681	trans	-5.58328	down	--
RG.29665.20	gene5785	cis	-5.58328	down	PREDICTED: uncharacterized protein LOC103491799 [Cucumis melo]
RG.29665.20	gene5847	trans	-5.58328	down	PREDICTED: protein transport protein Sec31A-like [Malus domestica]
RG.29665.20	gene7095	cis	-5.58328	down	LRR and NB-ARC domains-containing disease resistance protein, putative [Theobroma cacao]
RG.83488.2	gene12627	cis	10.3448	up	hypothetical protein PRUPE_ppa008756mg [Prunus persica]
RG.83488.2	gene12813	cis	10.3448	up	RecName: Full=Myrcene synthase, chloroplastic; Flags: Precursor [Quercus ilex]
RG.83488.2	gene18116	cis	10.3448	up	PREDICTED: uncharacterized protein LOC100786266 [Glycine max]
RG.83488.2	gene18188	cis	10.3448	up	Putative pectinesterase/pectinesterase inhibitor 28 [Morus notabilis]
RG.83488.2	gene2321	cis	10.3448	up	PREDICTED: lipoamide acyltransferase component of branched-chain alpha-keto acid dehydrogenase complex, mitochondrial [Prunus mume]
RG.83488.2	gene26100	cis	10.3448	up	hypothetical protein POPTR_0009s07770g [Populus trichocarpa]
RG.83488.2	gene26639	cis	10.3448	up	hypothetical protein JCGZ_18915 [Jatropha curcas]
RG.83488.2	gene26770	cis	10.3448	up	hypothetical protein JCGZ_18911 [Jatropha curcas]
RG.83488.2	gene3878	cis	10.3448	up	pinene synthase [Quercus ilex]
RG.83488.2	gene520	cis	10.3448	up	--
RG.83488.2	gene528	cis	10.3448	up	PREDICTED: condensin-2 complex subunit H2 [Prunus mume]
RG.83488.2	gene7956	cis	10.3448	up	PREDICTED: acylpyruvase FAHD1, mitochondrial [Prunus mume]
RG.83488.2	gene9075	cis	10.3448	up	PREDICTED: LOW QUALITY PROTEIN: protein GAMETE EXPRESSED 2 [Malus domestica]
RG.83488.2	gene9251	cis	10.3448	up	--
RG.67786.1	gene10583	trans	7.56231	up	--
RG.67786.1	gene14908	cis	7.56231	up	--
RG.67786.1	gene17184	cis	7.56231	up	hypothetical protein POPTR_0001s18660g [Populus trichocarpa]
RG.67786.1	gene17852	trans	7.56231	up	--
RG.67786.1	gene18895	trans	7.56231	up	hypothetical protein PFICI_02670 [Pestalotiopsis fici W106-1]
RG.67786.1	gene19418	cis	7.56231	up	PREDICTED: golgin candidate 5 isoform X2 [Prunus mume]
RG.67786.1	gene20501	cis	7.56231	up	Malonate--CoA ligase [Morus notabilis]
RG.67786.1	gene24542	trans	7.56231	up	--
RG.67786.1	gene2618	trans	7.56231	up	--
RG.67786.1	gene28447	trans	7.56231	up	--
RG.67786.1	gene29075	cis	7.56231	up	PREDICTED: uncharacterized protein LOC103482538 [Cucumis melo]
RG.67786.1	gene4445	trans	7.56231	up	--
RG.67786.1	gene5542	cis	7.56231	up	PREDICTED: uncharacterized protein LOC103930432 [Pyrus x bretschneideri]
RG.67786.1	gene6774	cis	7.56231	up	unknown [Medicago truncatula]
RG.67786.1	gene8596	cis	7.56231	up	--
RG.155622.1	gene13450	cis	8.75927	up	hypothetical protein EUGRSUZ_F04287 [Eucalyptus grandis]
RG.155622.1	gene1864	cis	8.75927	up	--
RG.155622.1	gene1891	cis	8.75927	up	--
RG.155622.1	gene20081	cis	8.75927	up	--
RG.155622.1	gene23815	cis	8.75927	up	--
RG.155622.1	gene27259	cis	8.75927	up	calcium binding protein [Sesbania rostrata]
RG.155622.1	gene28755	cis	8.75927	up	Glycosyl hydrolase family protein with chitinase insertion domain [Theobroma cacao]
RG.155622.1	gene3453	cis	8.75927	up	--
RG.155622.1	gene7511	cis	8.75927	up	BnaUnng03570D [Brassica napus]
RG.155622.1	gene7687	cis	8.75927	up	PREDICTED: TMV resistance protein N-like [Nelumbo nucifera]
RG.130997.1	gene10374	cis	-8.28022	down	PREDICTED: disease resistance response protein 206-like [Fragaria vesca subsp. vesca]
RG.130997.1	gene10603	cis	-8.28022	down	--
RG.130997.1	gene11516	cis	-8.28022	down	hypothetical protein PRUPE_ppa001551mg [Prunus persica]
RG.130997.1	gene11523	cis	-8.28022	down	PREDICTED: disease resistance response protein 206-like [Vitis vinifera]
RG.130997.1	gene13891	cis	-8.28022	down	--
RG.130997.1	gene15799	cis	-8.28022	down	Cation/H+ exchanger 18 [Theobroma cacao]
RG.130997.1	gene18436	cis	-8.28022	down	hypothetical protein L484_003077 [Morus notabilis]
RG.130997.1	gene18830	cis	-8.28022	down	PREDICTED: disease resistance response protein 206-like [Populus euphratica]
RG.130997.1	gene19329	cis	-8.28022	down	unknown [Glycine max]
RG.130997.1	gene20259	cis	-8.28022	down	PREDICTED: disease resistance response protein 206-like isoform X2 [Citrus sinensis]
RG.130997.1	gene2076	cis	-8.28022	down	Tetratricopeptide repeat (TPR)-like superfamily protein isoform 1 [Theobroma cacao]
RG.130997.1	gene28018	cis	-8.28022	down	Glucosyltransferase [Medicago truncatula]
RG.130997.1	gene30322	cis	-8.28022	down	--
RG.130997.1	gene4635	cis	-8.28022	down	PREDICTED: GDT1-like protein 1, chloroplastic [Prunus mume]
RG.130997.1	gene6140	cis	-8.28022	down	Acyl-coenzyme A oxidase 3 [Morus notabilis]
RG.130997.1	gene6994	cis	-8.28022	down	Leucine-rich repeat protein kinase family protein, putative [Theobroma cacao]
RG.153146.5	gene1268	cis	11.8898	up	hypothetical protein CISIN_1g0280351mg [Citrus sinensis]
RG.153146.5	gene12761	cis	11.8898	up	PREDICTED: uncharacterized protein LOC102613986 isoform X2 [Citrus sinensis]
RG.153146.5	gene18472	cis	11.8898	up	PREDICTED: aquaporin NIP1-1 [Vitis vinifera]
RG.153146.5	gene23116	cis	11.8898	up	--
RG.153146.5	gene25239	cis	11.8898	up	PREDICTED: clathrin interactor 1-like [Prunus mume]
RG.153146.5	gene29600	cis	11.8898	up	actin family protein [Populus trichocarpa]
RG.153146.5	gene3122	cis	11.8898	up	--
RG.153146.5	gene4653	cis	11.8898	up	PREDICTED: ER lumen protein-retaining receptor A [Sesamum indicum]
RG.153146.5	gene5323	cis	11.8898	up	--
RG.153146.5	gene5916	cis	11.8898	up	hypothetical protein PRUPE_ppa009619mg [Prunus persica]
RG.153146.5	gene638	cis	11.8898	up	hypothetical protein PRUPE_ppa020618mg [Prunus persica]
RG.153146.5	gene7559	cis	11.8898	up	F-box family protein [Theobroma cacao]
RG.153146.5	gene7709	cis	11.8898	up	--
RG.153146.5	gene9919	trans	11.8898	up	PREDICTED: dual specificity protein phosphatase 22-like [Prunus mume]
RG.93039.1	gene10051	cis	7.13127	up	PREDICTED: B3 domain-containing protein At3g19184 isoform X1 [Vitis vinifera]
RG.93039.1	gene1101	cis	7.13127	up	Cyclin-dependent kinase inhibitor family protein, putative [Theobroma cacao]
RG.93039.1	gene11310	cis	7.13127	up	--
RG.93039.1	gene12654	cis	7.13127	up	PREDICTED: probable carboxylesterase 5 [Prunus mume]
RG.93039.1	gene1295	cis	7.13127	up	PREDICTED: uncharacterized protein LOC103697248, partial [Phoenix dactylifera]
RG.93039.1	gene16076	cis	7.13127	up	PREDICTED: probable carboxylesterase 5 [Prunus mume]
RG.93039.1	gene1763	cis	7.13127	up	PREDICTED: uncharacterized protein LOC103940286 [Pyrus x bretschneideri]
RG.93039.1	gene17648	cis	7.13127	up	PREDICTED: zinc-binding alcohol dehydrogenase domain-containing protein 2 [Vitis vinifera]
RG.93039.1	gene21954	cis	7.13127	up	--
RG.93039.1	gene23004	cis	7.13127	up	PREDICTED: presequence protease 1, chloroplastic/mitochondrial [Populus euphratica]
RG.93039.1	gene24538	cis	7.13127	up	--
RG.93039.1	gene25169	cis	7.13127	up	hypothetical protein POPTR_0009s10660g [Populus trichocarpa]
RG.93039.1	gene2819	cis	7.13127	up	--
RG.93039.1	gene30182	cis	7.13127	up	PREDICTED: probable carboxylesterase 5 [Prunus mume]
RG.93039.1	gene4265	cis	7.13127	up	BnaC03g43400D [Brassica napus]
RG.13530.2	gene11374	cis	4.97166	up	hypothetical protein ARALYDRAFT_912622 [Arabidopsis lyrata subsp. lyrata]
RG.13530.2	gene1257	cis	4.97166	up	Zinc finger family protein [Theobroma cacao]
RG.13530.2	gene13971	cis	4.97166	up	PREDICTED: uncharacterized protein LOC100254358 [Vitis vinifera]
RG.13530.2	gene13996	cis	4.97166	up	hypothetical protein PRUPE_ppa018289mg [Prunus persica]
RG.13530.2	gene13999	cis	4.97166	up	hypothetical protein PRUPE_ppa003235mg [Prunus persica]
RG.13530.2	gene1493	cis	4.97166	up	hypothetical protein PHAVU_005G147800g [Phaseolus vulgaris]
RG.13530.2	gene15702	cis	4.97166	up	PREDICTED: uncharacterized protein LOC100242361 [Vitis vinifera]
RG.13530.2	gene16104	cis	4.97166	up	--
RG.13530.2	gene16743	cis	4.97166	up	Pentatricopeptide repeat (PPR-like) superfamily protein, putative [Theobroma cacao]
RG.13530.2	gene18333	cis	4.97166	up	hypothetical protein POPTR_0001s36210g [Populus trichocarpa]
RG.13530.2	gene19054	cis	4.97166	up	PREDICTED: muscle M-line assembly protein unc-89 [Vitis vinifera]
RG.13530.2	gene19306	cis	4.97166	up	PREDICTED: protein FAR1-RELATED SEQUENCE 12-like [Prunus mume]
RG.13530.2	gene20857	cis	4.97166	up	pectate lyase precursor [Vitis vinifera]
RG.13530.2	gene21081	cis	4.97166	up	--
RG.13530.2	gene23171	trans	4.97166	up	hypothetical protein L484_017676 [Morus notabilis]
RG.13530.2	gene23402	cis	4.97166	up	PREDICTED: succinate dehydrogenase [ubiquinone] iron-sulfur subunit 2, mitochondrial [Cucumis melo]
RG.13530.2	gene23404	cis	4.97166	up	hypothetical protein L484_017683 [Morus notabilis]
RG.13530.2	gene24539	cis	4.97166	up	hypothetical protein PRUPE_ppa005940mg [Prunus persica]
RG.13530.2	gene25146	cis	4.97166	up	hypothetical protein POPTR_0001s36220g [Populus trichocarpa]
RG.13530.2	gene25839	cis	4.97166	up	Ribosomal protein S10p/S20e family protein isoform 1 [Theobroma cacao]
RG.13530.2	gene26792	cis	4.97166	up	PREDICTED: ATP synthase mitochondrial F1 complex assembly factor 2 [Vitis vinifera]
RG.13530.2	gene27526	cis	4.97166	up	PREDICTED: ATP synthase mitochondrial F1 complex assembly factor 2 [Vitis vinifera]
RG.13530.2	gene27838	both	4.97166	up	hypothetical protein RCOM_0530890 [Ricinus communis]
RG.13530.2	gene2916	cis	4.97166	up	hypothetical protein L484_017679 [Morus notabilis]
RG.13530.2	gene2927	cis	4.97166	up	--
RG.13530.2	gene3100	cis	4.97166	up	hypothetical protein JCGZ_10201 [Jatropha curcas]
RG.13530.2	gene5573	cis	4.97166	up	Zinc finger family protein, putative [Theobroma cacao]
RG.13530.2	gene6519	cis	4.97166	up	PREDICTED: cystinosin homolog isoform X2 [Populus euphratica]
RG.13530.2	gene7183	cis	4.97166	up	PREDICTED: BAG family molecular chaperone regulator 1 [Vitis vinifera]
RG.13530.2	gene7565	cis	4.97166	up	PREDICTED: cystinosin homolog, partial [Pyrus x bretschneideri]
RG.13530.2	gene8311	cis	4.97166	up	PREDICTED: putative F-box/kelch-repeat protein At2g44030 [Camelina sativa]
RG.13530.2	gene9765	both	4.97166	up	hypothetical protein RCOM_0530890 [Ricinus communis]
RG.30026.1	gene1354	cis	-6.36282	down	Myosin heavy chain kinase B [Morus notabilis]
RG.30026.1	gene14032	cis	-6.36282	down	hypothetical protein POPTR_0014s04960g, partial [Populus trichocarpa]
RG.30026.1	gene14418	cis	-6.36282	down	hypothetical protein JCGZ_14653 [Jatropha curcas]
RG.30026.1	gene18419	cis	-6.36282	down	PREDICTED: glycerophosphodiester phosphodiesterase protein kinase domain-containing GDPDL2-like [Populus euphratica]
RG.30026.1	gene21241	cis	-6.36282	down	hypothetical protein POPTR_0014s04960g, partial [Populus trichocarpa]
RG.30026.1	gene22549	cis	-6.36282	down	plastid ribosomal protein PRPL5 [Platanus x acerifolia]
RG.30026.1	gene25025	cis	-6.36282	down	--
RG.30026.1	gene27698	cis	-6.36282	down	hypothetical protein JCGZ_14653 [Jatropha curcas]
RG.30026.1	gene4830	cis	-6.36282	down	PREDICTED: LRR receptor-like serine/threonine-protein kinase GSO2 isoform X1 [Populus euphratica]
RG.30026.1	gene5511	cis	-6.36282	down	--
RG.30026.1	gene7626	cis	-6.36282	down	hypothetical protein PRUPE_ppa021699mg, partial [Prunus persica]
RG.30026.1	gene8169	cis	-6.36282	down	PREDICTED: 7-methylguanosine phosphate-specific 5&apos;-nucleotidase A [Cucumis melo]
RG.29641.18	gene12679	cis	-7.70193	down	2-oxoglutarate and Fe(II)-dependent oxygenase superfamily protein isoform 2 [Theobroma cacao]
RG.29641.18	gene17243	cis	-7.70193	down	--
RG.29641.18	gene2049	trans	-7.70193	down	--
RG.29641.18	gene213	cis	-7.70193	down	putative mitochondrial chaperone bcs1 [Morus notabilis]
RG.29641.18	gene21486	cis	-7.70193	down	2-oxoglutarate and Fe(II)-dependent oxygenase superfamily protein isoform 2 [Theobroma cacao]
RG.29641.18	gene22069	cis	-7.70193	down	PREDICTED: probable LRR receptor-like serine/threonine-protein kinase At4g36180 [Vitis vinifera]
RG.29641.18	gene25011	cis	-7.70193	down	unnamed protein product [Vitis vinifera]
RG.29641.18	gene26804	cis	-7.70193	down	hypothetical protein CISIN_1g007584mg [Citrus sinensis]
RG.29641.18	gene30117	cis	-7.70193	down	PREDICTED: cyclin-dependent kinases regulatory subunit 1 [Nelumbo nucifera]
RG.29641.18	gene5785	cis	-7.70193	down	PREDICTED: uncharacterized protein LOC103491799 [Cucumis melo]
RG.29641.18	gene8438	cis	-7.70193	down	--
RG.159517.1	gene11776	cis	7.17918	up	--
RG.159517.1	gene14499	trans	7.17918	up	Lysosomal Pro-X carboxypeptidase [Gossypium arboreum]
RG.159517.1	gene16661	cis	7.17918	up	--
RG.159517.1	gene24803	cis	7.17918	up	PREDICTED: zinc-finger homeodomain protein 4 [Vitis vinifera]
RG.159517.1	gene2481	cis	7.17918	up	NAD(P)-binding Rossmann-fold containing protein [Glarea lozoyensis ATCC 20868]
RG.159517.1	gene2998	cis	7.17918	up	phenylalanine ammonialyase [Betula platyphylla]
RG.159517.1	gene5729	cis	7.17918	up	PREDICTED: ankyrin repeat-containing protein At5g02620-like isoform X3 [Populus euphratica]
RG.159517.1	gene8835	trans	7.17918	up	Serine carboxypeptidase S28 family protein [Theobroma cacao]
RG.159517.1	gene9815	cis	7.17918	up	PREDICTED: protein UPSTREAM OF FLC-like isoform X2 [Populus euphratica]
RG.105492.18	gene11340	cis	7.15912	up	PREDICTED: pentatricopeptide repeat-containing protein At5g08305, partial [Pyrus x bretschneideri]
RG.105492.18	gene11874	both	7.15912	up	PREDICTED: probable RNA helicase SDE3 [Populus euphratica]
RG.105492.18	gene13779	cis	7.15912	up	High chlorophyll fluorescent 109 isoform 2 [Theobroma cacao]
RG.105492.18	gene17154	trans	7.15912	up	hypothetical protein POPTR_0005s09210g [Populus trichocarpa]
RG.105492.18	gene17515	cis	7.15912	up	K-box region and MADS-box transcription factor family protein isoform 1 [Theobroma cacao]
RG.105492.18	gene18849	cis	7.15912	up	PREDICTED: E2F-associated phosphoprotein [Populus euphratica]
RG.105492.18	gene21626	cis	7.15912	up	unnamed protein product [Vitis vinifera]
RG.105492.18	gene22287	cis	7.15912	up	--
RG.105492.18	gene25422	cis	7.15912	up	hypothetical protein CICLE_v10032441mg [Citrus clementina]
RG.105492.18	gene28415	cis	7.15912	up	E3 ubiquitin ligase BIG BROTHER-related -like protein [Gossypium arboreum]
RG.105492.18	gene28894	trans	7.15912	up	PREDICTED: probable RNA helicase SDE3 [Populus euphratica]
RG.105492.18	gene29686	cis	7.15912	up	--
RG.105492.18	gene3456	cis	7.15912	up	PREDICTED: probable prefoldin subunit 5 [Beta vulgaris subsp. vulgaris]
RG.105492.18	gene3472	trans	7.15912	up	PREDICTED: probable RNA helicase SDE3 [Populus euphratica]
RG.105492.18	gene4776	cis	7.15912	up	unnamed protein product [Vitis vinifera]
RG.105492.18	gene5116	trans	7.15912	up	PREDICTED: probable RNA helicase SDE3 [Populus euphratica]
RG.105492.18	gene512	cis	7.15912	up	PREDICTED: endoribonuclease Dicer homolog 2 [Prunus mume]
RG.105492.18	gene6684	cis	7.15912	up	pseudo-response regulator 7 [Castanea sativa]
RG.105492.18	gene6818	trans	7.15912	up	PREDICTED: probable RNA helicase SDE3 [Populus euphratica]
RG.105492.18	gene8523	both	7.15912	up	PREDICTED: probable RNA helicase SDE3 [Populus euphratica]
RG.158709.6	gene10644	cis	-6.59612	down	PREDICTED: peroxidase 44 [Prunus mume]
RG.158709.6	gene11158	trans	-6.59612	down	--
RG.158709.6	gene11402	cis	-6.59612	down	hypothetical protein CISIN_1g021927mg [Citrus sinensis]
RG.158709.6	gene2682	cis	-6.59612	down	PREDICTED: uncharacterized protein LOC100245850 [Vitis vinifera]
RG.158709.6	gene27603	cis	-6.59612	down	Uncharacterized protein TCM_022160 [Theobroma cacao]
RG.158709.6	gene6279	cis	-6.59612	down	histone H3, expressed [Triticum aestivum]
RG.63123.1	gene10209	cis	5.2698	up	Sodium transporter hkt1-like protein, putative [Theobroma cacao]
RG.63123.1	gene1280	cis	5.2698	up	alpha-tubulin [Betula pendula]
RG.63123.1	gene1303	cis	5.2698	up	--
RG.63123.1	gene13451	cis	5.2698	up	plastid-specific ribosomal family protein [Populus trichocarpa]
RG.63123.1	gene13814	cis	5.2698	up	Crooked neck protein / cell cycle protein, putative isoform 1 [Theobroma cacao]
RG.63123.1	gene1614	cis	5.2698	up	hypothetical protein POPTR_0018s13190g [Populus trichocarpa]
RG.63123.1	gene19184	cis	5.2698	up	hypothetical protein CISIN_1g0458091mg, partial [Citrus sinensis]
RG.63123.1	gene20562	cis	5.2698	up	PREDICTED: KH domain-containing protein At4g18375-like [Vitis vinifera]
RG.63123.1	gene22880	cis	5.2698	up	PREDICTED: crooked neck-like protein 1-like isoform X1 [Glycine max]
RG.63123.1	gene26270	cis	5.2698	up	PREDICTED: TMV resistance protein N-like [Prunus mume]
RG.63123.1	gene26864	cis	5.2698	up	Formin-like protein 18 [Theobroma cacao]
RG.63123.1	gene27137	cis	5.2698	up	putative inactive poly [ADP-ribose] polymerase SRO1 [Morus notabilis]
RG.63123.1	gene28364	cis	5.2698	up	conserved hypothetical protein [Ricinus communis]
RG.63123.1	gene3124	cis	5.2698	up	Xylulose kinase, putative [Theobroma cacao]
RG.63123.1	gene4727	cis	5.2698	up	Amino acid permease 6 [Theobroma cacao]
RG.63123.1	gene6834	cis	5.2698	up	Inositol 1,3,4-trisphosphate 5/6-kinase family protein isoform 2 [Theobroma cacao]
RG.63123.1	gene9676	cis	5.2698	up	hypothetical protein PRUPE_ppa001454mg [Prunus persica]
RG.82436.1	gene10439	cis	7.11636	up	PREDICTED: uncharacterized protein LOC102626738 [Citrus sinensis]
RG.82436.1	gene11284	cis	7.11636	up	PREDICTED: putative E3 ubiquitin-protein ligase RF298 [Vitis vinifera]
RG.82436.1	gene12751	cis	7.11636	up	hypothetical protein PRUPE_ppa000892mg [Prunus persica]
RG.82436.1	gene13571	cis	7.11636	up	unnamed protein product [Vitis vinifera]
RG.82436.1	gene14140	cis	7.11636	up	Exostosin family protein [Theobroma cacao]
RG.82436.1	gene16344	cis	7.11636	up	--
RG.82436.1	gene16382	cis	7.11636	up	--
RG.82436.1	gene17250	cis	7.11636	up	hypothetical protein POPTR_0010s02840g [Populus trichocarpa]
RG.82436.1	gene1859	cis	7.11636	up	PREDICTED: uncharacterized protein LOC100264790 [Vitis vinifera]
RG.82436.1	gene20662	cis	7.11636	up	PREDICTED: putative TrmH family tRNA/rRNA methyltransferase-like [Cucumis sativus]
RG.82436.1	gene20879	cis	7.11636	up	PREDICTED: uncharacterized protein LOC102626738 [Citrus sinensis]
RG.82436.1	gene23052	cis	7.11636	up	PREDICTED: uncharacterized protein LOC101215085 [Cucumis sativus]
RG.82436.1	gene24389	cis	7.11636	up	PREDICTED: AP-5 complex subunit mu-like [Citrus sinensis]
RG.82436.1	gene27433	cis	7.11636	up	PREDICTED: uncharacterized protein LOC101215408 isoform 1 [Cucumis sativus]
RG.82436.1	gene27497	cis	7.11636	up	PREDICTED: probable protein phosphatase 2C 35 [Prunus mume]
RG.82436.1	gene3182	cis	7.11636	up	s-adenosylmethionine decarboxylase, putative [Ricinus communis]
RG.82436.1	gene3326	cis	7.11636	up	PREDICTED: uncharacterized protein LOC104097039, partial [Nicotiana tomentosiformis]
RG.82436.1	gene6957	cis	7.11636	up	PREDICTED: uncharacterized protein LOC100264790 [Vitis vinifera]
RG.82436.1	gene7551	cis	7.11636	up	--
RG.82436.1	gene7587	cis	7.11636	up	methionine sulfoxide reductase B5 [Mangifera indica]
RG.82436.1	gene8699	cis	7.11636	up	PREDICTED: uncharacterized protein LOC101217755 [Cucumis sativus]
RG.82436.1	gene9822	cis	7.11636	up	PREDICTED: uncharacterized protein LOC100266559 [Vitis vinifera]
RG.82436.1	gene9940	cis	7.11636	up	PREDICTED: putative germin-like protein 2-1 [Populus euphratica]
RG.108812.1	gene12942	cis	9.68296	up	CBS domain-containing protein [Theobroma cacao]
RG.108812.1	gene14413	cis	9.68296	up	uncharacterized protein LOC100813474 [Glycine max]
RG.108812.1	gene15489	cis	9.68296	up	--
RG.108812.1	gene1762	cis	9.68296	up	PREDICTED: F-box/kelch-repeat protein At3g23880-like [Nicotiana sylvestris]
RG.108812.1	gene198	cis	9.68296	up	PREDICTED: RNA polymerase II C-terminal domain phosphatase-like 1 [Prunus mume]
RG.108812.1	gene21785	cis	9.68296	up	--
RG.108812.1	gene21813	cis	9.68296	up	hypothetical protein PRUPE_ppa007355mg [Prunus persica]
RG.108812.1	gene22642	cis	9.68296	up	RING/U-box superfamily protein [Theobroma cacao]
RG.108812.1	gene23983	cis	9.68296	up	PREDICTED: uncharacterized protein LOC103432646 [Malus domestica]
RG.108812.1	gene27305	cis	9.68296	up	PREDICTED: sphingolipid delta(4)-desaturase DES1-like [Fragaria vesca subsp. vesca]
RG.108812.1	gene28430	cis	9.68296	up	conserved hypothetical protein [Ricinus communis]
RG.108812.1	gene30452	cis	9.68296	up	Stem-specific protein TSJT1, putative [Ricinus communis]
RG.108812.1	gene4553	cis	9.68296	up	PREDICTED: trafficking protein particle complex subunit 13 [Vitis vinifera]
RG.108812.1	gene6664	cis	9.68296	up	PREDICTED: splicing factor U2af large subunit B-like isoform X1 [Malus domestica]
RG.108812.1	gene9782	cis	9.68296	up	PREDICTED: uncharacterized protein LOC103324741 isoform X1 [Prunus mume]
RG.91111.1	gene12558	cis	6.84663	up	PREDICTED: myosin heavy chain kinase B-like [Populus euphratica]
RG.91111.1	gene14650	cis	6.84663	up	PREDICTED: pectinesterase 2 [Vitis vinifera]
RG.91111.1	gene16069	cis	6.84663	up	hypothetical protein CISIN_1g0158381mg, partial [Citrus sinensis]
RG.91111.1	gene17200	cis	6.84663	up	PREDICTED: LRR receptor-like serine/threonine-protein kinase ERECTA [Nelumbo nucifera]
RG.91111.1	gene19260	cis	6.84663	up	9-cis-epoxycarotenoid dioxygenase, putative [Ricinus communis]
RG.91111.1	gene21548	cis	6.84663	up	PREDICTED: LRR receptor-like serine/threonine-protein kinase ERECTA [Nelumbo nucifera]
RG.91111.1	gene2650	cis	6.84663	up	PREDICTED: methanol O-anthraniloyltransferase [Vitis vinifera]
RG.91111.1	gene26625	cis	6.84663	up	--
RG.91111.1	gene27347	cis	6.84663	up	RHO guanyl-nucleotide exchange factor 14 isoform 2 [Theobroma cacao]
RG.91111.1	gene27777	cis	6.84663	up	F-box/kelch-repeat protein [Morus notabilis]
RG.91111.1	gene2858	cis	6.84663	up	PREDICTED: probable glycosyltransferase At3g07620 [Prunus mume]
RG.91111.1	gene5962	cis	6.84663	up	--
RG.91111.1	gene7369	cis	6.84663	up	--
RG.91111.1	gene9464	cis	6.84663	up	PREDICTED: probable glycosyltransferase At3g07620 [Eucalyptus grandis]
RG.91111.1	gene9929	cis	6.84663	up	PREDICTED: methanol O-anthraniloyltransferase [Vitis vinifera]
RG.30052.1	gene1423	cis	6.85557	up	--
RG.30052.1	gene18419	cis	6.85557	up	PREDICTED: glycerophosphodiester phosphodiesterase protein kinase domain-containing GDPDL2-like [Populus euphratica]
RG.30052.1	gene22720	cis	6.85557	up	Autophagocytosis-associated family protein, putative isoform 1 [Theobroma cacao]
RG.30052.1	gene25025	cis	6.85557	up	--
RG.30052.1	gene29364	cis	6.85557	up	PREDICTED: protein SSUH2 homolog [Populus euphratica]
RG.30052.1	gene428	cis	6.85557	up	--
RG.30052.1	gene4830	cis	6.85557	up	PREDICTED: LRR receptor-like serine/threonine-protein kinase GSO2 isoform X1 [Populus euphratica]
RG.30052.1	gene7921	cis	6.85557	up	--
RG.128304.6	gene11218	cis	9.18075	up	hypothetical protein EMIHUDRAFT_65514, partial [Emiliania huxleyi CCMP1516]
RG.128304.6	gene13534	cis	9.18075	up	abhydrolase domain containing, putative [Ricinus communis]
RG.128304.6	gene1499	cis	9.18075	up	PREDICTED: probable LRR receptor-like serine/threonine-protein kinase At3g47570 [Prunus mume]
RG.128304.6	gene15608	cis	9.18075	up	PREDICTED: probable LRR receptor-like serine/threonine-protein kinase At3g47570 [Prunus mume]
RG.128304.6	gene20635	cis	9.18075	up	hypothetical protein JCGZ_01296 [Jatropha curcas]
RG.128304.6	gene23772	cis	9.18075	up	--
RG.128304.6	gene24283	cis	9.18075	up	--
RG.128304.6	gene26733	cis	9.18075	up	--
RG.128304.6	gene2809	cis	9.18075	up	hypothetical protein JCGZ_24903 [Jatropha curcas]
RG.128304.6	gene523	cis	9.18075	up	beta-glucosidase family protein [Populus trichocarpa]
RG.128304.6	gene8454	cis	9.18075	up	hypothetical protein CISIN_1g0050451mg, partial [Citrus sinensis]
RG.5756.1	gene10579	cis	8.95054	up	cellulose synthase [Betula luminifera]
RG.5756.1	gene11203	trans	8.95054	up	--
RG.5756.1	gene12169	cis	8.95054	up	PREDICTED: uncharacterized protein LOC103956061 isoform X2 [Pyrus x bretschneideri]
RG.5756.1	gene12557	cis	8.95054	up	Nucleotide-sugar transporter family protein [Theobroma cacao]
RG.5756.1	gene12941	cis	8.95054	up	--
RG.5756.1	gene17373	cis	8.95054	up	PREDICTED: ELKS/Rab6-interacting/CAST family member 1 [Vitis vinifera]
RG.5756.1	gene17433	cis	8.95054	up	PREDICTED: UBP1-associated protein 2A-like [Nelumbo nucifera]
RG.5756.1	gene17511	cis	8.95054	up	PREDICTED: tetratricopeptide repeat protein 37-like [Pyrus x bretschneideri]
RG.5756.1	gene17588	cis	8.95054	up	PREDICTED: uncharacterized protein LOC101302751 [Fragaria vesca subsp. vesca]
RG.5756.1	gene17925	trans	8.95054	up	--
RG.5756.1	gene19089	cis	8.95054	up	PREDICTED: UPF0047 protein C4A8.02c [Eucalyptus grandis]
RG.5756.1	gene23438	trans	8.95054	up	--
RG.5756.1	gene25393	cis	8.95054	up	hypothetical protein POPTR_0005s28110g [Populus trichocarpa]
RG.5756.1	gene25935	cis	8.95054	up	kinase family protein [Populus trichocarpa]
RG.5756.1	gene29136	cis	8.95054	up	PREDICTED: uncharacterized protein At1g76660 isoform X1 [Prunus mume]
RG.5756.1	gene29970	trans	8.95054	up	--
RG.5756.1	gene30090	cis	8.95054	up	Poly polymerase 1, putative [Theobroma cacao]
RG.5756.1	gene4129	cis	8.95054	up	PREDICTED: chaperone protein dnaJ 10 isoform X2 [Vitis vinifera]
RG.5756.1	gene416	cis	8.95054	up	PREDICTED: protein MIZU-KUSSEI 1 [Vitis vinifera]
RG.5756.1	gene46	cis	8.95054	up	PREDICTED: protein LYK5 isoform X1 [Populus euphratica]
RG.5756.1	gene8591	cis	8.95054	up	hypothetical protein JCGZ_08005 [Jatropha curcas]
RG.5756.1	gene8680	cis	8.95054	up	hypothetical protein JCGZ_08001 [Jatropha curcas]
RG.5756.1	gene8861	cis	8.95054	up	PREDICTED: uncharacterized protein LOC103336597 [Prunus mume]
RG.151639.6	gene1174	cis	-6.3839	down	Phytoene synthase [Theobroma cacao]
RG.151639.6	gene12770	trans	-6.3839	down	--
RG.151639.6	gene1402	trans	-6.3839	down	--
RG.151639.6	gene15255	trans	-6.3839	down	--
RG.151639.6	gene16422	trans	-6.3839	down	--
RG.151639.6	gene1847	trans	-6.3839	down	--
RG.151639.6	gene20584	trans	-6.3839	down	--
RG.151639.6	gene2171	cis	-6.3839	down	Homeobox-leucine zipper protein HOX3 [Theobroma cacao]
RG.151639.6	gene22559	cis	-6.3839	down	--
RG.151639.6	gene25241	cis	-6.3839	down	PREDICTED: putative F-box/kelch-repeat protein At2g44030 [Camelina sativa]
RG.151639.6	gene26991	trans	-6.3839	down	--
RG.151639.6	gene29277	trans	-6.3839	down	PAA1 [Carica papaya]
RG.151639.6	gene29595	cis	-6.3839	down	--
RG.151639.6	gene3940	cis	-6.3839	down	--
RG.151639.6	gene5941	cis	-6.3839	down	PREDICTED: uncharacterized protein LOC100252614 isoform X1 [Vitis vinifera]
RG.151639.6	gene5954	trans	-6.3839	down	--
RG.151639.6	gene7737	cis	-6.3839	down	PREDICTED: uncharacterized protein LOC103328936 [Prunus mume]
RG.26773.1	gene11766	cis	8.56647	up	hypothetical protein PRUPE_ppa012428mg [Prunus persica]
RG.26773.1	gene12776	cis	8.56647	up	PREDICTED: aluminum-activated malate transporter 9 [Pyrus x bretschneideri]
RG.26773.1	gene14683	cis	8.56647	up	PREDICTED: LOW QUALITY PROTEIN: uncharacterized protein LOC103418912 [Malus domestica]
RG.26773.1	gene15901	cis	8.56647	up	hypothetical protein JCGZ_05872 [Jatropha curcas]
RG.26773.1	gene1981	cis	8.56647	up	PREDICTED: ethylene-responsive transcription factor ERF118 isoform X2 [Vitis vinifera]
RG.26773.1	gene22732	cis	8.56647	up	hypothetical protein VITISV_022618 [Vitis vinifera]
RG.26773.1	gene25811	cis	8.56647	up	unnamed protein product [Vitis vinifera]
RG.26773.1	gene30266	cis	8.56647	up	PREDICTED: uncharacterized protein LOC103338801 [Prunus mume]
RG.26773.1	gene4573	cis	8.56647	up	--
RG.26773.1	gene6800	cis	8.56647	up	hypothetical protein VITISV_009673 [Vitis vinifera]
RG.26773.1	gene9345	cis	8.56647	up	Serine/threonine-protein phosphatase 2A 65 kDa regulatory subunit A beta-like protein [Gossypium arboreum]
RG.7813.1	gene14144	cis	7.17384	up	uncharacterized protein LOC102577793 [Solanum tuberosum]
RG.7813.1	gene16702	cis	7.17384	up	Cold-inducible RNA-binding protein [Morus notabilis]
RG.7813.1	gene18272	cis	7.17384	up	PREDICTED: putative pentatricopeptide repeat-containing protein At1g12700, mitochondrial [Vitis vinifera]
RG.7813.1	gene22939	cis	7.17384	up	Ras-related small GTP-binding family protein isoform 1 [Theobroma cacao]
RG.7813.1	gene25302	cis	7.17384	up	hypothetical protein CICLE_v10030696mg [Citrus clementina]
RG.7813.1	gene27183	cis	7.17384	up	hypothetical protein PRUPE_ppa005864mg [Prunus persica]
RG.7813.1	gene27362	cis	7.17384	up	hypothetical protein PRUPE_ppa005281mg [Prunus persica]
RG.7813.1	gene4130	cis	7.17384	up	PREDICTED: uncharacterized protein LOC102620649 [Citrus sinensis]
RG.7813.1	gene5038	cis	7.17384	up	PREDICTED: transcription factor MYB59 [Vitis vinifera]
RG.7813.1	gene6849	cis	7.17384	up	PREDICTED: probable histone H2B.1 [Solanum lycopersicum]
RG.7813.1	gene8469	cis	7.17384	up	PREDICTED: uncharacterized protein LOC100265672 isoform X3 [Vitis vinifera]
RG.7813.1	gene9866	cis	7.17384	up	hypothetical protein POPTR_0010s21650g [Populus trichocarpa]
RG.126810.1	gene10088	trans	5.94528	up	--
RG.126810.1	gene11920	trans	5.94528	up	--
RG.126810.1	gene12770	trans	5.94528	up	--
RG.126810.1	gene1402	trans	5.94528	up	--
RG.126810.1	gene15255	trans	5.94528	up	--
RG.126810.1	gene15611	cis	5.94528	up	DNA binding protein, putative isoform 3 [Theobroma cacao]
RG.126810.1	gene16002	cis	5.94528	up	PREDICTED: BEACH domain-containing protein lvsA [Prunus mume]
RG.126810.1	gene16422	trans	5.94528	up	--
RG.126810.1	gene16756	cis	5.94528	up	PREDICTED: uncharacterized protein LOC100247818 [Vitis vinifera]
RG.126810.1	gene16804	cis	5.94528	up	--
RG.126810.1	gene23324	cis	5.94528	up	Indeterminate(ID)-domain 12 [Theobroma cacao]
RG.126810.1	gene24965	trans	5.94528	up	--
RG.126810.1	gene26991	trans	5.94528	up	--
RG.126810.1	gene2950	trans	5.94528	up	--
RG.126810.1	gene5954	trans	5.94528	up	--
RG.126810.1	gene7929	trans	5.94528	up	--
RG.126810.1	gene8230	cis	5.94528	up	--
RG.126810.1	gene9044	trans	5.94528	up	--
RG.16449.1	gene10244	cis	-7.25437	down	Leucine-rich repeat structural protein ORF147 isoform 1 [Theobroma cacao]
RG.16449.1	gene10521	cis	-7.25437	down	PREDICTED: protein phosphatase methylesterase 1 [Prunus mume]
RG.16449.1	gene11444	cis	-7.25437	down	hypothetical protein PRUPE_ppa012354mg [Prunus persica]
RG.16449.1	gene13094	cis	-7.25437	down	PREDICTED: MATE efflux family protein 7-like [Prunus mume]
RG.16449.1	gene13497	cis	-7.25437	down	Pentatricopeptide repeat superfamily protein, putative [Theobroma cacao]
RG.16449.1	gene1595	cis	-7.25437	down	PREDICTED: telomerase reverse transcriptase isoform X2 [Pyrus x bretschneideri]
RG.16449.1	gene18076	cis	-7.25437	down	PREDICTED: pentatricopeptide repeat-containing protein At1g71460, chloroplastic [Cucumis melo]
RG.16449.1	gene19705	cis	-7.25437	down	hypothetical protein EUGRSUZ_H01885, partial [Eucalyptus grandis]
RG.16449.1	gene22242	cis	-7.25437	down	PREDICTED: proteoglycan 4-like isoform X4 [Vitis vinifera]
RG.16449.1	gene2228	cis	-7.25437	down	PREDICTED: transcription activator GLK1 [Vitis vinifera]
RG.16449.1	gene22902	cis	-7.25437	down	hypothetical protein PRUPE_ppa003930mg [Prunus persica]
RG.16449.1	gene23177	cis	-7.25437	down	hypothetical protein POPTR_0019s10160g [Populus trichocarpa]
RG.16449.1	gene24631	cis	-7.25437	down	PREDICTED: uncharacterized protein LOC103319346 [Prunus mume]
RG.16449.1	gene25881	cis	-7.25437	down	PREDICTED: uncharacterized protein LOC103323877 [Prunus mume]
RG.16449.1	gene27288	cis	-7.25437	down	hypothetical protein CISIN_1g036240mg [Citrus sinensis]
RG.16449.1	gene28817	cis	-7.25437	down	PREDICTED: ethylene-responsive transcription factor ERF022-like [Populus euphratica]
RG.16449.1	gene4308	cis	-7.25437	down	hypothetical protein PRUPE_ppa007246mg [Prunus persica]
RG.16449.1	gene5207	cis	-7.25437	down	PREDICTED: cytochrome c [Eucalyptus grandis]
RG.16449.1	gene573	cis	-7.25437	down	PREDICTED: pentatricopeptide repeat-containing protein At1g71490 [Vitis vinifera]
RG.16449.1	gene9434	cis	-7.25437	down	--
RG.64781.1	gene12071	cis	-6.88431	down	--
RG.64781.1	gene13198	cis	-6.88431	down	--
RG.64781.1	gene21353	cis	-6.88431	down	PREDICTED: bifunctional 3-dehydroquinate dehydratase/shikimate dehydrogenase, chloroplastic-like [Eucalyptus grandis]
RG.64781.1	gene28341	cis	-6.88431	down	PREDICTED: uncharacterized protein LOC100802937 isoform X1 [Glycine max]
RG.64781.1	gene30251	cis	-6.88431	down	--
RG.64781.1	gene4758	cis	-6.88431	down	--
RG.6999.1	gene11971	cis	6.71952	up	PREDICTED: oligopeptide transporter 2 [Cucumis melo]
RG.6999.1	gene12273	cis	6.71952	up	Uncharacterized protein TCM_034555 [Theobroma cacao]
RG.6999.1	gene13145	cis	6.71952	up	PREDICTED: probable rhamnogalacturonate lyase B isoform X3 [Sesamum indicum]
RG.6999.1	gene17235	cis	6.71952	up	PREDICTED: MADS-box transcription factor 23-like isoform X1 [Eucalyptus grandis]
RG.6999.1	gene19130	cis	6.71952	up	Transcription initiation factor IIA subunit 2 [Morus notabilis]
RG.6999.1	gene20447	cis	6.71952	up	Rhamnogalacturonate lyase family protein [Theobroma cacao]
RG.6999.1	gene25479	cis	6.71952	up	hypothetical protein VITISV_004938 [Vitis vinifera]
RG.6999.1	gene28773	cis	6.71952	up	PREDICTED: uncharacterized protein LOC103431713 [Malus domestica]
RG.6999.1	gene29063	cis	6.71952	up	PREDICTED: putative pentatricopeptide repeat-containing protein At5g52630 [Pyrus x bretschneideri]
RG.6999.1	gene3824	cis	6.71952	up	PREDICTED: pentatricopeptide repeat-containing protein At1g09900-like [Malus domestica]
RG.6999.1	gene4434	cis	6.71952	up	PREDICTED: uncharacterized protein LOC103319459 [Prunus mume]
RG.6999.1	gene6822	cis	6.71952	up	PREDICTED: XIAP-associated factor 1 [Malus domestica]
RG.6999.1	gene7625	cis	6.71952	up	PREDICTED: oligopeptide transporter 4-like [Citrus sinensis]
RG.6999.1	gene8400	cis	6.71952	up	AGAMOUS-like 16 [Theobroma cacao]
RG.6999.1	gene8655	cis	6.71952	up	E3 ubiquitin-protein ligase UPL1 -like protein [Gossypium arboreum]
RG.155752.25	gene15196	cis	9.25243	up	hypothetical protein PRUPE_ppa003507mg [Prunus persica]
RG.155752.25	gene15831	cis	9.25243	up	monoxygenase, putative [Ricinus communis]
RG.155752.25	gene16576	cis	9.25243	up	hypothetical protein JCGZ_26290 [Jatropha curcas]
RG.155752.25	gene23129	cis	9.25243	up	hypothetical protein PRUPE_ppa003507mg [Prunus persica]
RG.155752.25	gene2608	cis	9.25243	up	PREDICTED: glutamine--tRNA ligase-like [Pyrus x bretschneideri]
RG.155752.25	gene26478	cis	9.25243	up	Secologanin synthase [Morus notabilis]
RG.155752.25	gene28219	cis	9.25243	up	--
RG.155752.25	gene28229	cis	9.25243	up	PREDICTED: thaumatin-like protein 1a [Pyrus x bretschneideri]
RG.155752.25	gene9444	cis	9.25243	up	NBS type disease resistance protein, putative [Theobroma cacao]
RG.100556.2	gene11773	cis	-11.4091	down	PREDICTED: tricyclene synthase EBOS, chloroplastic-like [Pyrus x bretschneideri]
RG.100556.2	gene15351	cis	-11.4091	down	PREDICTED: uncharacterized protein LOC103329423 [Prunus mume]
RG.100556.2	gene16408	cis	-11.4091	down	hypothetical protein PRUPE_ppa007875mg [Prunus persica]
RG.100556.2	gene20548	cis	-11.4091	down	PREDICTED: tricyclene synthase EBOS, chloroplastic-like [Glycine max]
RG.100556.2	gene21486	trans	-11.4091	down	2-oxoglutarate and Fe(II)-dependent oxygenase superfamily protein isoform 2 [Theobroma cacao]
RG.100556.2	gene2186	cis	-11.4091	down	PREDICTED: pentatricopeptide repeat-containing protein At3g12770 [Vitis vinifera]
RG.100556.2	gene23176	cis	-11.4091	down	hypothetical protein CICLE_v10017232mg [Citrus clementina]
RG.100556.2	gene23771	cis	-11.4091	down	PREDICTED: LOW QUALITY PROTEIN: tricyclene synthase EBOS, chloroplastic-like [Malus domestica]
RG.100556.2	gene27473	cis	-11.4091	down	RNI-like/FBD-like domains [Theobroma cacao]
RG.100556.2	gene28804	cis	-11.4091	down	PREDICTED: 60S ribosomal protein L8 [Musa acuminata subsp. malaccensis]
RG.100556.2	gene29288	cis	-11.4091	down	hypothetical protein EUGRSUZ_G01411 [Eucalyptus grandis]
RG.100556.2	gene3755	cis	-11.4091	down	unknown [Lotus japonicus]
RG.100556.2	gene6317	trans	-11.4091	down	Transcriptional regulatory protein CusR [Beauveria bassiana D1-5]
RG.100556.2	gene6885	cis	-11.4091	down	uncharacterized protein LOC100243167 [Vitis vinifera]
RG.100556.2	gene8171	cis	-11.4091	down	Xyloglucan endotransglucosylase/hydrolase protein 9 precursor [Populus trichocarpa]
RG.100556.2	gene8970	cis	-11.4091	down	--
RG.152743.19	gene10492	trans	-6.20093	down	PREDICTED: F-box/kelch-repeat protein At3g06240-like isoform X1 [Eucalyptus grandis]
RG.152743.19	gene10782	cis	-6.20093	down	PREDICTED: uncharacterized protein LOC105136013 isoform X1 [Populus euphratica]
RG.152743.19	gene14192	trans	-6.20093	down	unknown [Medicago truncatula]
RG.152743.19	gene15199	cis	-6.20093	down	hypothetical protein POPTR_0001s26820g, partial [Populus trichocarpa]
RG.152743.19	gene15367	cis	-6.20093	down	PREDICTED: putative disease resistance RPP13-like protein 1 [Vitis vinifera]
RG.152743.19	gene19140	cis	-6.20093	down	unnamed protein product [Vitis vinifera]
RG.152743.19	gene20958	trans	-6.20093	down	conserved hypothetical protein [Ricinus communis]
RG.152743.19	gene21426	cis	-6.20093	down	LRR and NB-ARC domains-containing disease resistance protein, putative [Theobroma cacao]
RG.152743.19	gene2551	trans	-6.20093	down	--
RG.152743.19	gene27349	trans	-6.20093	down	hypothetical protein JCGZ_00669 [Jatropha curcas]
RG.152743.19	gene27561	cis	-6.20093	down	--
RG.152743.19	gene28029	trans	-6.20093	down	--
RG.152743.19	gene4565	trans	-6.20093	down	--
RG.152743.19	gene5681	trans	-6.20093	down	--
RG.152743.19	gene6660	cis	-6.20093	down	hypothetical protein PRUPE_ppa024822mg [Prunus persica]
RG.71984.1	gene10485	cis	7.32969	up	PREDICTED: uncharacterized protein LOC104589455 [Nelumbo nucifera]
RG.71984.1	gene15068	cis	7.32969	up	PREDICTED: TPR repeat-containing thioredoxin TDX isoform X1 [Malus domestica]
RG.71984.1	gene15240	trans	7.32969	up	--
RG.71984.1	gene16249	cis	7.32969	up	RecName: Full=Olee1-like protein; Flags: Precursor [Betula pendula]
RG.71984.1	gene16896	cis	7.32969	up	RecName: Full=Olee1-like protein; Flags: Precursor [Betula pendula]
RG.71984.1	gene17382	cis	7.32969	up	PREDICTED: probable leucine-rich repeat receptor-like serine/threonine-protein kinase At3g14840 [Prunus mume]
RG.71984.1	gene19945	cis	7.32969	up	PREDICTED: uncharacterized protein LOC103325057 [Prunus mume]
RG.71984.1	gene20354	cis	7.32969	up	hypothetical protein PRUPE_ppa024746mg, partial [Prunus persica]
RG.71984.1	gene20761	cis	7.32969	up	PREDICTED: TPR repeat-containing thioredoxin TDX isoform X1 [Malus domestica]
RG.71984.1	gene21590	trans	7.32969	up	hypothetical protein L484_007454 [Morus notabilis]
RG.71984.1	gene22290	trans	7.32969	up	--
RG.71984.1	gene22508	cis	7.32969	up	hypothetical protein PRUPE_ppa000741mg [Prunus persica]
RG.71984.1	gene23628	cis	7.32969	up	hypothetical protein L484_015610 [Morus notabilis]
RG.71984.1	gene26835	cis	7.32969	up	hypothetical protein PRUPE_ppa002462mg [Prunus persica]
RG.71984.1	gene3616	cis	7.32969	up	PREDICTED: GDSL esterase/lipase At5g45670-like [Cucumis melo]
RG.71984.1	gene3698	cis	7.32969	up	MADS1 [Corylus heterophylla]
RG.71984.1	gene6250	cis	7.32969	up	--
RG.71984.1	gene6444	cis	7.32969	up	hypothetical protein CISIN_1g012164mg [Citrus sinensis]
RG.71984.1	gene8846	cis	7.32969	up	hypothetical protein PRUPE_ppa000741mg [Prunus persica]
RG.21155.1	gene14390	cis	5.57672	up	hypothetical protein L484_008713 [Morus notabilis]
RG.21155.1	gene24779	cis	5.57672	up	PREDICTED: DEAD-box ATP-dependent RNA helicase 53-like [Prunus mume]
RG.21155.1	gene2615	cis	5.57672	up	PREDICTED: heat shock 70 kDa protein 17 [Cucumis melo]
RG.21155.1	gene28149	cis	5.57672	up	--
RG.21155.1	gene5943	cis	5.57672	up	--
RG.155607.2	gene17167	cis	11.7211	up	chitinase 2 [Populus x canadensis]
RG.155607.2	gene1864	cis	11.7211	up	--
RG.155607.2	gene1891	trans	11.7211	up	--
RG.155607.2	gene20081	cis	11.7211	up	--
RG.155607.2	gene23815	cis	11.7211	up	--
RG.155607.2	gene27259	cis	11.7211	up	calcium binding protein [Sesbania rostrata]
RG.155607.2	gene28755	cis	11.7211	up	Glycosyl hydrolase family protein with chitinase insertion domain [Theobroma cacao]
RG.155607.2	gene7511	cis	11.7211	up	BnaUnng03570D [Brassica napus]
RG.155607.2	gene8580	cis	11.7211	up	--
RG.155938.1	gene14695	cis	-7.6316	down	PREDICTED: alanine--glyoxylate aminotransferase 2 homolog 3, mitochondrial-like [Vitis vinifera]
RG.155938.1	gene15625	cis	-7.6316	down	hypothetical protein CICLE_v10024088mg, partial [Citrus clementina]
RG.155938.1	gene16020	cis	-7.6316	down	transferase family protein [Populus trichocarpa]
RG.155938.1	gene16476	cis	-7.6316	down	hypothetical protein PRUPE_ppa001389mg [Prunus persica]
RG.155938.1	gene17844	cis	-7.6316	down	--
RG.155938.1	gene19404	cis	-7.6316	down	hypothetical protein CISIN_1g001658mg [Citrus sinensis]
RG.155938.1	gene23385	cis	-7.6316	down	PREDICTED: uncharacterized protein LOC104882198 isoform X2 [Vitis vinifera]
RG.155938.1	gene24507	cis	-7.6316	down	PREDICTED: probable allantoin permease-like [Fragaria vesca subsp. vesca]
RG.155938.1	gene24762	cis	-7.6316	down	hypothetical protein CISIN_1g048410mg [Citrus sinensis]
RG.155938.1	gene27828	cis	-7.6316	down	PREDICTED: probable LRR receptor-like serine/threonine-protein kinase At1g56130 [Prunus mume]
RG.155938.1	gene28168	cis	-7.6316	down	Ankyrin repeat-containing protein [Theobroma cacao]
RG.155938.1	gene2957	cis	-7.6316	down	PREDICTED: uncharacterized protein LOC103325490 [Prunus mume]
RG.155938.1	gene6099	cis	-7.6316	down	hypothetical protein PRUPE_ppa016474mg [Prunus persica]
RG.155938.1	gene6226	cis	-7.6316	down	Ankyrin repeat-containing protein [Glycine soja]
RG.155938.1	gene9744	cis	-7.6316	down	PREDICTED: glutelin type-A 1-like [Nelumbo nucifera]
RG.76288.1	gene10788	cis	9.09427	up	hypothetical protein JCGZ_21451 [Jatropha curcas]
RG.76288.1	gene15018	cis	9.09427	up	--
RG.76288.1	gene15108	cis	9.09427	up	--
RG.76288.1	gene17075	cis	9.09427	up	PREDICTED: L-type lectin-domain containing receptor kinase VII.1-like isoform X2 [Populus euphratica]
RG.76288.1	gene17627	cis	9.09427	up	hypothetical protein POPTR_0004s04420g [Populus trichocarpa]
RG.76288.1	gene18931	cis	9.09427	up	--
RG.76288.1	gene25434	cis	9.09427	up	--
RG.76288.1	gene28197	cis	9.09427	up	PREDICTED: transcription factor IIIB 90 kDa subunit [Nelumbo nucifera]
RG.76288.1	gene29073	cis	9.09427	up	PREDICTED: uncharacterized protein LOC101210697 [Cucumis sativus]
RG.76288.1	gene4747	cis	9.09427	up	PREDICTED: L-type lectin-domain containing receptor kinase VII.1-like [Fragaria vesca subsp. vesca]
RG.76288.1	gene4994	cis	9.09427	up	structural constituent of cell wall, putative [Ricinus communis]
RG.76288.1	gene76	cis	9.09427	up	protein kinase (PK), partial [Fagus sylvatica]
RG.76288.1	gene7820	cis	9.09427	up	--
RG.120038.2	gene11325	cis	10.003	up	unnamed protein product [Coffea canephora]
RG.120038.2	gene11664	trans	10.003	up	--
RG.120038.2	gene14064	cis	10.003	up	--
RG.120038.2	gene14156	cis	10.003	up	PREDICTED: ubiquitin carboxyl-terminal hydrolase 3-like [Fragaria vesca subsp. vesca]
RG.120038.2	gene16434	cis	10.003	up	PREDICTED: cyclin-dependent kinase C-1-like [Vitis vinifera]
RG.120038.2	gene17958	trans	10.003	up	PREDICTED: N-acetyltransferase 9-like protein-like [Fragaria vesca subsp. vesca]
RG.120038.2	gene17980	cis	10.003	up	hypothetical protein glysoja_023031 [Glycine soja]
RG.120038.2	gene20850	cis	10.003	up	50S ribosomal L29, chloroplastic -like protein [Gossypium arboreum]
RG.120038.2	gene24352	cis	10.003	up	PREDICTED: uncharacterized protein LOC104604804 [Nelumbo nucifera]
RG.120038.2	gene27213	trans	10.003	up	PREDICTED: transcription initiation factor IIB [Nelumbo nucifera]
RG.120038.2	gene27239	cis	10.003	up	PREDICTED: putative BTB/POZ domain-containing protein DOT3-like [Fragaria vesca subsp. vesca]
RG.120038.2	gene27393	cis	10.003	up	PREDICTED: tubulin-folding cofactor C-like [Malus domestica]
RG.120038.2	gene28637	trans	10.003	up	--
RG.120038.2	gene29096	trans	10.003	up	PREDICTED: cytochrome c oxidase subunit 6a, mitochondrial-like isoform 1 [Fragaria vesca subsp. vesca]
RG.120038.2	gene29207	trans	10.003	up	hypothetical protein POPTR_0003s13630g [Populus trichocarpa]
RG.120038.2	gene29701	cis	10.003	up	hypothetical protein VITISV_040315 [Vitis vinifera]
RG.120038.2	gene3148	cis	10.003	up	PREDICTED: uncharacterized protein LOC103332995 isoform X1 [Prunus mume]
RG.120038.2	gene3191	cis	10.003	up	PREDICTED: ras-related protein RABH1e-like [Pyrus x bretschneideri]
RG.120038.2	gene4798	cis	10.003	up	hypothetical protein CICLE_v10026023mg [Citrus clementina]
RG.120038.2	gene5852	cis	10.003	up	unnamed protein product [Vitis vinifera]
RG.120038.2	gene7536	cis	10.003	up	PREDICTED: calmodulin-binding transcription activator 3 [Vitis vinifera]
RG.120038.2	gene7619	cis	10.003	up	Calmodulin-binding transcription activator protein with CG-1 and Ankyrin domains, putative isoform 2 [Theobroma cacao]
RG.120038.2	gene7894	cis	10.003	up	hypothetical protein VITISV_040315 [Vitis vinifera]
RG.120038.2	gene8282	trans	10.003	up	hypothetical protein JCGZ_10902 [Jatropha curcas]
RG.120038.2	gene8923	cis	10.003	up	Putative LRR receptor-like serine/threonine-protein kinase [Glycine soja]
RG.120038.2	gene9016	trans	10.003	up	--
RG.120038.2	gene9727	cis	10.003	up	PREDICTED: probable mitochondrial adenine nucleotide transporter BTL3 isoform X1 [Brachypodium distachyon]
RG.16637.1	gene10441	trans	-8.55279	down	hypothetical protein CICLE_v10028259mg [Citrus clementina]
RG.16637.1	gene17308	cis	-8.55279	down	UPF0510 protein INM02 [Theobroma cacao]
RG.16637.1	gene19683	cis	-8.55279	down	Kinase D-interacting substrate of 220 kDa [Morus notabilis]
RG.16637.1	gene21820	cis	-8.55279	down	hypothetical protein PRUPE_ppa025642mg [Prunus persica]
RG.16637.1	gene27627	cis	-8.55279	down	hypothetical protein PRUPE_ppb023573mg, partial [Prunus persica]
RG.16637.1	gene27687	cis	-8.55279	down	hypothetical protein PRUPE_ppa024314mg [Prunus persica]
RG.16637.1	gene5518	cis	-8.55279	down	--
RG.52417.6	gene10790	cis	8.53843	up	PREDICTED: chlorophyll a-b binding protein 7, chloroplastic-like isoform 1 [Glycine max]
RG.52417.6	gene10810	cis	8.53843	up	--
RG.52417.6	gene1214	cis	8.53843	up	Squamosa promoter binding protein-like 2, putative isoform 1 [Theobroma cacao]
RG.52417.6	gene14866	cis	8.53843	up	PREDICTED: HORMA domain-containing protein 1 [Vitis vinifera]
RG.52417.6	gene15658	cis	8.53843	up	hypothetical protein CICLE_v10031699mg [Citrus clementina]
RG.52417.6	gene15673	cis	8.53843	up	hypothetical protein PRUPE_ppa011665mg [Prunus persica]
RG.52417.6	gene15824	cis	8.53843	up	hypothetical protein JCGZ_17967 [Jatropha curcas]
RG.52417.6	gene17757	cis	8.53843	up	PREDICTED: putative membrane-bound O-acyltransferase C24H6.01c [Vitis vinifera]
RG.52417.6	gene2002	cis	8.53843	up	PREDICTED: uncharacterized protein LOC100852520 [Vitis vinifera]
RG.52417.6	gene2333	cis	8.53843	up	unnamed protein product [Vitis vinifera]
RG.52417.6	gene24412	cis	8.53843	up	hypothetical protein L484_001651 [Morus notabilis]
RG.52417.6	gene25067	cis	8.53843	up	hypothetical protein PRUPE_ppa003797mg [Prunus persica]
RG.52417.6	gene27543	cis	8.53843	up	hypothetical protein VITISV_028565 [Vitis vinifera]
RG.52417.6	gene28816	cis	8.53843	up	PREDICTED: uncharacterized protein LOC103322074 [Prunus mume]
RG.52417.6	gene29211	cis	8.53843	up	PREDICTED: uncharacterized protein LOC104877364 [Vitis vinifera]
RG.52417.6	gene29682	cis	8.53843	up	PREDICTED: ranBP2-type zinc finger protein At1g67325 isoform X2 [Prunus mume]
RG.52417.6	gene5325	cis	8.53843	up	PREDICTED: chromatin accessibility complex protein 1 [Vitis vinifera]
RG.52417.6	gene5455	cis	8.53843	up	hypothetical protein PRUPE_ppa004699mg [Prunus persica]
RG.52417.6	gene6473	cis	8.53843	up	hypothetical protein VITISV_011566 [Vitis vinifera]
RG.52417.6	gene6600	cis	8.53843	up	hypothetical protein CISIN_1g026954mg [Citrus sinensis]
RG.52417.6	gene7772	cis	8.53843	up	hypothetical protein VITISV_027707 [Vitis vinifera]
RG.52417.6	gene8131	cis	8.53843	up	PREDICTED: CTD small phosphatase-like protein 2 [Vitis vinifera]
RG.52417.6	gene8506	cis	8.53843	up	senescence-associated family protein [Populus trichocarpa]
RG.46347.1	gene11219	cis	8.79535	up	hypothetical protein PRUPE_ppa004862mg [Prunus persica]
RG.46347.1	gene13268	cis	8.79535	up	PREDICTED: uncharacterized protein LOC103337496 [Prunus mume]
RG.46347.1	gene13587	cis	8.79535	up	hypothetical protein PRUPE_ppa004996mg [Prunus persica]
RG.46347.1	gene14653	cis	8.79535	up	PREDICTED: protein SPIRAL1-like 5 [Populus euphratica]
RG.46347.1	gene17890	cis	8.79535	up	Tubulin beta-2 chain [Triticum urartu]
RG.46347.1	gene1887	cis	8.79535	up	AP2/B3 transcriptional factor family protein [Theobroma cacao]
RG.46347.1	gene19891	cis	8.79535	up	hypothetical protein L484_024279 [Morus notabilis]
RG.46347.1	gene19986	cis	8.79535	up	hypothetical protein CISIN_1g010751mg [Citrus sinensis]
RG.46347.1	gene23991	cis	8.79535	up	mitogen-activated protein kinase 4 [Betula platyphylla]
RG.46347.1	gene30235	cis	8.79535	up	PREDICTED: uncharacterized protein LOC105129056 isoform X2 [Populus euphratica]
RG.46347.1	gene6235	cis	8.79535	up	hypothetical protein L484_024281 [Morus notabilis]
RG.46347.1	gene6639	cis	8.79535	up	PREDICTED: glutamate--cysteine ligase, chloroplastic-like isoform X1 [Pyrus x bretschneideri]
RG.46347.1	gene8190	cis	8.79535	up	Glutamate-cysteine ligase isoform 1 [Theobroma cacao]
RG.46347.1	gene8429	cis	8.79535	up	hypothetical protein PRUPE_ppa025003mg [Prunus persica]
RG.46347.1	gene9131	cis	8.79535	up	PREDICTED: subtilisin-like protease [Prunus mume]
RG.162974.2	gene1161	cis	7.43257	up	PREDICTED: uncharacterized protein LOC100262283 [Vitis vinifera]
RG.162974.2	gene12148	cis	7.43257	up	hypothetical protein JCGZ_11474 [Jatropha curcas]
RG.162974.2	gene29653	cis	7.43257	up	hypothetical protein POPTR_0003s21220g [Populus trichocarpa]
RG.162974.2	gene5637	cis	7.43257	up	PREDICTED: L-type lectin-domain containing receptor kinase V.9-like [Camelina sativa]
RG.162974.2	gene7705	cis	7.43257	up	hypothetical protein PRUPE_ppa003061mg [Prunus persica]
RG.40856.1	gene10495	cis	-7.25306	down	PREDICTED: probable polygalacturonase [Prunus mume]
RG.40856.1	gene11358	cis	-7.25306	down	unnamed protein product [Vitis vinifera]
RG.40856.1	gene12499	cis	-7.25306	down	conserved hypothetical protein [Ricinus communis]
RG.40856.1	gene12583	cis	-7.25306	down	hypothetical protein JCGZ_26071 [Jatropha curcas]
RG.40856.1	gene13380	cis	-7.25306	down	PREDICTED: RNA-binding protein FUS isoform X2 [Vitis vinifera]
RG.40856.1	gene13804	cis	-7.25306	down	polygalacturonase, putative [Ricinus communis]
RG.40856.1	gene14392	cis	-7.25306	down	PREDICTED: probable RNA-binding protein 18 isoform X1 [Eucalyptus grandis]
RG.40856.1	gene1448	cis	-7.25306	down	PREDICTED: probable polygalacturonase [Prunus mume]
RG.40856.1	gene18144	cis	-7.25306	down	hypothetical protein PRUPE_ppa005651mg [Prunus persica]
RG.40856.1	gene18368	cis	-7.25306	down	hypothetical protein JCGZ_26073 [Jatropha curcas]
RG.40856.1	gene19010	cis	-7.25306	down	PREDICTED: serine/threonine-protein kinase OXI1-like [Malus domestica]
RG.40856.1	gene19474	cis	-7.25306	down	PREDICTED: putative septum site-determining protein minD homolog, chloroplastic [Eucalyptus grandis]
RG.40856.1	gene19957	cis	-7.25306	down	polygalacturonase, putative [Ricinus communis]
RG.40856.1	gene21313	cis	-7.25306	down	PREDICTED: probable receptor-like protein kinase At5g24010 [Populus euphratica]
RG.40856.1	gene21419	cis	-7.25306	down	PREDICTED: heat shock protein 83-like [Cucumis sativus]
RG.40856.1	gene22323	cis	-7.25306	down	PREDICTED: beta-carotene hydroxylase 2, chloroplastic-like [Pyrus x bretschneideri]
RG.40856.1	gene23618	cis	-7.25306	down	polygalacturonase [Litchi chinensis]
RG.40856.1	gene24302	cis	-7.25306	down	PREDICTED: deSI-like protein At4g17486 [Malus domestica]
RG.40856.1	gene25081	cis	-7.25306	down	hypothetical protein L484_014249 [Morus notabilis]
RG.40856.1	gene27320	cis	-7.25306	down	unnamed protein product [Vitis vinifera]
RG.40856.1	gene28999	cis	-7.25306	down	PREDICTED: probable serine/threonine-protein kinase At1g01540 [Prunus mume]
RG.40856.1	gene29997	cis	-7.25306	down	PREDICTED: uncharacterized protein LOC100855090 isoform X1 [Vitis vinifera]
RG.40856.1	gene30120	cis	-7.25306	down	PREDICTED: glutaminyl-peptide cyclotransferase [Prunus mume]
RG.40856.1	gene3899	cis	-7.25306	down	PREDICTED: LOW QUALITY PROTEIN: uncharacterized protein LOC103333735 [Prunus mume]
RG.40856.1	gene4765	cis	-7.25306	down	PREDICTED: uncharacterized protein LOC104595990 [Nelumbo nucifera]
RG.40856.1	gene606	cis	-7.25306	down	ferric reductase oxidase [Manihot esculenta]
RG.40856.1	gene6338	cis	-7.25306	down	hypothetical protein PRUPE_ppa017845mg [Prunus persica]
RG.40856.1	gene9730	cis	-7.25306	down	PREDICTED: 40S ribosomal protein S10-like [Nelumbo nucifera]
RG.155612.4	gene17167	cis	8.08437	up	chitinase 2 [Populus x canadensis]
RG.155612.4	gene1864	cis	8.08437	up	--
RG.155612.4	gene1891	cis	8.08437	up	--
RG.155612.4	gene20081	cis	8.08437	up	--
RG.155612.4	gene23815	cis	8.08437	up	--
RG.155612.4	gene27259	cis	8.08437	up	calcium binding protein [Sesbania rostrata]
RG.155612.4	gene28755	cis	8.08437	up	Glycosyl hydrolase family protein with chitinase insertion domain [Theobroma cacao]
RG.155612.4	gene7511	cis	8.08437	up	BnaUnng03570D [Brassica napus]
RG.155612.4	gene8580	cis	8.08437	up	--
RG.75293.1	gene15487	cis	5.42439	up	PREDICTED: uncharacterized protein LOC105107522 [Populus euphratica]
RG.75293.1	gene16289	cis	5.42439	up	Nucleobase-ascorbate transporter 2 [Morus notabilis]
RG.75293.1	gene18666	cis	5.42439	up	Receptor like protein 51 [Theobroma cacao]
RG.75293.1	gene19718	trans	5.42439	up	--
RG.75293.1	gene2055	cis	5.42439	up	--
RG.75293.1	gene2105	cis	5.42439	up	PREDICTED: SAP-like protein BP-73 isoform X2 [Vitis vinifera]
RG.75293.1	gene21541	cis	5.42439	up	PREDICTED: uncharacterized protein LOC103324972 [Prunus mume]
RG.75293.1	gene25324	cis	5.42439	up	cellulose synthase [Gossypium hirsutum]
RG.75293.1	gene28328	cis	5.42439	up	PREDICTED: 60S ribosomal protein L11-1 [Malus domestica]
RG.75293.1	gene28329	cis	5.42439	up	cellulose synthase [Gossypium hirsutum]
RG.75293.1	gene30184	cis	5.42439	up	hypothetical protein PRUPE_ppa002927mg [Prunus persica]
RG.75293.1	gene4615	cis	5.42439	up	PREDICTED: nuclear distribution protein nudF-2 [Populus euphratica]
RG.75293.1	gene6025	cis	5.42439	up	PREDICTED: probable LRR receptor-like serine/threonine-protein kinase At2g24230 [Prunus mume]
RG.75293.1	gene8636	cis	5.42439	up	hypothetical protein PHAVU_002G240500g [Phaseolus vulgaris]
RG.75293.1	gene8921	cis	5.42439	up	PREDICTED: pentatricopeptide repeat-containing protein DOT4, chloroplastic [Vitis vinifera]
RG.75293.1	gene9430	cis	5.42439	up	hypothetical protein PRUPE_ppa003046mg [Prunus persica]
RG.78489.1	gene11655	cis	9.41453	up	PREDICTED: uncharacterized protein LOC103333469 isoform X1 [Prunus mume]
RG.78489.1	gene11980	cis	9.41453	up	hypothetical protein JCGZ_02583 [Jatropha curcas]
RG.78489.1	gene1361	cis	9.41453	up	DNA polymerase delta subunit 4 family protein [Populus trichocarpa]
RG.78489.1	gene13815	cis	9.41453	up	--
RG.78489.1	gene14935	cis	9.41453	up	hypothetical protein PRUPE_ppa004199mg [Prunus persica]
RG.78489.1	gene17671	cis	9.41453	up	PREDICTED: ATP-dependent Clp protease proteolytic subunit 6, chloroplastic-like [Sesamum indicum]
RG.78489.1	gene18645	cis	9.41453	up	--
RG.78489.1	gene20992	cis	9.41453	up	PREDICTED: tuftelin-interacting protein 11 [Cucumis melo]
RG.78489.1	gene21382	cis	9.41453	up	hypothetical protein CICLE_v10031558mg [Citrus clementina]
RG.78489.1	gene23017	cis	9.41453	up	PREDICTED: cytochrome P450 89A2-like [Nicotiana tomentosiformis]
RG.78489.1	gene25329	cis	9.41453	up	hypothetical protein L484_003729 [Morus notabilis]
RG.78489.1	gene25599	cis	9.41453	up	PREDICTED: benzyl alcohol O-benzoyltransferase [Prunus mume]
RG.78489.1	gene26152	cis	9.41453	up	unnamed protein product [Vitis vinifera]
RG.78489.1	gene29537	cis	9.41453	up	PREDICTED: uncharacterized protein LOC103333464 [Prunus mume]
RG.78489.1	gene3177	cis	9.41453	up	hypothetical protein CISIN_1g010521mg [Citrus sinensis]
RG.78489.1	gene4057	cis	9.41453	up	PREDICTED: pentatricopeptide repeat-containing protein At5g14770, mitochondrial-like [Malus domestica]
RG.78489.1	gene6382	cis	9.41453	up	PREDICTED: cytochrome P450 89A2-like [Nelumbo nucifera]
RG.78489.1	gene7848	cis	9.41453	up	ATP binding protein, putative isoform 1 [Theobroma cacao]
RG.34906.15	gene10194	cis	-7.62642	down	conserved hypothetical protein [Ricinus communis]
RG.34906.15	gene13446	cis	-7.62642	down	putative serine/threonine-protein kinase Cx32 [Morus notabilis]
RG.34906.15	gene14359	trans	-7.62642	down	LRR and NB-ARC domains-containing disease resistance protein, putative [Theobroma cacao]
RG.34906.15	gene15199	trans	-7.62642	down	hypothetical protein POPTR_0001s26820g, partial [Populus trichocarpa]
RG.34906.15	gene15275	cis	-7.62642	down	hypothetical protein JCGZ_16439 [Jatropha curcas]
RG.34906.15	gene15367	trans	-7.62642	down	PREDICTED: putative disease resistance RPP13-like protein 1 [Vitis vinifera]
RG.34906.15	gene1545	trans	-7.62642	down	PREDICTED: putative disease resistance protein At3g14460-like [Fragaria vesca subsp. vesca]
RG.34906.15	gene15889	trans	-7.62642	down	PREDICTED: protein transport protein SEC31 homolog B isoform X2 [Vitis vinifera]
RG.34906.15	gene17392	cis	-7.62642	down	PREDICTED: tRNA-dihydrouridine(47) synthase [NAD(P)(+)]-like isoform X1 [Vitis vinifera]
RG.34906.15	gene17488	trans	-7.62642	down	hypothetical protein PRUPE_ppa000665mg [Prunus persica]
RG.34906.15	gene17808	trans	-7.62642	down	--
RG.34906.15	gene18463	cis	-7.62642	down	hypothetical protein PRUPE_ppb008326mg [Prunus persica]
RG.34906.15	gene19441	cis	-7.62642	down	--
RG.34906.15	gene20473	cis	-7.62642	down	glutathione S-transferase [Betula pendula]
RG.34906.15	gene21426	trans	-7.62642	down	LRR and NB-ARC domains-containing disease resistance protein, putative [Theobroma cacao]
RG.34906.15	gene21843	cis	-7.62642	down	Uncharacterized protein isoform 1 [Theobroma cacao]
RG.34906.15	gene22623	cis	-7.62642	down	PREDICTED: ATP-dependent RNA helicase SUPV3L1, mitochondrial [Malus domestica]
RG.34906.15	gene23422	cis	-7.62642	down	PREDICTED: ATP-dependent RNA helicase SUPV3L1, mitochondrial-like isoform X3 [Pyrus x bretschneideri]
RG.34906.15	gene23885	trans	-7.62642	down	PREDICTED: putative disease resistance RPP13-like protein 1 isoform X2 [Vitis vinifera]
RG.34906.15	gene24028	trans	-7.62642	down	PREDICTED: putative disease resistance protein At3g14460 isoform X1 [Pyrus x bretschneideri]
RG.34906.15	gene24675	cis	-7.62642	down	serine/threonine-protein kinase cx32, putative [Ricinus communis]
RG.34906.15	gene25802	trans	-7.62642	down	PREDICTED: putative disease resistance protein At3g14460 isoform X2 [Pyrus x bretschneideri]
RG.34906.15	gene25978	trans	-7.62642	down	PREDICTED: putative disease resistance protein At3g14460 isoform X1 [Pyrus x bretschneideri]
RG.34906.15	gene28937	cis	-7.62642	down	hypothetical protein L484_008713 [Morus notabilis]
RG.34906.15	gene29508	both	-7.62642	down	NBS type disease resistance protein, putative [Theobroma cacao]
RG.34906.15	gene3138	trans	-7.62642	down	unnamed protein product [Vitis vinifera]
RG.34906.15	gene506	trans	-7.62642	down	LRR and NB-ARC domains-containing disease resistance protein, putative [Theobroma cacao]
RG.34906.15	gene5244	cis	-7.62642	down	CVP2 like 1 isoform 1 [Theobroma cacao]
RG.34906.15	gene5719	cis	-7.62642	down	hypothetical protein PRUPE_ppb008326mg [Prunus persica]
RG.34906.15	gene5847	trans	-7.62642	down	PREDICTED: protein transport protein Sec31A-like [Malus domestica]
RG.34906.15	gene592	cis	-7.62642	down	--
RG.34906.15	gene6660	trans	-7.62642	down	hypothetical protein PRUPE_ppa024822mg [Prunus persica]
RG.34906.15	gene8667	cis	-7.62642	down	PREDICTED: probable protein phosphatase 2C 38 [Vitis vinifera]
RG.34906.15	gene9032	cis	-7.62642	down	TBC1 domain family member 8B [Morus notabilis]
RG.34906.15	gene9221	cis	-7.62642	down	hypothetical protein PRUPE_ppa006902mg [Prunus persica]
RG.155612.3	gene17167	cis	8.49241	up	chitinase 2 [Populus x canadensis]
RG.155612.3	gene1864	cis	8.49241	up	--
RG.155612.3	gene1891	cis	8.49241	up	--
RG.155612.3	gene20081	cis	8.49241	up	--
RG.155612.3	gene23815	cis	8.49241	up	--
RG.155612.3	gene27259	cis	8.49241	up	calcium binding protein [Sesbania rostrata]
RG.155612.3	gene28755	cis	8.49241	up	Glycosyl hydrolase family protein with chitinase insertion domain [Theobroma cacao]
RG.155612.3	gene7511	cis	8.49241	up	BnaUnng03570D [Brassica napus]
RG.155612.3	gene8580	cis	8.49241	up	--
RG.152550.6	gene12567	cis	-8.51308	down	amino acid transporter, putative [Ricinus communis]
RG.152550.6	gene13160	trans	-8.51308	down	--
RG.152550.6	gene13714	cis	-8.51308	down	3&apos;-5&apos;-exoribonuclease family protein isoform 1 [Theobroma cacao]
RG.152550.6	gene14311	trans	-8.51308	down	--
RG.152550.6	gene17997	cis	-8.51308	down	--
RG.152550.6	gene18129	trans	-8.51308	down	--
RG.152550.6	gene18261	cis	-8.51308	down	hypothetical protein CICLE_v10028022mg [Citrus clementina]
RG.152550.6	gene19092	cis	-8.51308	down	hypothetical protein PRUPE_ppa007014mg [Prunus persica]
RG.152550.6	gene19250	trans	-8.51308	down	--
RG.152550.6	gene19451	cis	-8.51308	down	unnamed protein product [Coffea canephora]
RG.152550.6	gene19983	trans	-8.51308	down	--
RG.152550.6	gene20725	trans	-8.51308	down	--
RG.152550.6	gene20927	trans	-8.51308	down	--
RG.152550.6	gene21230	trans	-8.51308	down	--
RG.152550.6	gene22027	trans	-8.51308	down	--
RG.152550.6	gene24483	trans	-8.51308	down	--
RG.152550.6	gene24505	cis	-8.51308	down	--
RG.152550.6	gene24517	trans	-8.51308	down	--
RG.152550.6	gene24542	cis	-8.51308	down	--
RG.152550.6	gene2556	cis	-8.51308	down	homoserine kinase, putative [Ricinus communis]
RG.152550.6	gene2781	trans	-8.51308	down	--
RG.152550.6	gene28702	trans	-8.51308	down	--
RG.152550.6	gene30245	trans	-8.51308	down	--
RG.152550.6	gene3683	cis	-8.51308	down	B3 domain-containing protein [Medicago truncatula]
RG.152550.6	gene5211	trans	-8.51308	down	--
RG.152550.6	gene6157	cis	-8.51308	down	--
RG.152550.6	gene7134	cis	-8.51308	down	Plant invertase/pectin methylesterase inhibitor superfamily protein, putative [Theobroma cacao]
RG.152550.6	gene8332	cis	-8.51308	down	glutamate receptor 3 plant, putative [Ricinus communis]
RG.152550.6	gene9592	cis	-8.51308	down	unknown [Glycine max]
RG.9767.13	gene10125	cis	-8.50846	down	PREDICTED: sulfate transporter 1.3-like [Eucalyptus grandis]
RG.9767.13	gene12236	cis	-8.50846	down	PREDICTED: uncharacterized protein LOC105114550 isoform X2 [Populus euphratica]
RG.9767.13	gene13055	cis	-8.50846	down	PREDICTED: ankyrin repeat-containing protein At5g02620-like [Glycine max]
RG.9767.13	gene13679	cis	-8.50846	down	PREDICTED: glutathione S-transferase zeta class-like isoform X1 [Prunus mume]
RG.9767.13	gene1469	cis	-8.50846	down	--
RG.9767.13	gene16272	cis	-8.50846	down	PREDICTED: uncharacterized protein LOC100249926 isoform X3 [Vitis vinifera]
RG.9767.13	gene19468	both	-8.50846	down	PREDICTED: glutathione S-transferase zeta class-like [Fragaria vesca subsp. vesca]
RG.9767.13	gene20569	cis	-8.50846	down	--
RG.9767.13	gene22384	cis	-8.50846	down	--
RG.9767.13	gene2521	cis	-8.50846	down	hypothetical protein VITISV_018663 [Vitis vinifera]
RG.9767.13	gene26342	cis	-8.50846	down	Lysosomal Pro-X carboxypeptidase [Morus notabilis]
RG.9767.13	gene28762	cis	-8.50846	down	--
RG.9767.13	gene29699	cis	-8.50846	down	hypothetical protein POPTR_0010s18870g [Populus trichocarpa]
RG.9767.13	gene3097	cis	-8.50846	down	Serine/threonine-protein kinase PBS1, putative [Ricinus communis]
RG.9767.13	gene5884	cis	-8.50846	down	hypothetical protein JCGZ_03450 [Jatropha curcas]
RG.9767.13	gene9780	cis	-8.50846	down	--
RG.49114.1	gene12577	cis	7.49522	up	PREDICTED: uncharacterized protein LOC103697759 [Phoenix dactylifera]
RG.49114.1	gene17073	cis	7.49522	up	hypothetical protein EUTSA_v10020584mg [Eutrema salsugineum]
RG.49114.1	gene18227	cis	7.49522	up	PREDICTED: haloacid dehalogenase-like hydrolase domain-containing protein At4g39970 [Malus domestica]
RG.49114.1	gene18598	cis	7.49522	up	--
RG.49114.1	gene19025	cis	7.49522	up	PREDICTED: probable mediator of RNA polymerase II transcription subunit 26c [Cucumis melo]
RG.49114.1	gene19616	cis	7.49522	up	PREDICTED: EPIDERMAL PATTERNING FACTOR-like protein 1 [Vitis vinifera]
RG.49114.1	gene22586	cis	7.49522	up	UDP-glucosyl transferase 85A2 [Theobroma cacao]
RG.49114.1	gene24112	cis	7.49522	up	UDP-glucosyl transferase 85A2 [Theobroma cacao]
RG.49114.1	gene24667	cis	7.49522	up	UDP-glucosyl transferase 85A2 [Theobroma cacao]
RG.49114.1	gene27920	cis	7.49522	up	Endonuclease or glycosyl hydrolase, putative isoform 2, partial [Theobroma cacao]
RG.49114.1	gene29307	cis	7.49522	up	UDP-glucosyl transferase 85A2 [Theobroma cacao]
RG.49114.1	gene29919	cis	7.49522	up	hypothetical protein PRUPE_ppa009241mg [Prunus persica]
RG.49114.1	gene5461	cis	7.49522	up	PREDICTED: uncharacterized protein LOC100853304 [Vitis vinifera]
RG.49114.1	gene6198	cis	7.49522	up	UDP-glucosyl transferase 85A2 [Theobroma cacao]
RG.49114.1	gene727	cis	7.49522	up	UDP-glucosyl transferase 85A2 [Theobroma cacao]
RG.49114.1	gene9637	cis	7.49522	up	PREDICTED: uncharacterized protein LOC103340696 [Prunus mume]
RG.95455.2	gene10088	trans	-9.71207	down	--
RG.95455.2	gene10107	trans	-9.71207	down	--
RG.95455.2	gene10314	trans	-9.71207	down	--
RG.95455.2	gene10730	cis	-9.71207	down	hypothetical protein PRUPE_ppa014919mg [Prunus persica]
RG.95455.2	gene11920	trans	-9.71207	down	--
RG.95455.2	gene12266	trans	-9.71207	down	--
RG.95455.2	gene12511	cis	-9.71207	down	hypothetical protein PRUPE_ppa009982mg [Prunus persica]
RG.95455.2	gene12770	trans	-9.71207	down	--
RG.95455.2	gene12941	trans	-9.71207	down	--
RG.95455.2	gene12994	cis	-9.71207	down	--
RG.95455.2	gene13184	cis	-9.71207	down	hypothetical protein CICLE_v10001869mg [Citrus clementina]
RG.95455.2	gene13704	cis	-9.71207	down	PREDICTED: pentatricopeptide repeat-containing protein At2g01390 [Prunus mume]
RG.95455.2	gene13815	trans	-9.71207	down	--
RG.95455.2	gene1402	trans	-9.71207	down	--
RG.95455.2	gene14174	trans	-9.71207	down	--
RG.95455.2	gene14328	trans	-9.71207	down	germin-like protein 1 [Populus trichocarpa]
RG.95455.2	gene14861	cis	-9.71207	down	PREDICTED: uncharacterized GPI-anchored protein At5g19250-like [Malus domestica]
RG.95455.2	gene14918	cis	-9.71207	down	PREDICTED: amidase 1 [Vitis vinifera]
RG.95455.2	gene15255	trans	-9.71207	down	--
RG.95455.2	gene15344	cis	-9.71207	down	hypothetical protein VITISV_015334 [Vitis vinifera]
RG.95455.2	gene16057	trans	-9.71207	down	--
RG.95455.2	gene16255	trans	-9.71207	down	--
RG.95455.2	gene16422	trans	-9.71207	down	--
RG.95455.2	gene16879	cis	-9.71207	down	thuamatin-like protein [Quercus suber]
RG.95455.2	gene17442	cis	-9.71207	down	hypothetical protein PHAVU_006G093000g [Phaseolus vulgaris]
RG.95455.2	gene17687	trans	-9.71207	down	--
RG.95455.2	gene17847	trans	-9.71207	down	PREDICTED: bifunctional polymyxin resistance protein ArnA-like [Fragaria vesca subsp. vesca]
RG.95455.2	gene17964	trans	-9.71207	down	--
RG.95455.2	gene19912	cis	-9.71207	down	hypothetical protein POPTR_0013s02440g [Populus trichocarpa]
RG.95455.2	gene19999	cis	-9.71207	down	PREDICTED: glucose and ribitol dehydrogenase homolog 1 [Eucalyptus grandis]
RG.95455.2	gene20355	trans	-9.71207	down	--
RG.95455.2	gene20550	trans	-9.71207	down	--
RG.95455.2	gene21643	cis	-9.71207	down	PREDICTED: pectinesterase inhibitor-like [Vitis vinifera]
RG.95455.2	gene22495	cis	-9.71207	down	PREDICTED: WUSCHEL-related homeobox 1-like isoform X1 [Glycine max]
RG.95455.2	gene23801	trans	-9.71207	down	--
RG.95455.2	gene24415	cis	-9.71207	down	PREDICTED: serine--tRNA ligase [Vitis vinifera]
RG.95455.2	gene24676	trans	-9.71207	down	--
RG.95455.2	gene24965	trans	-9.71207	down	--
RG.95455.2	gene25480	trans	-9.71207	down	--
RG.95455.2	gene25876	cis	-9.71207	down	PREDICTED: probable disease resistance protein At4g27220 [Vitis vinifera]
RG.95455.2	gene26586	cis	-9.71207	down	--
RG.95455.2	gene26991	trans	-9.71207	down	--
RG.95455.2	gene27207	trans	-9.71207	down	--
RG.95455.2	gene28506	cis	-9.71207	down	GPI-anchored protein, putative [Medicago truncatula]
RG.95455.2	gene2950	trans	-9.71207	down	--
RG.95455.2	gene30439	cis	-9.71207	down	PREDICTED: pentatricopeptide repeat-containing protein At3g18020 [Prunus mume]
RG.95455.2	gene3884	trans	-9.71207	down	--
RG.95455.2	gene4266	cis	-9.71207	down	PREDICTED: uncharacterized protein LOC103495165 [Cucumis melo]
RG.95455.2	gene4310	trans	-9.71207	down	--
RG.95455.2	gene5044	cis	-9.71207	down	calcium binding protein [Sesbania rostrata]
RG.95455.2	gene5137	trans	-9.71207	down	--
RG.95455.2	gene5204	trans	-9.71207	down	--
RG.95455.2	gene5348	trans	-9.71207	down	--
RG.95455.2	gene5893	trans	-9.71207	down	--
RG.95455.2	gene5954	trans	-9.71207	down	--
RG.95455.2	gene5971	cis	-9.71207	down	hypothetical protein JCGZ_23362 [Jatropha curcas]
RG.95455.2	gene6092	trans	-9.71207	down	--
RG.95455.2	gene6249	cis	-9.71207	down	PREDICTED: uncharacterized protein LOC103344648 isoform X2 [Prunus mume]
RG.95455.2	gene6435	trans	-9.71207	down	--
RG.95455.2	gene8243	trans	-9.71207	down	--
RG.95455.2	gene8437	trans	-9.71207	down	--
RG.95455.2	gene9044	trans	-9.71207	down	--
RG.95455.2	gene9447	cis	-9.71207	down	PREDICTED: root phototropism protein 3-like [Prunus mume]
RG.91005.5	gene10550	cis	-9.3126	down	hypothetical protein JCGZ_26915 [Jatropha curcas]
RG.91005.5	gene10734	cis	-9.3126	down	PREDICTED: uncharacterized protein LOC100255874 [Vitis vinifera]
RG.91005.5	gene14643	cis	-9.3126	down	conserved hypothetical protein [Ricinus communis]
RG.91005.5	gene14730	cis	-9.3126	down	hypothetical protein JCGZ_23065 [Jatropha curcas]
RG.91005.5	gene15676	cis	-9.3126	down	PREDICTED: pentatricopeptide repeat-containing protein DOT4, chloroplastic-like [Vitis vinifera]
RG.91005.5	gene16850	cis	-9.3126	down	60S ribosomal protein L21 [Theobroma cacao]
RG.91005.5	gene19408	cis	-9.3126	down	respiratory burst oxidase D [Manihot esculenta]
RG.91005.5	gene21142	cis	-9.3126	down	U2 small nuclear ribonucleoprotein A&apos; [Populus trichocarpa]
RG.91005.5	gene23644	cis	-9.3126	down	PREDICTED: UPF0481 protein At3g47200-like [Vitis vinifera]
RG.91005.5	gene24386	cis	-9.3126	down	PREDICTED: hsp70 nucleotide exchange factor FES1 isoform X2 [Vitis vinifera]
RG.91005.5	gene24712	cis	-9.3126	down	PREDICTED: uncharacterized protein LOC100255664 [Vitis vinifera]
RG.91005.5	gene26200	cis	-9.3126	down	--
RG.91005.5	gene28714	cis	-9.3126	down	PREDICTED: probable glycosyltransferase At5g03795 isoform X1 [Vitis vinifera]
RG.91005.5	gene3804	cis	-9.3126	down	xyloglucan endotransglucosylase [Betula pendula]
RG.91005.5	gene4629	cis	-9.3126	down	hypothetical protein PRUPE_ppa010837mg [Prunus persica]
RG.91005.5	gene770	cis	-9.3126	down	unknown [Lotus japonicus]
RG.91005.5	gene7929	trans	-9.3126	down	--
RG.91005.5	gene8004	cis	-9.3126	down	ASH1-related protein 2, putative isoform 1 [Theobroma cacao]
RG.47648.3	gene11724	cis	6.4774	up	--
RG.47648.3	gene1463	cis	6.4774	up	hypothetical protein POPTR_0003s14000g [Populus trichocarpa]
RG.47648.3	gene15038	cis	6.4774	up	hypothetical protein PRUPE_ppa005240mg [Prunus persica]
RG.47648.3	gene15081	cis	6.4774	up	hypothetical protein CISIN_1g008120mg [Citrus sinensis]
RG.47648.3	gene16529	cis	6.4774	up	calcineurin B, putative [Ricinus communis]
RG.47648.3	gene17806	cis	6.4774	up	Alpha/beta-Hydrolases superfamily protein isoform 1 [Theobroma cacao]
RG.47648.3	gene17861	cis	6.4774	up	PREDICTED: nucleoside diphosphate kinase IV, chloroplastic/mitochondrial-like [Fragaria vesca subsp. vesca]
RG.47648.3	gene1853	cis	6.4774	up	hypothetical protein POPTR_0003s14000g [Populus trichocarpa]
RG.47648.3	gene18970	cis	6.4774	up	hypothetical protein PRUPE_ppa010487mg [Prunus persica]
RG.47648.3	gene19541	cis	6.4774	up	zinc finger protein, putative [Ricinus communis]
RG.47648.3	gene19608	cis	6.4774	up	PREDICTED: uncharacterized protein LOC100246151 isoform X1 [Vitis vinifera]
RG.47648.3	gene20220	cis	6.4774	up	hypothetical protein POPTR_0004s15820g [Populus trichocarpa]
RG.47648.3	gene20487	cis	6.4774	up	hypothetical protein JCGZ_06190 [Jatropha curcas]
RG.47648.3	gene23760	cis	6.4774	up	hypothetical protein POPTR_0004s15820g [Populus trichocarpa]
RG.47648.3	gene24327	cis	6.4774	up	hypothetical protein POPTR_0004s15820g [Populus trichocarpa]
RG.47648.3	gene26482	cis	6.4774	up	PREDICTED: uncharacterized protein LOC101209064 [Cucumis sativus]
RG.47648.3	gene27084	cis	6.4774	up	hypothetical protein glysoja_004840 [Glycine soja]
RG.47648.3	gene5256	cis	6.4774	up	hypothetical protein JCGZ_20447 [Jatropha curcas]
RG.47648.3	gene6117	cis	6.4774	up	PREDICTED: uncharacterized protein At4g10930-like [Prunus mume]
RG.47648.3	gene6521	cis	6.4774	up	PREDICTED: UDP-glucose 4-epimerase GEPI48 [Eucalyptus grandis]
RG.47648.3	gene6926	cis	6.4774	up	--
RG.47648.3	gene9356	cis	6.4774	up	Dynamin-like family protein [Populus trichocarpa]
RG.29665.48	gene16553	cis	-8.38432	down	unnamed protein product [Vitis vinifera]
RG.29665.48	gene22349	trans	-8.38432	down	PREDICTED: cyclin-dependent kinases regulatory subunit 1 [Nelumbo nucifera]
RG.29665.48	gene25011	cis	-8.38432	down	unnamed protein product [Vitis vinifera]
RG.29665.48	gene2883	cis	-8.38432	down	PREDICTED: putative disease resistance RPP13-like protein 1 isoform X1 [Vitis vinifera]
RG.29665.48	gene29298	cis	-8.38432	down	LRR and NB-ARC domains-containing disease resistance protein, putative [Theobroma cacao]
RG.29665.48	gene30117	trans	-8.38432	down	PREDICTED: cyclin-dependent kinases regulatory subunit 1 [Nelumbo nucifera]
RG.29665.48	gene4802	trans	-8.38432	down	PREDICTED: cyclin-dependent kinases regulatory subunit 1-like [Fragaria vesca subsp. vesca]
RG.29665.48	gene5785	cis	-8.38432	down	PREDICTED: uncharacterized protein LOC103491799 [Cucumis melo]
RG.29665.48	gene7960	cis	-8.38432	down	PREDICTED: putative disease resistance RPP13-like protein 1 isoform X1 [Vitis vinifera]
RG.74677.1	gene14853	cis	6.60003	up	Pollen Ole e 1 allergen and extensin family protein, putative [Theobroma cacao]
RG.74677.1	gene15615	cis	6.60003	up	hypothetical protein JCGZ_18895 [Jatropha curcas]
RG.74677.1	gene17733	cis	6.60003	up	PREDICTED: glutamate receptor 2.8-like [Pyrus x bretschneideri]
RG.74677.1	gene19993	cis	6.60003	up	hypothetical protein JCGZ_06689 [Jatropha curcas]
RG.74677.1	gene21617	cis	6.60003	up	PREDICTED: glutamate receptor 2.8-like [Pyrus x bretschneideri]
RG.74677.1	gene24337	cis	6.60003	up	hypothetical protein JCGZ_11258 [Jatropha curcas]
RG.74677.1	gene2565	cis	6.60003	up	unknown [Populus trichocarpa]
RG.74677.1	gene26002	cis	6.60003	up	hypothetical protein PRUPE_ppa002036mg [Prunus persica]
RG.74677.1	gene28093	cis	6.60003	up	hypothetical protein CICLE_v10004959mg [Citrus clementina]
RG.74677.1	gene29781	cis	6.60003	up	PREDICTED: glutamate receptor 2.8-like [Pyrus x bretschneideri]
RG.74677.1	gene3560	cis	6.60003	up	Glyoxysomal fatty acid beta-oxidation multifunctional protein MFP-a [Morus notabilis]
RG.74677.1	gene4610	cis	6.60003	up	--
RG.74677.1	gene8979	cis	6.60003	up	sugar transporter [Camellia sinensis]
RG.105531.1	gene11710	cis	7.7791	up	PREDICTED: DNA repair protein RAD50 isoform X1 [Eucalyptus grandis]
RG.105531.1	gene13779	cis	7.7791	up	High chlorophyll fluorescent 109 isoform 2 [Theobroma cacao]
RG.105531.1	gene15749	cis	7.7791	up	PREDICTED: pre-mRNA-splicing factor CWC22 homolog [Vitis vinifera]
RG.105531.1	gene20229	cis	7.7791	up	PREDICTED: Werner Syndrome-like exonuclease isoform X2 [Prunus mume]
RG.105531.1	gene22287	cis	7.7791	up	--
RG.105531.1	gene26476	cis	7.7791	up	PREDICTED: protein ECERIFERUM 26-like [Prunus mume]
RG.105531.1	gene26663	cis	7.7791	up	stress and pathogenesis-related protein [Fagus sylvatica]
RG.105531.1	gene28185	cis	7.7791	up	PREDICTED: UDP-glucuronate 4-epimerase 6 [Pyrus x bretschneideri]
RG.105531.1	gene29686	cis	7.7791	up	--
RG.105531.1	gene3472	cis	7.7791	up	PREDICTED: probable RNA helicase SDE3 [Populus euphratica]
RG.105531.1	gene512	cis	7.7791	up	PREDICTED: endoribonuclease Dicer homolog 2 [Prunus mume]
RG.105531.1	gene5897	cis	7.7791	up	glycine-rich RNA-binding protein PsGRBP [Pisum sativum]
RG.105531.1	gene8275	cis	7.7791	up	--
RG.105531.1	gene8523	cis	7.7791	up	PREDICTED: probable RNA helicase SDE3 [Populus euphratica]
RG.94640.1	gene10184	cis	-6.61019	down	Polygalacturonase [Morus notabilis]
RG.94640.1	gene13049	cis	-6.61019	down	PREDICTED: glucose-6-phosphate 1-dehydrogenase 4, chloroplastic isoform X1 [Vitis vinifera]
RG.94640.1	gene13860	cis	-6.61019	down	Glycerol-3-phosphate acyltransferase 2, putative [Theobroma cacao]
RG.94640.1	gene13950	cis	-6.61019	down	putative polygalacturonase [Musa acuminata]
RG.94640.1	gene14896	cis	-6.61019	down	hypothetical protein JCGZ_23230 [Jatropha curcas]
RG.94640.1	gene15029	trans	-6.61019	down	--
RG.94640.1	gene15226	cis	-6.61019	down	Glycerol-3-phosphate acyltransferase 2, putative [Theobroma cacao]
RG.94640.1	gene15506	cis	-6.61019	down	PREDICTED: uncharacterized protein LOC100853243 [Vitis vinifera]
RG.94640.1	gene15586	trans	-6.61019	down	--
RG.94640.1	gene17390	cis	-6.61019	down	hypothetical protein PRUPE_ppa018179mg, partial [Prunus persica]
RG.94640.1	gene17969	cis	-6.61019	down	Importin alpha isoform 1 [Theobroma cacao]
RG.94640.1	gene19379	trans	-6.61019	down	PREDICTED: uncharacterized protein LOC105125166 [Populus euphratica]
RG.94640.1	gene20239	cis	-6.61019	down	PREDICTED: NHL repeat-containing protein 2 [Prunus mume]
RG.94640.1	gene21616	cis	-6.61019	down	PREDICTED: glucose-6-phosphate 1-dehydrogenase 4, chloroplastic [Pyrus x bretschneideri]
RG.94640.1	gene22284	trans	-6.61019	down	--
RG.94640.1	gene22315	cis	-6.61019	down	PREDICTED: pentatricopeptide repeat-containing protein At1g56690, mitochondrial-like [Vitis vinifera]
RG.94640.1	gene22689	cis	-6.61019	down	hypothetical protein POPTR_0013s00630g [Populus trichocarpa]
RG.94640.1	gene23724	cis	-6.61019	down	hypothetical protein POPTR_0013s00910g [Populus trichocarpa]
RG.94640.1	gene27055	cis	-6.61019	down	PREDICTED: transcription factor bHLH149-like [Pyrus x bretschneideri]
RG.94640.1	gene27781	cis	-6.61019	down	hypothetical protein POPTR_0009s07410g [Populus trichocarpa]
RG.94640.1	gene309	cis	-6.61019	down	PREDICTED: protein NIM1-INTERACTING 1-like [Eucalyptus grandis]
RG.94640.1	gene4537	cis	-6.61019	down	conserved hypothetical protein [Ricinus communis]
RG.94640.1	gene6356	trans	-6.61019	down	PREDICTED: uncharacterized protein LOC105125166 [Populus euphratica]
RG.94640.1	gene8368	cis	-6.61019	down	hypothetical protein PRUPE_ppa011255mg [Prunus persica]
RG.94640.1	gene8682	cis	-6.61019	down	hypothetical protein CICLE_v10003144mg [Citrus clementina]
RG.94640.1	gene9550	cis	-6.61019	down	hypothetical protein CISIN_1g018938mg [Citrus sinensis]
RG.164766.14	gene20471	cis	-7.94187	down	PREDICTED: pentatricopeptide repeat-containing protein At1g62260, mitochondrial-like [Malus domestica]
RG.164766.14	gene22241	trans	-7.94187	down	LRR and NB-ARC domains-containing disease resistance protein, putative [Theobroma cacao]
RG.164766.14	gene23109	trans	-7.94187	down	PREDICTED: putative disease resistance RPP13-like protein 1 isoform X1 [Pyrus x bretschneideri]
RG.164766.14	gene24867	trans	-7.94187	down	LRR and NB-ARC domains-containing disease resistance protein, putative [Theobroma cacao]
RG.164766.14	gene29980	cis	-7.94187	down	protein phosphatase-2c, putative [Ricinus communis]
RG.164766.14	gene6164	cis	-7.94187	down	PREDICTED: uncharacterized protein LOC100248360 [Vitis vinifera]
RG.164766.14	gene9169	cis	-7.94187	down	hypothetical protein POPTR_0011s08290g [Populus trichocarpa]
RG.162301.4	gene12991	trans	8.52307	up	--
RG.162301.4	gene21099	cis	8.52307	up	PREDICTED: UPF0481 protein At3g47200 [Glycine max]
RG.162301.4	gene2227	cis	8.52307	up	PREDICTED: AP2/ERF and B3 domain-containing transcription factor At1g51120-like [Brassica rapa]
RG.162301.4	gene2629	cis	8.52307	up	--
RG.162301.4	gene27895	cis	8.52307	up	--
RG.162301.4	gene6039	cis	8.52307	up	--
RG.162301.4	gene8626	cis	8.52307	up	PREDICTED: TPR repeat-containing thioredoxin TDX-like isoform X2 [Pyrus x bretschneideri]
RG.162301.4	gene9176	cis	8.52307	up	PREDICTED: disease resistance protein RPM1-like isoform X1 [Pyrus x bretschneideri]
RG.162301.4	gene9516	trans	8.52307	up	--
RG.58903.2	gene10178	cis	5.76876	up	hypothetical protein EUGRSUZ_K03475 [Eucalyptus grandis]
RG.58903.2	gene11451	cis	5.76876	up	--
RG.58903.2	gene16096	cis	5.76876	up	PREDICTED: zinc finger CCCH domain-containing protein 31-like isoform X1 [Citrus sinensis]
RG.58903.2	gene17332	cis	5.76876	up	PREDICTED: tropinone reductase-like 1 [Vitis vinifera]
RG.58903.2	gene18947	cis	5.76876	up	UDP-Glycosyltransferase superfamily protein isoform 3 [Theobroma cacao]
RG.58903.2	gene19332	cis	5.76876	up	hypothetical protein PHAVU_011G008300g [Phaseolus vulgaris]
RG.58903.2	gene19344	cis	5.76876	up	unnamed protein product [Vitis vinifera]
RG.58903.2	gene20589	cis	5.76876	up	complex 1 family protein [Populus trichocarpa]
RG.58903.2	gene24443	cis	5.76876	up	protein translocase, putative [Ricinus communis]
RG.58903.2	gene27067	cis	5.76876	up	unnamed protein product [Coffea canephora]
RG.58903.2	gene29658	cis	5.76876	up	hypothetical protein PRUPE_ppa004626mg [Prunus persica]
RG.58903.2	gene29998	cis	5.76876	up	--
RG.58903.2	gene30527	cis	5.76876	up	hypothetical protein EUTSA_v10025324mg [Eutrema salsugineum]
RG.58903.2	gene5925	cis	5.76876	up	PREDICTED: probably inactive leucine-rich repeat receptor-like protein kinase At2g25790 [Vitis vinifera]
RG.58903.2	gene6178	cis	5.76876	up	PREDICTED: 60S ribosomal protein L22-2 [Malus domestica]
RG.58903.2	gene6259	cis	5.76876	up	hypothetical protein POPTR_0014s12390g [Populus trichocarpa]
RG.58903.2	gene841	cis	5.76876	up	PREDICTED: caffeoylshikimate esterase isoform X2 [Prunus mume]
RG.58903.2	gene9260	cis	5.76876	up	hypothetical protein JCGZ_15136 [Jatropha curcas]
RG.7121.1	gene10943	cis	8.93146	up	hypothetical protein PRUPE_ppa008394mg [Prunus persica]
RG.7121.1	gene11040	cis	8.93146	up	Aux/IAA protein isoform 1 [Theobroma cacao]
RG.7121.1	gene12510	cis	8.93146	up	E3 ubiquitin-protein ligase [Gossypium arboreum]
RG.7121.1	gene16723	cis	8.93146	up	hypothetical protein PRUPE_ppa017170mg [Prunus persica]
RG.7121.1	gene1914	cis	8.93146	up	PREDICTED: alpha-(1,4)-fucosyltransferase-like [Citrus sinensis]
RG.7121.1	gene19386	cis	8.93146	up	PREDICTED: uncharacterized protein LOC100252970 isoform X4 [Vitis vinifera]
RG.7121.1	gene19895	cis	8.93146	up	Glutamyl-tRNA reductase 1 [Morus notabilis]
RG.7121.1	gene24893	cis	8.93146	up	glutamyl-tRNA reductase 1 protein [Ziziphus jujuba]
RG.7121.1	gene26803	cis	8.93146	up	Disulfide isomerase-like protein [Theobroma cacao]
RG.7121.1	gene29948	cis	8.93146	up	Uncharacterized protein TCM_036379 [Theobroma cacao]
RG.7121.1	gene29990	cis	8.93146	up	hypothetical protein JCGZ_25470 [Jatropha curcas]
RG.7121.1	gene4205	cis	8.93146	up	Beta HLH protein 93 [Theobroma cacao]
RG.7121.1	gene5584	cis	8.93146	up	hypothetical protein POPTR_0019s11180g [Populus trichocarpa]
RG.7121.1	gene6104	cis	8.93146	up	ATP-binding casette family G25 isoform 1 [Theobroma cacao]
RG.7121.1	gene645	cis	8.93146	up	hypothetical protein JCGZ_15936 [Jatropha curcas]
RG.7121.1	gene7440	trans	8.93146	up	PREDICTED: DELLA protein GAI-like [Pyrus x bretschneideri]
RG.139667.20	gene12676	trans	-7.94885	down	--
RG.139667.20	gene13104	cis	-7.94885	down	--
RG.139667.20	gene13376	trans	-7.94885	down	--
RG.139667.20	gene15772	trans	-7.94885	down	--
RG.139667.20	gene17239	trans	-7.94885	down	--
RG.139667.20	gene19250	trans	-7.94885	down	--
RG.139667.20	gene19570	trans	-7.94885	down	--
RG.139667.20	gene20027	trans	-7.94885	down	--
RG.139667.20	gene21914	cis	-7.94885	down	PREDICTED: LOB domain-containing protein 4 [Vitis vinifera]
RG.139667.20	gene2319	trans	-7.94885	down	--
RG.139667.20	gene23367	trans	-7.94885	down	--
RG.139667.20	gene23823	trans	-7.94885	down	--
RG.139667.20	gene24542	trans	-7.94885	down	--
RG.139667.20	gene25660	cis	-7.94885	down	--
RG.139667.20	gene2618	trans	-7.94885	down	--
RG.139667.20	gene30612	cis	-7.94885	down	--
RG.139667.20	gene3738	cis	-7.94885	down	--
RG.139667.20	gene4879	cis	-7.94885	down	hypothetical protein POPTR_0009s04030g [Populus trichocarpa]
RG.139667.20	gene5020	trans	-7.94885	down	--
RG.139667.20	gene6026	trans	-7.94885	down	--
RG.50303.1	gene10172	cis	9.48725	up	--
RG.50303.1	gene11310	trans	9.48725	up	--
RG.50303.1	gene11584	trans	9.48725	up	--
RG.50303.1	gene11699	trans	9.48725	up	--
RG.50303.1	gene12770	trans	9.48725	up	--
RG.50303.1	gene14512	trans	9.48725	up	--
RG.50303.1	gene14727	trans	9.48725	up	--
RG.50303.1	gene1522	cis	9.48725	up	--
RG.50303.1	gene15255	trans	9.48725	up	--
RG.50303.1	gene15467	trans	9.48725	up	--
RG.50303.1	gene15636	cis	9.48725	up	hypothetical protein POPTR_0005s05830g [Populus trichocarpa]
RG.50303.1	gene16422	trans	9.48725	up	--
RG.50303.1	gene18982	trans	9.48725	up	--
RG.50303.1	gene19250	trans	9.48725	up	--
RG.50303.1	gene21016	cis	9.48725	up	unnamed protein product [Coffea canephora]
RG.50303.1	gene22110	trans	9.48725	up	--
RG.50303.1	gene22513	trans	9.48725	up	--
RG.50303.1	gene23172	trans	9.48725	up	--
RG.50303.1	gene23751	cis	9.48725	up	--
RG.50303.1	gene23928	trans	9.48725	up	--
RG.50303.1	gene24125	trans	9.48725	up	--
RG.50303.1	gene24701	trans	9.48725	up	--
RG.50303.1	gene25089	trans	9.48725	up	--
RG.50303.1	gene26047	trans	9.48725	up	--
RG.50303.1	gene26793	trans	9.48725	up	--
RG.50303.1	gene26991	trans	9.48725	up	--
RG.50303.1	gene27135	cis	9.48725	up	--
RG.50303.1	gene2781	trans	9.48725	up	--
RG.50303.1	gene28324	trans	9.48725	up	--
RG.50303.1	gene28611	trans	9.48725	up	--
RG.50303.1	gene28702	trans	9.48725	up	--
RG.50303.1	gene29053	trans	9.48725	up	--
RG.50303.1	gene30245	trans	9.48725	up	--
RG.50303.1	gene30487	trans	9.48725	up	--
RG.50303.1	gene3634	trans	9.48725	up	Sugar transporter ERD6-like 6 [Morus notabilis]
RG.50303.1	gene3861	cis	9.48725	up	--
RG.50303.1	gene5137	trans	9.48725	up	--
RG.50303.1	gene5211	trans	9.48725	up	--
RG.50303.1	gene5232	cis	9.48725	up	--
RG.50303.1	gene5317	trans	9.48725	up	--
RG.50303.1	gene5841	trans	9.48725	up	--
RG.50303.1	gene5848	trans	9.48725	up	--
RG.50303.1	gene5954	trans	9.48725	up	--
RG.50303.1	gene8243	trans	9.48725	up	--
RG.50303.1	gene8982	trans	9.48725	up	--
RG.50303.1	gene9044	trans	9.48725	up	--
RG.50303.1	gene9253	trans	9.48725	up	--
RG.13643.1	gene11076	cis	5.06616	up	Alpha/beta-Hydrolases superfamily protein [Theobroma cacao]
RG.13643.1	gene1110	cis	5.06616	up	PREDICTED: E3 ubiquitin-protein ligase RGLG2 [Populus euphratica]
RG.13643.1	gene11376	cis	5.06616	up	hypothetical protein PRUPE_ppa008913mg [Prunus persica]
RG.13643.1	gene11664	trans	5.06616	up	--
RG.13643.1	gene12135	cis	5.06616	up	PREDICTED: Werner Syndrome-like exonuclease [Beta vulgaris subsp. vulgaris]
RG.13643.1	gene12572	cis	5.06616	up	Tetrapyrrole (Corrin/Porphyrin) Methylases isoform 1 [Theobroma cacao]
RG.13643.1	gene12754	cis	5.06616	up	hypothetical protein POPTR_0001s35900g [Populus trichocarpa]
RG.13643.1	gene1343	cis	5.06616	up	PREDICTED: high-light-induced protein, chloroplastic [Vitis vinifera]
RG.13643.1	gene16676	cis	5.06616	up	Uncharacterized protein TCM_017025 [Theobroma cacao]
RG.13643.1	gene17014	cis	5.06616	up	hypothetical protein POPTR_0001s35870g [Populus trichocarpa]
RG.13643.1	gene17445	cis	5.06616	up	PREDICTED: glycerol-3-phosphate dehydrogenase [NAD(+)]-like isoform X1 [Citrus sinensis]
RG.13643.1	gene18059	cis	5.06616	up	PREDICTED: E3 ubiquitin-protein ligase RING1-like [Nelumbo nucifera]
RG.13643.1	gene18128	cis	5.06616	up	hypothetical protein PRUPE_ppa018115mg [Prunus persica]
RG.13643.1	gene18310	cis	5.06616	up	--
RG.13643.1	gene20773	cis	5.06616	up	PREDICTED: probable methyltransferase PMT9 [Prunus mume]
RG.13643.1	gene21161	trans	5.06616	up	PREDICTED: pre-rRNA-processing protein ESF2 [Vitis vinifera]
RG.13643.1	gene22696	cis	5.06616	up	PREDICTED: thaumatin-like protein-like [Fragaria vesca subsp. vesca]
RG.13643.1	gene23814	cis	5.06616	up	hypothetical protein POPTR_0001s35670g [Populus trichocarpa]
RG.13643.1	gene25058	cis	5.06616	up	--
RG.13643.1	gene26294	cis	5.06616	up	PREDICTED: Werner Syndrome-like exonuclease [Beta vulgaris subsp. vulgaris]
RG.13643.1	gene26852	cis	5.06616	up	Cytochrome P450 724B1 [Theobroma cacao]
RG.13643.1	gene27405	cis	5.06616	up	hypothetical protein PRUPE_ppa012279mg [Prunus persica]
RG.13643.1	gene29385	cis	5.06616	up	hypothetical protein CICLE_v10016241mg [Citrus clementina]
RG.13643.1	gene29585	cis	5.06616	up	Protein SRG1 [Morus notabilis]
RG.13643.1	gene29772	cis	5.06616	up	hypothetical protein POPTR_0001s35870g [Populus trichocarpa]
RG.13643.1	gene30070	cis	5.06616	up	hypothetical protein JCGZ_10229 [Jatropha curcas]
RG.13643.1	gene5639	cis	5.06616	up	PREDICTED: hsp70-binding protein 1-like [Vitis vinifera]
RG.13643.1	gene7249	cis	5.06616	up	hypothetical protein Csa_3G597310 [Cucumis sativus]
RG.13643.1	gene7301	cis	5.06616	up	hypothetical protein JCGZ_03435 [Jatropha curcas]
RG.13643.1	gene7368	trans	5.06616	up	hypothetical protein PRUPE_ppa004967mg [Prunus persica]
RG.13643.1	gene7538	cis	5.06616	up	PREDICTED: Werner Syndrome-like exonuclease [Beta vulgaris subsp. vulgaris]
RG.13643.1	gene7915	cis	5.06616	up	hypothetical protein PRUPE_ppa006050mg [Prunus persica]
RG.13643.1	gene9016	trans	5.06616	up	--
RG.164172.2	gene10095	trans	9.15759	up	--
RG.164172.2	gene1340	cis	9.15759	up	PREDICTED: G-type lectin S-receptor-like serine/threonine-protein kinase At4g03230 [Populus euphratica]
RG.164172.2	gene1504	trans	9.15759	up	Leucine-rich repeat family protein [Theobroma cacao]
RG.164172.2	gene16706	trans	9.15759	up	--
RG.164172.2	gene18602	cis	9.15759	up	PREDICTED: cysteine-rich repeat secretory protein 55-like [Citrus sinensis]
RG.164172.2	gene18679	trans	9.15759	up	--
RG.164172.2	gene19736	trans	9.15759	up	--
RG.164172.2	gene24884	cis	9.15759	up	hypothetical protein POPTR_0006s08320g [Populus trichocarpa]
RG.164172.2	gene28678	cis	9.15759	up	PREDICTED: L-type lectin-domain containing receptor kinase IX.1-like [Citrus sinensis]
RG.164172.2	gene29289	trans	9.15759	up	--
RG.164172.2	gene7902	cis	9.15759	up	PREDICTED: K(+) efflux antiporter 3, chloroplastic [Populus euphratica]
RG.164172.2	gene9781	cis	9.15759	up	--
RG.164172.2	gene9843	trans	9.15759	up	--
RG.165112.4	gene12187	cis	11.0336	up	hypothetical protein VITISV_014926 [Vitis vinifera]
RG.165112.4	gene18359	cis	11.0336	up	Late embryogenesis abundant (LEA) hydroxyproline-rich glycoprotein family, putative [Theobroma cacao]
RG.165112.4	gene25815	cis	11.0336	up	--
RG.165112.4	gene28702	trans	11.0336	up	--
RG.165112.4	gene4733	trans	11.0336	up	--
RG.165112.4	gene4823	cis	11.0336	up	hypothetical protein PRUPE_ppa025642mg [Prunus persica]
RG.165112.4	gene6873	trans	11.0336	up	--
RG.37112.1	gene10068	cis	7.00211	up	--
RG.37112.1	gene10197	trans	7.00211	up	--
RG.37112.1	gene11989	trans	7.00211	up	--
RG.37112.1	gene12202	trans	7.00211	up	--
RG.37112.1	gene1243	trans	7.00211	up	--
RG.37112.1	gene13763	trans	7.00211	up	hypothetical protein glysoja_020111 [Glycine soja]
RG.37112.1	gene13894	trans	7.00211	up	--
RG.37112.1	gene14253	cis	7.00211	up	hypothetical protein PRUPE_ppa023675mg [Prunus persica]
RG.37112.1	gene14448	trans	7.00211	up	--
RG.37112.1	gene14594	trans	7.00211	up	--
RG.37112.1	gene15392	trans	7.00211	up	Rab gtpase c2a, alpha,atrab,atrab18b,atrabc2a,rabc2a [Theobroma cacao]
RG.37112.1	gene16101	trans	7.00211	up	--
RG.37112.1	gene16412	cis	7.00211	up	hypothetical protein POPTR_0016s06420g [Populus trichocarpa]
RG.37112.1	gene16597	trans	7.00211	up	60S acidic ribosomal P2 [Gossypium arboreum]
RG.37112.1	gene16828	cis	7.00211	up	FAD-linked oxidases family protein isoform 1 [Theobroma cacao]
RG.37112.1	gene1780	trans	7.00211	up	--
RG.37112.1	gene17949	both	7.00211	up	--
RG.37112.1	gene17974	cis	7.00211	up	N(6)-adenine-specific DNA methyltransferase [Medicago truncatula]
RG.37112.1	gene18611	cis	7.00211	up	hypothetical protein PRUPE_ppa004648mg [Prunus persica]
RG.37112.1	gene18716	trans	7.00211	up	unnamed protein product [Vitis vinifera]
RG.37112.1	gene18718	trans	7.00211	up	--
RG.37112.1	gene18865	trans	7.00211	up	PREDICTED: glycine-rich protein 2-like [Prunus mume]
RG.37112.1	gene20585	trans	7.00211	up	--
RG.37112.1	gene20721	cis	7.00211	up	SPX (SYG1/Pho81/XPR1) domain-containing protein / zinc finger (C3HC4-type RING finger) protein-related [Theobroma cacao]
RG.37112.1	gene21100	trans	7.00211	up	--
RG.37112.1	gene21422	trans	7.00211	up	PREDICTED: glycine-rich cell wall structural protein 1-like [Populus euphratica]
RG.37112.1	gene21478	trans	7.00211	up	PREDICTED: glycine-rich cell wall structural protein 1.0 [Nelumbo nucifera]
RG.37112.1	gene2188	trans	7.00211	up	hypothetical protein JCGZ_04511 [Jatropha curcas]
RG.37112.1	gene22273	trans	7.00211	up	hypothetical protein glysoja_020111 [Glycine soja]
RG.37112.1	gene22710	trans	7.00211	up	--
RG.37112.1	gene22910	trans	7.00211	up	--
RG.37112.1	gene23127	trans	7.00211	up	PREDICTED: non-functional NADPH-dependent codeinone reductase 2-like [Fragaria vesca subsp. vesca]
RG.37112.1	gene23209	cis	7.00211	up	PREDICTED: D-lactate dehydrogenase [cytochrome], mitochondrial isoform X1 [Vitis vinifera]
RG.37112.1	gene23270	cis	7.00211	up	PREDICTED: probable glutamate carboxypeptidase 2 [Prunus mume]
RG.37112.1	gene23766	trans	7.00211	up	--
RG.37112.1	gene24260	trans	7.00211	up	hypothetical protein POPTR_0002s08740g [Populus trichocarpa]
RG.37112.1	gene24430	trans	7.00211	up	--
RG.37112.1	gene25205	trans	7.00211	up	--
RG.37112.1	gene25495	trans	7.00211	up	--
RG.37112.1	gene25984	trans	7.00211	up	--
RG.37112.1	gene26000	trans	7.00211	up	--
RG.37112.1	gene26349	trans	7.00211	up	--
RG.37112.1	gene26434	cis	7.00211	up	hypothetical protein JCGZ_03056 [Jatropha curcas]
RG.37112.1	gene26929	trans	7.00211	up	PREDICTED: ZF-HD homeobox protein At4g24660-like [Cucumis sativus]
RG.37112.1	gene27523	cis	7.00211	up	hypothetical protein CICLE_v10005700mg [Citrus clementina]
RG.37112.1	gene27683	cis	7.00211	up	hypothetical protein PRUPE_ppa003513mg [Prunus persica]
RG.37112.1	gene27727	trans	7.00211	up	--
RG.37112.1	gene2791	trans	7.00211	up	PREDICTED: glycine-rich RNA-binding protein-like isoform X1 [Eucalyptus grandis]
RG.37112.1	gene28471	cis	7.00211	up	40S ribosomal protein S5 [Morus notabilis]
RG.37112.1	gene28504	trans	7.00211	up	PREDICTED: importin-5-like [Populus euphratica]
RG.37112.1	gene28529	trans	7.00211	up	PREDICTED: 36.4 kDa proline-rich protein-like [Pyrus x bretschneideri]
RG.37112.1	gene29297	trans	7.00211	up	unnamed protein product [Vitis vinifera]
RG.37112.1	gene29573	trans	7.00211	up	--
RG.37112.1	gene29591	trans	7.00211	up	Nuclear transcription factor Y subunit B-3 [Morus notabilis]
RG.37112.1	gene30558	trans	7.00211	up	--
RG.37112.1	gene30589	cis	7.00211	up	hypothetical protein POPTR_0016s06400g [Populus trichocarpa]
[truncated: 1,658 more rows]
