# Supplementary material for: Identification of birch lncRNAs and mRNAs responding to salt stress and characterization of functions of lncRNA
Source: Hortic Res. 2022 Dec 9;10(2):uhac277. doi: 10.1093/hr/uhac277 (PMC9926155; doi:10.1093/hr/uhac277)
Supplement: Web_Material_uhac277 [file web_material_uhac277.zip › Table S5.xlsx]

## Sheet: Sheet1
Table S5 Primers used to construct plant expression vectors, qRT-PCR and ChIP-PCR
Primer names		Primers sequences (5’-3’)
Primers for vector construction
pROK2-LncY1F		CGCGGATCCATAAAGATTTCCTCCAAACTAGG
pROK2-LncY1R		CGAGCTCTGGTAATTATTAGCAAATTGTCTGG
5941-Y1-cis-F		CATGCCATGGCCGGTCCTATAACAAATGTTAC
5941-Y1-cis-R		AGGCGCGCCCGAGCACAAAGACATACAAGGAC
5941-Y1-anti-F		GCTCTAGACCGGTCCTATAACAAATGTTAC
5941-Y1-anti-R		CGGGATCCCGAGCACAAAGACATACAAGGAC
pROK2-LncY2F		CGCGGATCCAAAAAAAAAAAAAAACAAAATTCAG
pROK2-LncY2R		TTGGCGCGCCCCCAGGAAAAAGAAGAAGAAGCAG
5941-Y2-cis-F		CATGCCATGGGAGCTTCCTCGAGAACT
5941-Y2-cis-R		AGGCGCGCCCAATAAGCAGTCTTTTCC
5941-Y2-anti-F		GCTCTAGAGAGCTTCCTCGAGAACT
5941-Y2-anti-R		CGGGATCCCAATAAGCAGTCTTTTC
pROK2-LncY3F		CGCGGATCCCCAAAATACGTCTGTATAATTAGGG
pROK2-LncY3R		CGAGCTCTCCTTGTTTTCTTTATATAAGCCGTG
5941-Y3-cis-F		CATGCCATGGCCATTGCCAATCATCCTACC
5941-Y3-cis-R		AGGCGCGCCCTAATAGTTCTTTGTCACTAG
5941-Y3-anti-F		GCTCTAGACCATTGCCAATCATCCTACC
5941-Y3-anti-R		CGGGATCCCTAATAGTTCTTTGTCACTAG
pROK2-LncY4F		CGCGGATCCATAAATGGGTGGGCAAAGAGG
pROK2-LncY4R		CGAGCTCATATATATATATAAAATAAGATGCAGTG
5941-Y4-cis-F		CATGCCATGGCTCTCTATCTTCTTGCGG
5941-Y4-cis-R		AGGCGCGCCAAGACGGGCACATGAAGAAC
5941-Y4-anti-F		GCTCTAGACTCTCTATCTTCTTGCGG
5941-Y4-anti-R		CGGGATCCAAGACGGGCACATGAAGAAC
pROK2-LncY5F		CGCGGATCCTGCATACGGGTATAAACCCCCCC
pROK2-LncY5R		CCGAGCTCAGGCACATAATATGGAATTGGAG
5941-Y5-cis-F		CATGCCATGGCGTCACAAGATATCATCGGTTCGTC
5941-Y5-cis-R		AGGCGCGCCGAGAGTGAGTTCTCGAGATTGTC
5941-Y5-anti-F		GCTCTAGAGTCACAAGATATCATCGGTTCGTC
5941-Y5-anti-R		CGGGATCCGAGAGTGAGTTCTCGAGATTGTC
pROK2-LncY6F		CGCGGATCCAGGGAAAGGCAGCTTTCATTGAGG
pROK2-LncY6R		CGAGCTCGCTAGACAAAAGAGACTCCTC
5941-Y9-cis-F		CATGCCATGGATTTCTCCCAAAAGTGAGGC
5941-Y9-cis-R		AGGCGCGCCCTGCATTACTAATCAGAGAC
5941-Y9-anti-F		GCTCTAGAATTTCTCCCAAAAGTGAGGC
5941-Y9-anti-R		CGGGATCCCTGCATTACTAATCAGAGAC
pROK2-LncY7F		GCGGATCCTTTTCTCCTATTCTTTCTCCATT
pROK2-LncY7R		CGAGCTCTGATACATACGATTACTTTTTC
5941-YE-cis-F		CATGCCATGGTCCCACGCATATTGTTTG
5941-YE-cis-R		AGGCGCGCCGTCAAACTTTCCGGGG
5941-YE-anti-F		GCTCTAGATCCCACGCATATTGTTTG
5941-YE-anti-R		CGGGATCCGTCAAACTTTCCGGGGAG
pROK2-LncY8F		CCTTAATTAAGTAATTGATGCTTTTGTCTTTTAAG
pROK2-LncY8R		CGAGCTCGGGGGTCCCAAAAATCCGG
5941-YI-cis-F		CATGCCATGGACGCTCTCAAGAGAAGTAAAGG
5941-YI-cis-R		AGGCGCGCCTGCTTACAGACCCATGGATC
5941-YI-anti-F		GCTCTAGAACGCTCTCAAGAGAAGTAAAGG
5941-YI-anti-R		CGGGATCCTGCTTACAGACCCATGGATC
pROK2-LncG1F		GCGGATCCATGGGCTTTGTGCCTTTACTG
pROK2-LncG1R		CGAGCTCGTCTAAGGTTGCTAGGTTGTTG
5941-G1-cis-F		CATGCCATGGCAACAACAAATGGAGGAACAAAG
5941-G1-cis-R		AGGCGCGCCGACGATATAGCTCAAGCCACATAG
5941-G1-anti-F		GCTCTAGACAACAACAAATGGAGGAACAAAG
5941-G1-anti-R		CGGGATCCGACGATATAGCTCAAGCCACATAG
pROK2-LncG2F		CGCGGATCCGGTGATGAAGCTGCCAAGTTCT
pROK2-LncG2R		CGAGCTCTTCTTAAACTTTATCGCAAACC
5941-G2-cis-F		CATGCCATGGCATCAAGTGGTATTACATT
5941-G2-cis-R		AGGCGCGCCGAGAAATAGGTGAGCGAGAC
5941-G2-anti-F		GCTCTAGACATCAAGTGGTATTACATT
5941-G2-anti-R		CGGGATCCGAGAAATAGGTGAGCGAGAC
pROK2-LncG3F		CGCGGATCCTTACTTACGGATAAAGATTTCC
pROK2-LncG3R		CGAGCTCGTGGTAATTATTAGCAAATTG
5941-G3-cis-F		CATGCCATGGCGAGCCTTTAGATAACGTG
5941-G3-cis-R		AGGCGCGCCACTTTTCTTCCTTTTGAAGC
5941-G3-anti-F		GCTCTAGACGAGCCTTTAGATAACGTG
5941-G3-anti-R		CGGGATCCACTTTTCTTCCTTTTGAAGC
pROK2-gene25368 F		CCTTAATTAAATGGGGAGGCCACCTTGCTGTG
pROK2-gene25368 R		GGCGCGCCAAACAACCCTTCACCGTCCTC
pFGC5941-gene25368-cis F		CATGCCATGGGCCCGTTTGCTCGAGAACTGG
pFGC5941-gene25368-cis R		AGGCGCGCCGTGTCATCAAATTTGCACCCTC
pFGC5941-gene25368-anti F		GCTCTAGAGCCCGTTTGCTCGAGAACTGG
pFGC5941-gene25368-anti R		CGGGATCCGTGTCATCAAATTTGCACCCTC
pROK2-gene12979 F		CCTTAATTAAATGCAAGAAAATAAAGACCC
pROK2-gene12979 R		GGCGCGCCCGAGCTCTCGTGAAAGTTG
pFGC5941-gene12979-cis F		CATGCCATGGTGGGGAAGCACTCAAGAG
pFGC5941-gene12979-cis R		AGGCGCGCCTGATTTAAAGGCCTTAAAC
pFGC5941-gene12979-anti F		GCTCTAGATGGGGAAGCACTCAAGAG
pFGC5941-gene12979-anti R		CGGGATCCTGATTTAAAGGCCTTAAAC
Primers used in qRT-PCR
LncY1 F	CCGGTCCTATAACAAATGTTAC
LncY1 R	CGAGCACAAAGACATACAAGGAC
LncY2 F	GAGCTTCCTCGAGAACT
LncY2 R	CAATAAGCAGTCTTTTCC
LncY3 F	CCATTGCCAATCATCCTACC
LncY3 R	CTAATAGTTCTTTGTCACTAG
LncY4 F	CTCTCTATCTTCTTGCGG
LncY4 R	AAGACGGGCACATGAAGAAC
LncY5 F	CTCATCATCAATCACTCATC
LncY5 R	GTGATACACCCCTTAAAGTG
LncY6 F	GATGTTGAGCTGATTCGT
LncY6 R	CACTGTATTACAAATTAACC
LncY7 F	TCCAACTATCGCATACTATGC
LncY7 R	CACGCATAGATTGACCGAAAG
LncY8 F	GGAGTCAAACAAGTTAATTG
LncY8 R	CCTTTACTTCTCTTGAGAGCGT
LncG1 F	CACAGAACCCATGGAGTGCCC
LncG1 R	TCTGATGCCAACAAGCCTTTGTAATG
LncG2 F	CATGTGTGTTTGATGTTGAC
LncG2 R	GCACGTTTCACTTAAAATGG
LncG3 F	GGAGGAAGTTGCTCCAATCC
LncG3 R	GTAACATTTGTTATAGGACC
gene25368 F	CGCAGACAATATCCAAGGGC
gene25368 R	CGCAGACAATATCCAAGGGC
gene22059 F	GGTGCAAGAAACAACAAGCG
gene22059 R	GCCGGCAGCTTCACCCTCAG
gene11435 F	GAGCTGCAGGTTAAGGTGGC
gene11435 R	CACATTTGAGCTGCTTGGCG
gene10393 F	TGGGTCTAATTTCTAAGGCG
gene10393 R	CCTAACCATACCCTTATGCC
gene27372 F	CAAGGAGACGAGGCACCCGG
gene27372 R	GCCAAGCCGAGTCGGCGAAG
gene12319 F	TGCAGAGAAGAAATGGAGGG
gene12319 R	TCCACAAGAGCCAATTCAGG
gene28632 F	GCGCCGATGATGATGAGTTG
gene28632 R	GACACGCTACAATAGCTTCC
gene12979 F	GGACTGCAGGTGGTACCATG
gene12979 R	GCCATGGAATCACATATGGG
gene14697 F	ACCCTTGGCGACGACCGAAG
gene14697 R	CACGCGCTTTCAGAAACCCG
gene22292 F	TACCCAATAGCCGGGAGAGG
gene22292 R	CTCAGCTGCGTTGGCAAACC
gene19398 F	GGTGCCAAGCTCGGCCACAC
gene19398 R	CCTGATTATCCCCCTCCTCC
gene21724 F	AGGAGATCAGGGACTTCAGG
gene21724 R	TGCTTTTGAGGGTGATTGCC
BpTubulin F	TCAACCGCCTTGTCTCTCAGG
BpTubulin R	TGGCTCGAATGCACTGTTGG
BpUbiquitin F	GATTGAGGGGAGGGATGCTG
BpUbiquitin R	GGAGGACAAGGTGGAGGGTG
Primers used in ChIRP-qPCR
Y1-bio-1		ATGAGCAGGAAGGTTGGAGG
Y1-bio-2		CCACGTTATCTAAAGGCTCG
Y1-bio-3		GCAACATTCAATGTGCAAAGC
Y1-bio-4		ACGTGTTTCGCTTCTTCCAAC
Y1-bio-5		TGGAGGAAATTCCTCCAACC
LacZ_1		CCAGTGAATCCGTAATCATG
LacZ_5		AATGTGAGCGAGTAACAACC
LacZ_15		AACTGTTACCCGTAGGTAGT
LacZ_25		AGACGATTCATTGGCACCAT
LacZ_30		ATTTAGCGAAACCGCCAAGA
